# Supplementary material for: Lack of PPARγ in Myeloid Cells Confers Resistance to Listeria monocytogenes Infection
Source: PLoS One. 2012 May 21;7(5):e37349. doi: 10.1371/journal.pone.0037349 (PMC3357414; doi:10.1371/journal.pone.0037349)
Supplement: Table S2 — List of genes most closely located to PPARγ binding sites in macrophages. (XLSX) [file pone.0037349.s009.xlsx]

## Sheet: Annotated_macro_PPARg_peaks
PeakID	Chr	Start	End	Strand	Peak Score	Focus Ratio/Region Size	Annotation	Detailed Annotation	Distance to TSS	Nearest PromoterID	Entrez ID	Nearest Unigene	Nearest Refseq	Nearest Ensembl	Gene Name	Gene Alias	Gene Description			Gene Name without duplicates
chr1-21	chr1	57351162	57351312	+	5099.4	0.5	promoter-TSS (NR_004860)	promoter-TSS (NR_004860)	-17	NM_001037742	68736	Mm.288490	NM_001037742	ENSMUSG00000048495	1110034B05Rik	FLJ37953|MGC117744|Tyw5	RIKEN cDNA 1110034B05 gene			MARCH9
chr2-76	chr2	91213159	91213309	+	5099.4	0.5	intron (NM_175123, intron 2 of 8)	intron (NM_175123, intron 2 of 8)	32247	NM_175123	228356	Mm.386861	NM_175123	ENSMUSG00000040591	1110051M20Rik	AI586322|MGC40841|MGC4707	RIKEN cDNA 1110051M20 gene			MARCH10
chr8-66	chr8	123505234	123505384	+	5099.4	0.5	intron (NM_197988, intron 2 of 3)	intron (NM_197988, intron 2 of 3)	15050	NM_197988	68918	Mm.473736	NM_197988	ENSMUSG00000043687	1190005I06Rik	-	RIKEN cDNA 1190005I06 gene			SEPT9		1425 genes marked with PPARg ChIP-Seq signal
chr15-67	chr15	82174391	82174541	+	5099.4	0.5	TTS (NM_177391)	TTS (NM_177391)	656	NM_026914	69029	Mm.260042	NM_026914	ENSMUSG00000022452	1500032L24Rik	MGC106724	RIKEN cDNA 1500032L24 gene			1110034B05Rik
chr17-91	chr17	87305489	87305639	+	5099.4	0.5	intron (NM_029298, intron 5 of 6)	intron (NM_029298, intron 5 of 6)	30503	NM_029298	75467	Mm.50108	NM_029298	ENSMUSG00000036557	1700011E24Rik	-	RIKEN cDNA 1700011E24 gene			1110051M20Rik
chr17-92	chr17	87313937	87314087	+	5099.4	0.5	intron (NM_029298, intron 5 of 6)	intron (NM_029298, intron 5 of 6)	22055	NM_029298	75467	Mm.50108	NM_029298	ENSMUSG00000036557	1700011E24Rik	-	RIKEN cDNA 1700011E24 gene			1190005I06Rik
chr8-40	chr8	82039947	82040097	+	5099.4	0.5	intron (NM_178267, intron 8 of 14)	intron (NM_178267, intron 8 of 14)	104633	NM_026315	67687	Mm.178707	NM_026315	ENSMUSG00000031682	1700011L22Rik	-	RIKEN cDNA 1700011L22 gene			1500032L24Rik
chr8-41	chr8	82057549	82057699	+	5099.4	0.5	intron (NM_178267, intron 8 of 14)	ORR1D2|LTR|MaLR	87031	NM_026315	67687	Mm.178707	NM_026315	ENSMUSG00000031682	1700011L22Rik	-	RIKEN cDNA 1700011L22 gene			1700011E24Rik
chr11-119	chr11	109676630	109676780	+	5099.4	0.5	Intergenic	Intergenic	-32569	NM_001162428	69324	Mm.31700	NM_001162428	ENSMUSG00000020617	1700012B07Rik	1700069D21Rik	RIKEN cDNA 1700012B07 gene			1700011L22Rik
chr9-26	chr9	57063257	57063407	+	5099.4	0.5	Intergenic	Intergenic	-2596	NM_028820	74211	Mm.428905	NM_028820	ENSMUSG00000032300	1700017B05Rik	AA682102|D9Ertd278e|MGC144191	RIKEN cDNA 1700017B05 gene			1700012B07Rik
chr4-39	chr4	63169557	63169707	+	5099.4	0.5	Intergenic	Intergenic	-60842	NM_029324	75524	Mm.38543	NM_029324	ENSMUSG00000058935	1700018C11Rik	bM230C2.3	RIKEN cDNA 1700018C11 gene			1700017B05Rik
chr2-145	chr2	157866843	157866993	+	5099.4	0.5	Intergenic	Intergenic	-16531	NR_036606	73399	Mm.416861	NR_036606		1700060C20Rik	-	RIKEN cDNA 1700060C20 gene			1700018C11Rik
chr11-109	chr11	104186478	104186628	+	5099.4	0.5	intron (NM_001081045, intron 3 of 13)	intron (NM_001081045, intron 3 of 13)	71828	NM_001081045	76719	Mm.136418	NM_001081045	ENSMUSG00000018412	1700081L11Rik	9430041J06Rik|KIAA1267|MGC90742|mKIAA1267	RIKEN cDNA 1700081L11 gene			1700060C20Rik
chr14-60	chr14	75514688	75514838	+	5099.4	0.5	Intergenic	Intergenic	103040	NR_015485	73272	Mm.116804	NR_015485		1700108F19Rik	1700020I02Rik|BB065030	RIKEN cDNA 1700108F19 gene			1700081L11Rik
chr7-110	chr7	144997277	144997427	+	5099.4	0.5	Intergenic	Intergenic	20157	NR_033626	100040049	Mm.443380	NR_033626		1810010D01Rik	Gm2572	RIKEN cDNA 1810010D01 gene			1700108F19Rik
chr5-31	chr5	53673649	53673799	+	5099.4	0.5	Intergenic	Intergenic	118370	NM_001145433	66278	Mm.442576	NM_001145433	ENSMUSG00000061461	1810013D10Rik	1110067B18Rik|N28078	RIKEN cDNA 1810013D10 gene			1810010D01Rik
chr7-36	chr7	73429484	73429634	+	5099.4	0.5	intron (NR_037569, intron 1 of 4)	intron (NR_037569, intron 1 of 4)	2349	NR_037569	69170	Mm.34955	XM_897347		1810026B05Rik	-	RIKEN cDNA 1810026B05 gene			1810013D10Rik
chr8-22	chr8	69369026	69369176	+	5099.4	0.5	intron (NM_001166372, intron 6 of 7)	intron (NM_001166372, intron 6 of 7)	46395	NM_025465	66282	Mm.294985	NM_025465	ENSMUSG00000025591	1810029B16Rik	-	RIKEN cDNA 1810029B16 gene			1810026B05Rik
chr12-17	chr12	33016403	33016553	+	5099.4	0.5	Intergenic	RMER1C|Other|Other	52442	NM_001162903	72123	Mm.341352	NM_001162903	ENSMUSG00000090946	2010109K11Rik	AV375874	RIKEN cDNA 2010109K11 gene			1810029B16Rik
chr4-66	chr4	107845118	107845268	+	5099.4	0.5	Intergenic	B4A|SINE|B4	19109	NM_027250	69893	Mm.28354	NM_027250	ENSMUSG00000048351	2010305A19Rik	AI451324|D4Ertd796e	RIKEN cDNA 2010305A19 gene			2010109K11Rik
chr7-68	chr7	98546796	98546946	+	5099.4	0.5	Intergenic	Intergenic	-15110	NM_172280	233545	Mm.387819	NM_172280	ENSMUSG00000035401	2210018M11Rik	2310016L09Rik|AU019521|AU019557|Emsy|MGC101920	RIKEN cDNA 2210018M11 gene			2010305A19Rik
chr5-103	chr5	149035017	149035167	+	5099.4	0.5	Intergenic	RLTR11A2|LTR|ERVK	-17097	NR_028285	70138	Mm.417834	NR_028285		2210417A02Rik	AV081004	RIKEN cDNA 2210417A02 gene			2210018M11Rik
chr5-104	chr5	149049571	149049721	+	5099.4	0.5	Intergenic	Intergenic	-2543	NR_028285	70138	Mm.417834	NR_028285		2210417A02Rik	AV081004	RIKEN cDNA 2210417A02 gene			2210417A02Rik
chr11-133	chr11	116014956	116015106	+	5099.4	0.5	promoter-TSS (NM_027107)	promoter-TSS (NM_027107)	86	NM_027107	69535	Mm.390347	NM_027107	ENSMUSG00000020778	2310004N24Rik	Ten1	RIKEN cDNA 2310004N24 gene			2310004N24Rik
chr12-34	chr12	81054134	81054284	+	5099.4	0.5	Intergenic	Intergenic	-2525	NR_033514	69548	Mm.269712	NR_033514		2310015A10Rik	5330419I17Rik	RIKEN cDNA 2310015A10 gene			2310015A10Rik
chr10-56	chr10	69590505	69590655	+	5099.4	0.5	Intergenic	7SLRNA|srpRNA|srpRNA	-9444	NR_038041	69563	Mm.64672	NR_038041		2310015B20Rik	-	RIKEN cDNA 2310015B20 gene			2310015B20Rik
chr6-8	chr6	29196578	29196728	+	5099.4	0.5	Intergenic	Intergenic	-25845	NM_001190461	69573	Mm.45161	NM_001190461	ENSMUSG00000043421	2310016C08Rik	AW049004|Hig2|MGC103106	RIKEN cDNA 2310016C08 gene			2310016C08Rik
chr6-9	chr6	29220992	29221142	+	5099.4	0.5	Intergenic	Intergenic	-1431	NM_001190461	69573	Mm.45161	NM_001190461	ENSMUSG00000043421	2310016C08Rik	AW049004|Hig2|MGC103106	RIKEN cDNA 2310016C08 gene			2310035K24Rik
chr2-107	chr2	130901744	130901894	+	5099.4	0.5	promoter-TSS (NM_027129)	promoter-TSS (NM_027129)	-62	NM_027129	69596	Mm.2937	NM_027129	ENSMUSG00000068264	2310035K24Rik	0610038L13Rik|AW060727	RIKEN cDNA 2310035K24 gene			2310044G17Rik
chr12-49	chr12	87839492	87839642	+	5099.4	0.5	intron (NM_173735, intron 1 of 3)	intron (NM_173735, intron 1 of 3)	3121	NM_173735	217732	Mm.22337	NM_173735	ENSMUSG00000034157	2310044G17Rik	AI842544|AI853744|Kiaa1737|mKIAA1737	RIKEN cDNA 2310044G17 gene			2310079F23Rik
chr5-25	chr5	35892211	35892361	+	5099.4	0.5	promoter-TSS (NM_030208)	promoter-TSS (NM_030208)	-355	NM_030208	78890	Mm.98522	NM_030208	ENSMUSG00000029097	2310079F23Rik	Mettl19	RIKEN cDNA 2310079F23 gene			2410001C21Rik
chr2-168	chr2	172132540	172132690	+	5099.4	0.5	intron (NM_025542, intron 1 of 8)	intron (NM_025542, intron 1 of 8)	832	NM_025542	66404	Mm.25157	NM_025542	ENSMUSG00000027502	2410001C21Rik	1700067C04Rik|5730427M17Rik|AA589417	RIKEN cDNA 2410001C21 gene			2810405K02Rik
chr4-110	chr4	153752406	153752556	+	5099.4	0.5	Intergenic	B1_Mm|SINE|Alu	-9638	NM_025582	66469	Mm.41868	NM_025582	ENSMUSG00000029059	2810405K02Rik	AI836168|PM/PGFS	RIKEN cDNA 2810405K02 gene			2810453I06Rik
chr4-111	chr4	153754484	153754634	+	5099.4	0.5	Intergenic	RMER12|LTR|ERVK	-11716	NM_025582	66469	Mm.41868	NM_025582	ENSMUSG00000029059	2810405K02Rik	AI836168|PM/PGFS	RIKEN cDNA 2810405K02 gene			2900064A13Rik
chr5-97	chr5	143836622	143836772	+	5099.4	0.5	Intergenic	L1MB7|LINE|L1	32373	NM_026050	67238	Mm.383219	NM_026050	ENSMUSG00000048910	2810453I06Rik	1500026F15Rik|AW047776|Acpin1|Sipar	RIKEN cDNA 2810453I06 gene			3110007F17Rik
chr2-88	chr2	112243503	112243653	+	5099.4	0.5	Intergenic	Intergenic	-12286	NM_133749	73024	Mm.268027	NM_133749	ENSMUSG00000055943	2900064A13Rik	AI451465|MGC144286|MGC144287|c11orf3	RIKEN cDNA 2900064A13 gene			3830403N18Rik
chrX-8	chrX	118948279	118948429	+	5099.4	0.5	Intergenic	(CATTC)n|Simple_repeat|Simple_repeat	-272149	NM_028426	73061	Mm.292979	NM_028426	ENSMUSG00000079450	3110007F17Rik	-	RIKEN cDNA 3110007F17 gene			4831426I19Rik
chrX-9	chrX	119132416	119132566	+	5099.4	0.5	Intergenic	Intergenic	-88012	NM_028426	73061	Mm.292979	NM_028426	ENSMUSG00000079450	3110007F17Rik	-	RIKEN cDNA 3110007F17 gene			4921513D23Rik
chrX-2	chrX	52482953	52483103	+	5099.4	0.5	promoter-TSS (NM_027510)	promoter-TSS (NM_027510)	-328	NM_027510	70691	Mm.335676	NM_027510	ENSMUSG00000031125	3830403N18Rik	Xlrl	RIKEN cDNA 3830403N18 gene			4930417O13Rik
chr12-60	chr12	105402003	105402153	+	5099.4	0.5	intron (NM_172500, intron 1 of 16)	L2|LINE|L2	-2351	NM_001042699	212073	Mm.212688	NM_001042699	ENSMUSG00000054150	4831426I19Rik	MGC106312|nesprin-3	RIKEN cDNA 4831426I19 gene			4930429F11Rik
chr16-11	chr16	14048663	14048813	+	5099.4	0.5	intron (NM_001081154, intron 13 of 26)	ORR1B2|LTR|MaLR	24114	NM_001081154	223989	Mm.394072	NM_001081154	ENSMUSG00000060657	4921513D23Rik	BC031575|C87306|E030019O05|KIAA0430|Lkap|MGC36956|mKIAA0430	RIKEN cDNA 4921513D23 gene			4930471G03Rik
chr6-107	chr6	125237069	125237219	+	5099.4	0.5	intron (NR_015527, intron 3 of 3)	intron (NR_015527, intron 3 of 3)	6000	NR_015527	73870	Mm.440681	NR_015527		4930417O13Rik	-	RIKEN cDNA 4930417O13 gene			4930506M07Rik
chr17-72	chr17	79390525	79390675	+	5099.4	0.5	Intergenic	Intergenic	-3943	NR_033463	74622	Mm.311921	NR_033463		4930429F11Rik	-	RIKEN cDNA 4930429F11 gene			4930523C07Rik
chr18-15	chr18	36223815	36223965	+	5099.4	0.5	intron (NM_001167891, intron 1 of 9)	Tigger7|DNA|MER2_type	-8287	NR_015571	74966	Mm.379238	NR_015571		4930471G03Rik	1700007N01Rik|MGC118288	RIKEN cDNA 4930471G03 gene			4930525F21Rik
chr19-59	chr19	59127474	59127624	+	5099.4	0.5	intron (NM_175172, intron 1 of 14)	intron (NM_175172, intron 1 of 14)	1770	NM_175172	71653	Mm.37338	NM_001114312	ENSMUSG00000041362	4930506M07Rik	KIAA1598|Kiaa1598|Shootin1|mKIAA1598	RIKEN cDNA 4930506M07 gene			4930583K01Rik
chr1-109	chr1	161725839	161725989	+	5099.4	0.5	intron (NM_022312, intron 13 of 22)	intron (NM_022312, intron 13 of 22)	-155143	NR_028111	67647	Mm.171518	NM_001162896	ENSMUSG00000090394	4930523C07Rik	-	RIKEN cDNA 4930523C07 gene			4931406C07Rik
chr2-96	chr2	125839258	125839408	+	5099.4	0.5	Intergenic	PB1D10|SINE|Alu	-1641	NM_029455	75823	Mm.444732	NM_029455	ENSMUSG00000027209	4930525F21Rik	-	RIKEN cDNA 4930525F21 gene			4931406P16Rik
chr7-91	chr7	118068632	118068782	+	5099.4	0.5	Intergenic	Intergenic	33651	NR_027879	67745	Mm.483404	NR_027879		4930583K01Rik	-	RIKEN cDNA 4930583K01 gene			4931440F15Rik
chr9-1	chr9	15051719	15051869	+	5099.4	0.5	exon (NM_001199484, exon 2 of 9)	exon (NM_001199484, exon 2 of 9)	206	NM_133732	70984	Mm.261842	NM_001199484	ENSMUSG00000031938	4931406C07Rik	-	RIKEN cDNA 4931406C07 gene			4932411N23Rik
chr7-25	chr7	33974494	33974644	+	5099.4	0.5	intron (NM_172741, intron 1 of 12)	intron (NM_172741, intron 1 of 12)	19800	NM_172741	233103	Mm.387835	NM_172741	ENSMUSG00000066571	4931406P16Rik	AA553327|mKIAA0355	RIKEN cDNA 4931406P16 gene			4933407C03Rik
chr11-19	chr11	29708471	29708621	+	5099.4	0.5	intron (NM_146016, intron 17 of 41)	intron (NM_146016, intron 17 of 41)	17122	NM_176829	216622	Mm.443260	NM_176829	ENSMUSG00000078157	4931440F15Rik	Fem1ab	RIKEN cDNA 4931440F15 gene			4933412E24Rik
chrX-16	chrX	121632268	121632418	+	5099.4	0.5	Intergenic	Intergenic	651117	NM_177705	237029	Mm.60998	NM_177705		4932411N23Rik	-	RIKEN cDNA 4932411N23 gene			4933427D06Rik
chrX-17	chrX	121777774	121777924	+	5099.4	0.5	Intergenic	Lx4B|LINE|L1	505611	NM_177705	237029	Mm.60998	NM_177705		4932411N23Rik	-	RIKEN cDNA 4932411N23 gene			5031414D18Rik
chr8-63	chr8	120226223	120226373	+	5099.4	0.5	intron (NM_001163262, intron 1 of 20)	intron (NM_001163262, intron 1 of 20)	-8849	NM_028941	74440	Mm.233181	NM_001163262	ENSMUSG00000034390	4933407C03Rik	5830471E12Rik|AI314065|AI464126|Cmip	RIKEN cDNA 4933407C03 gene			5031425F14Rik
chr15-34	chr15	59694359	59694509	+	5099.4	0.5	Intergenic	Intergenic	151865	NM_027668	71088	Mm.425950	NM_027668	ENSMUSG00000071749	4933412E24Rik	-	RIKEN cDNA 4933412E24 gene			5330437I02Rik
chr15-35	chr15	59717617	59717767	+	5099.4	0.5	Intergenic	Intergenic	128607	NM_027668	71088	Mm.425950	NM_027668	ENSMUSG00000071749	4933412E24Rik	-	RIKEN cDNA 4933412E24 gene			5430402O13Rik
chr6-57	chr6	89016282	89016432	+	5099.4	0.5	Intergenic	Intergenic	-45399	NM_175017	232217	Mm.281744	NM_175017	ENSMUSG00000055403	4933427D06Rik	MGC107427	RIKEN cDNA 4933427D06 gene			5730437N04Rik
chr14-54	chr14	73803611	73803761	+	5099.4	0.5	Intergenic	Intergenic	53504	NM_198642	271221	Mm.320280	NM_198642	ENSMUSG00000034959	5031414D18Rik	Gm744|Gm911|MGC60829	RIKEN cDNA 5031414D18 gene			5730494N06Rik
chr2-159	chr2	166137852	166138002	+	5099.4	0.5	promoter-TSS (NR_015558)	promoter-TSS (NR_015558)	-729	NR_015558	319684	Mm.399746	NR_015558		5031425F14Rik	-	RIKEN cDNA 5031425F14 gene			5730508B09Rik
chr18-36	chr18	65822968	65823118	+	5099.4	0.5	promoter-TSS (NM_177028)	promoter-TSS (NM_177028)	-594	NM_177028	319888	Mm.183576	NM_177028	ENSMUSG00000046610	5330437I02Rik	Acyl3	RIKEN cDNA 5330437I02 gene			5730522E02Rik
chr6-29	chr6	50496183	50496333	+	5099.4	0.5	promoter-TSS (NR_015581)	promoter-TSS (NR_015581)	29	NR_027892	73183	Mm.430720	NR_015581		5430402O13Rik	3110047M22Rik	RIKEN cDNA 5430402O13 gene			5830428M24Rik
chr17-3	chr17	5401916	5402066	+	5099.4	0.5	Intergenic	Intergenic	-5249	NM_027457	70544	Mm.46654	NM_027457	ENSMUSG00000004945	5730437N04Rik	1110008A10Rik|2310046K16Rik	RIKEN cDNA 5730437N04 gene			6330403A02Rik
chr2-112	chr2	131908494	131908644	+	5099.4	0.5	Intergenic	Intergenic	30660	NM_027478	70612	Mm.30116	NM_001141971	ENSMUSG00000027341	5730494N06Rik	AA407821	RIKEN cDNA 5730494N06 gene			8430427H17Rik
chr2-113	chr2	131912441	131912591	+	5099.4	0.5	Intergenic	Intergenic	26713	NM_027478	70612	Mm.30116	NM_001141971	ENSMUSG00000027341	5730494N06Rik	AA407821	RIKEN cDNA 5730494N06 gene			9030425E11Rik
chr2-114	chr2	131913048	131913198	+	5099.4	0.5	Intergenic	Intergenic	26106	NM_027478	70612	Mm.30116	NM_001141971	ENSMUSG00000027341	5730494N06Rik	AA407821	RIKEN cDNA 5730494N06 gene			9030625A04Rik
chr2-115	chr2	131921512	131921662	+	5099.4	0.5	Intergenic	Intergenic	17642	NM_027478	70612	Mm.30116	NM_001141971	ENSMUSG00000027341	5730494N06Rik	AA407821	RIKEN cDNA 5730494N06 gene			9130404H23Rik
chr3-83	chr3	127906496	127906646	+	5099.4	0.5	Intergenic	Intergenic	-18226	NM_027482	70617	Mm.317049	NM_027482	ENSMUSG00000050549	5730508B09Rik	2700063A17Rik|C80506|MGC151168|MGC151170	RIKEN cDNA 5730508B09 gene			9430020K01Rik
chr11-16	chr11	26028487	26028637	+	5099.4	0.5	intron (NR_027973, intron 1 of 5)	intron (NR_027973, intron 1 of 5)	82014	NR_027973	70626	Mm.379180	NR_027973		5730522E02Rik	-	RIKEN cDNA 5730522E02 gene			9430076C15Rik
chr12-28	chr12	70343553	70343703	+	5099.4	0.5	Intergenic	Intergenic	50527	NR_038060	76062	Mm.380755	NR_038060		5830428M24Rik	100040862|Gm3007	RIKEN cDNA 5830428M24 gene			A230051G13Rik
chr1-141	chr1	182253767	182253917	+	5099.4	0.5	intron (NM_001081175, intron 4 of 7)	intron (NM_001081175, intron 4 of 7)	66337	NM_001081227	381310	Mm.44791	XM_003084466	ENSMUSG00000053963	6330403A02Rik	ENSMUSG00000056615|Gm10001|R75555	RIKEN cDNA 6330403A02 gene			A530013C23Rik
chr2-139	chr2	153235369	153235519	+	5099.4	0.5	Intergenic	Intergenic	-14032	NM_001134300	329540	Mm.50600	NM_001001986	ENSMUSG00000061411	8430427H17Rik	4931410H15|AI429157|Gm1636	RIKEN cDNA 8430427H17 gene			A730020M07Rik
chr9-8	chr9	40392492	40392642	+	5099.4	0.5	Intergenic	Intergenic	-44466	NM_133733	71566	Mm.280560	NM_133733	ENSMUSG00000032024	9030425E11Rik	ACAM|ASP5|AW557819|CLMP	RIKEN cDNA 9030425E11 gene			A730098P11Rik
chr14-61	chr14	75746043	75746193	+	5099.4	0.5	Intergenic	Intergenic	24654	NM_172488	210808	Mm.89278	NM_172488	ENSMUSG00000044350	9030625A04Rik	-	RIKEN cDNA 9030625A04 gene			A930007I19Rik
chr17-66	chr17	66616501	66616651	+	5099.4	0.5	intron (NM_008984, intron 21 of 30)	intron (NM_008984, intron 21 of 30)	-117009	NM_028998	74556	Mm.218634	NM_028998	ENSMUSG00000024105	9130404H23Rik	Themis3	RIKEN cDNA 9130404H23 gene			Aagab
chr18-5	chr18	4836515	4836665	+	5099.4	0.5	Intergenic	Intergenic	201663	NM_001081963	240185	Mm.33179	NM_001081963	ENSMUSG00000033960	9430020K01Rik	1110056P05Rik|Gm328|KIAA1462|mKIAA1462	RIKEN cDNA 9430020K01 gene			Abca1
chr6-34	chr6	53299469	53299619	+	5099.4	0.5	intron (NR_015553, intron 2 of 4)	intron (NR_015553, intron 2 of 4)	82671	NR_015553	320189	Mm.482735	NR_015553		9430076C15Rik	-	RIKEN cDNA 9430076C15 gene			Abcb11
chr11-32	chr11	58979970	58980120	+	5099.4	0.5	promoter-TSS (NM_173785)	promoter-TSS (NM_173785)	-108	NM_173785	216792	Mm.266175	NM_173785	ENSMUSG00000049287	A230051G13Rik	4930543L23Rik|C1orf69|Iba57	RIKEN cDNA A230051G13 gene			Abcd2
chr2-164	chr2	167406382	167406532	+	5099.4	0.5	Intergenic	Intergenic	24044	NR_015500	329562	Mm.123101	NR_015500		A530013C23Rik	-	RIKEN cDNA A530013C23 gene			Abcg1
chr2-165	chr2	167433732	167433882	+	5099.4	0.5	Intergenic	Intergenic	51394	NR_015500	329562	Mm.123101	NR_015500		A530013C23Rik	-	RIKEN cDNA A530013C23 gene			Abhd10
chr2-166	chr2	167469051	167469201	+	5099.4	0.5	Intergenic	Intergenic	86713	NR_015500	329562	Mm.123101	NR_015500		A530013C23Rik	-	RIKEN cDNA A530013C23 gene			Abhd12
chr3-76	chr3	121589578	121589728	+	5099.4	0.5	Intergenic	Intergenic	45855	NR_036456	100503044	Mm.65320	XM_003084543	ENSMUSG00000044522	A730020M07Rik	-	RIKEN cDNA A730020M07 gene			Abi1
chr16-18	chr16	24508800	24508950	+	5099.4	0.5	intron (NM_001145952, intron 3 of 11)	B4|SINE|B4	64212	NR_038091	624582	Mm.439775	XM_893769		A730098P11Rik	-	mortality factor 4 like 1 pseudogene			Abr
chr19-35	chr19	29562519	29562669	+	5099.4	0.5	Intergenic	Intergenic	25390	NR_015567	77779	Mm.458738	NR_015567		A930007I19Rik	-	RIKEN cDNA A930007I19 gene			Abtb1
chr19-36	chr19	29566047	29566197	+	5099.4	0.5	Intergenic	Intergenic	21862	NR_015567	77779	Mm.458738	NR_015567		A930007I19Rik	-	RIKEN cDNA A930007I19 gene			Acaa2
chr19-37	chr19	29567579	29567729	+	5099.4	0.5	Intergenic	Intergenic	20330	NR_015567	77779	Mm.458738	NR_015567		A930007I19Rik	-	RIKEN cDNA A930007I19 gene			Acacb
chr9-38	chr9	63409817	63409967	+	5099.4	0.5	intron (NM_025857, intron 1 of 9)	B3|SINE|B2	9231	NM_025857	66939	Mm.34338	NM_025857	ENSMUSG00000037257	Aagab	2310007F21Rik|p34	alpha- and gamma-adaptin binding protein			Acadl
chr4-26	chr4	53202915	53203065	+	5099.4	0.5	Intergenic	Intergenic	-21995	NM_013454	11303	Mm.277376	NM_013454	ENSMUSG00000015243	Abca1	Abc1	ATP-binding cassette, sub-family A (ABC1), member 1			Ace
chr2-54	chr2	69158522	69158672	+	5099.4	0.5	Intergenic	Intergenic	-15142	NM_021022	27413	Mm.439855	NM_021022	ENSMUSG00000027048	Abcb11	ABC16|Bsep|Lith1|PFIC2|PGY4|SPGP	ATP-binding cassette, sub-family B (MDR/TAP), member 11			Acer3
chr15-71	chr15	91006536	91006686	+	5099.4	0.5	intron (NM_011994, intron 4 of 9)	intron (NM_011994, intron 4 of 9)	12963	NM_011994	26874	Mm.295456	NM_011994	ENSMUSG00000055782	Abcd2	ABC39|ALDL1|ALDR|ALDRP	ATP-binding cassette, sub-family D (ALD), member 2			Aco1
chr15-72	chr15	91007742	91007892	+	5099.4	0.5	intron (NM_011994, intron 3 of 9)	intron (NM_011994, intron 3 of 9)	11757	NM_011994	26874	Mm.295456	NM_011994	ENSMUSG00000055782	Abcd2	ABC39|ALDL1|ALDR|ALDRP	ATP-binding cassette, sub-family D (ALD), member 2			Acrbp
chr17-33	chr17	30747803	30747953	+	5099.4	0.5	Intergenic	Intergenic	-36828	NM_009593	11307	Mm.470747	NM_009593	ENSMUSG00000024030	Abcg1	AW413978|Abc8|MGC141022|White	ATP-binding cassette, sub-family G (WHITE), member 1			Acsl1
chr17-34	chr17	30765137	30765287	+	5099.4	0.5	Intergenic	Intergenic	-19494	NM_009593	11307	Mm.470747	NM_009593	ENSMUSG00000024030	Abcg1	AW413978|Abc8|MGC141022|White	ATP-binding cassette, sub-family G (WHITE), member 1			Acss1
chr17-35	chr17	30766632	30766782	+	5099.4	0.5	Intergenic	Intergenic	-17999	NM_009593	11307	Mm.470747	NM_009593	ENSMUSG00000024030	Abcg1	AW413978|Abc8|MGC141022|White	ATP-binding cassette, sub-family G (WHITE), member 1			Actb
chr17-36	chr17	30767330	30767480	+	5099.4	0.5	Intergenic	Intergenic	-17301	NM_009593	11307	Mm.470747	NM_009593	ENSMUSG00000024030	Abcg1	AW413978|Abc8|MGC141022|White	ATP-binding cassette, sub-family G (WHITE), member 1			Adam17
chr16-44	chr16	45669180	45669330	+	5099.4	0.5	intron (NM_153412, intron 16 of 17)	PB1|SINE|Alu	-7017	NM_172511	213012	Mm.247453	NM_172511	ENSMUSG00000033157	Abhd10	D230019K24Rik|D630018L06	abhydrolase domain containing 10			Adam22
chr2-131	chr2	150587262	150587412	+	5099.4	0.5	intron (NM_024465, intron 1 of 12)	intron (NM_024465, intron 1 of 12)	8835	NM_024465	76192	Mm.112632	NM_024465	ENSMUSG00000032046	Abhd12	1500011G07Rik|6330583M11Rik|AI431047|AW547313	abhydrolase domain containing 12			Adamtsl4
chr2-13	chr2	22862586	22862736	+	5099.4	0.5	promoter-TSS (NM_007380)	promoter-TSS (NM_007380)	-412	NM_145994	11308	Mm.249752	NM_001077190	ENSMUSG00000058835	Abi1	E3B1|MGC6064|NAP1|Ssh3bp1	abl-interactor 1			Adcy7
chr11-54	chr11	76312737	76312887	+	5099.4	0.5	intron (NM_198895, intron 2 of 22)	intron (NM_198895, intron 2 of 22)	12802	NM_198018	109934	Mm.258939	NM_198018	ENSMUSG00000017631	Abr	6330400K15Rik|AU042359	active BCR-related gene			Adipoq
chr11-55	chr11	76403953	76404103	+	5099.4	0.5	Intergenic	Intergenic	-10106	NM_198894	109934	Mm.258939	NM_198018	ENSMUSG00000017631	Abr	6330400K15Rik|AU042359	active BCR-related gene			Adipor1
chr6-55	chr6	88791777	88791927	+	5099.4	0.5	3' UTR (NM_011844, exon 8 of 8)	3' UTR (NM_011844, exon 8 of 8)	15724	NM_030251	80283	Mm.166858	NM_030251	ENSMUSG00000030083	Abtb1	AI847549|BC003234|BPOZ|EF1ABP|MGC7237	ankyrin repeat and BTB (POZ) domain containing 1			Adipor2
chr18-38	chr18	74904239	74904389	+	5099.4	0.5	promoter-TSS (NM_177470)	promoter-TSS (NM_177470)	-263	NM_177470	52538	Mm.245724	NM_177470	ENSMUSG00000036880	Acaa2	0610011L04Rik|AI255831|AI265397|D18Ertd240e	acetyl-Coenzyme A acyltransferase 2 (mitochondrial 3-oxoacyl-Coenzyme A thiolase)			Ado
chr5-63	chr5	114434028	114434178	+	5099.4	0.5	intron (NM_133904, intron 1 of 51)	intron (NM_133904, intron 1 of 51)	7586	NM_133904	100705	Mm.81793	NM_133904	ENSMUSG00000042010	Acacb	AI597064|AW743042|Acc2|Accb	acetyl-Coenzyme A carboxylase beta			Adora2b
chr1-38	chr1	66795899	66796049	+	5099.4	0.5	intron (NM_007381, intron 1 of 10)	intron (NM_007381, intron 1 of 10)	501	NM_007381	11363	Mm.2445	NM_007381	ENSMUSG00000026003	Acadl	AA960361|AU018452|C79855|LCAD	acyl-Coenzyme A dehydrogenase, long-chain			Adra1a
chr11-111	chr11	105806406	105806556	+	5099.4	0.5	TTS (NM_207624)	TTS (NM_207624)	15183	NM_009598	11421	Mm.754	NM_009598	ENSMUSG00000020681	Ace	AW208573|CD143|MGC117827	angiotensin I converting enzyme (peptidyl-dipeptidase A) 1			Agpat4
chr7-67	chr7	98196312	98196462	+	5099.4	0.5	Intergenic	Intergenic	-11668	NM_025408	66190	Mm.334041	NM_025408	ENSMUSG00000030760	Acer3	1110057L18Rik|5430429L08Rik|AV015045|Phca	alkaline ceramidase 3			Agxt
chr4-13	chr4	40337053	40337203	+	5099.4	0.5	intron (NM_007386, intron 1 of 20)	intron (NM_007386, intron 1 of 20)	5192	NM_007386	11428	Mm.331547	NM_007386	ENSMUSG00000028405	Aco1	AI256519|Aco-1|Irebp|Irp1	aconitase 1			Ahrr
chr6-106	chr6	125012402	125012552	+	5099.4	0.5	intron (NM_133345, intron 2 of 7)	intron (NM_133345, intron 2 of 7)	-3069	NM_001127340	54137	Mm.347910	NM_001127340	ENSMUSG00000072770	Acrbp	MGC74248|OY-TES-1|sp32	proacrosin binding protein			AI118078
chr8-17	chr8	47983855	47984005	+	5099.4	0.5	intron (NM_007981, intron 1 of 20)	L1MB4|LINE|L1	14071	NM_007981	14081	Mm.210323	NM_007981	ENSMUSG00000018796	Acsl1	Acas|Acas1|Acs|FACS|Facl2	acyl-CoA synthetase long-chain family member 1			AI317395
chr8-18	chr8	47995835	47995985	+	5099.4	0.5	intron (NM_007981, intron 2 of 20)	intron (NM_007981, intron 2 of 20)	26051	NM_007981	14081	Mm.210323	NM_007981	ENSMUSG00000018796	Acsl1	Acas|Acas1|Acs|FACS|Facl2	acyl-CoA synthetase long-chain family member 1			AI427809
chr2-130	chr2	150347706	150347856	+	5099.4	0.5	intron (NM_080575, intron 2 of 13)	intron (NM_080575, intron 2 of 13)	11900	NM_080575	68738	Mm.7044	NM_080575	ENSMUSG00000027452	Acss1	1110032O15Rik|AI788978|Acas2|Acas2l|AceCS2	acyl-CoA synthetase short-chain family member 1			AI467606
chr5-95	chr5	143169387	143169537	+	5099.4	0.5	intron (NM_007393, intron 4 of 5)	intron (NM_007393, intron 4 of 5)	2402	NM_007393	11461	Mm.391967	NM_007393	ENSMUSG00000029580	Actb	Actx|E430023M04Rik|beta-actin	actin, beta			AI480653
chr12-12	chr12	21616830	21616980	+	5099.4	0.5	intron (NM_009615, intron 1 of 18)	intron (NM_009615, intron 1 of 18)	3176	NM_009615	11491	Mm.27681	NM_009615	ENSMUSG00000052593	Adam17	CD156b|Tace	a disintegrin and metallopeptidase domain 17			Aig1
chr5-6	chr5	8363063	8363213	+	5099.4	0.5	intron (NM_001007220, intron 2 of 28)	intron (NM_001007220, intron 2 of 28)	10949	NM_001007221	11496	Mm.275895	NM_001007220	ENSMUSG00000040537	Adam22	2900022I03Rik|AI854032|MDC2	a disintegrin and metallopeptidase domain 22			Ak2
chr3-51	chr3	95779955	95780105	+	5099.4	0.5	Intergenic	Intergenic	-6767	NM_144899	229595	Mm.242781	NM_144899	ENSMUSG00000015850	Adamtsl4	MGC28749|Tsrc1	ADAMTS-like 4			Akap10
chr8-50	chr8	91171009	91171159	+	5099.4	0.5	intron (NM_007406, intron 1 of 27)	L1MA8|LINE|L1	-2013	NM_001109756	11513	Mm.288206	NM_001037723	ENSMUSG00000031659	Adcy7	AA407758|MGC141539	adenylate cyclase 7			Akap11
chr8-51	chr8	91171362	91171512	+	5099.4	0.5	intron (NM_007406, intron 1 of 27)	L1MA8|LINE|L1	-1660	NM_001109756	11513	Mm.288206	NM_001037723	ENSMUSG00000031659	Adcy7	AA407758|MGC141539	adenylate cyclase 7			Akap12
chr8-52	chr8	91188008	91188158	+	5099.4	0.5	intron (NM_001037724, intron 3 of 27)	intron (NM_001037724, intron 3 of 27)	3774	NM_001037724	11513	Mm.288206	NM_001037723	ENSMUSG00000031659	Adcy7	AA407758|MGC141539	adenylate cyclase 7			Akap13
chr16-15	chr16	23082442	23082592	+	5099.4	0.5	Intergenic	Intergenic	20647	NM_009605	11450	Mm.3969	NM_009605	ENSMUSG00000022878	Adipoq	30kDa|APN|Acdc|Acrp30|GBP28|adipo|apM1	adiponectin, C1Q and collagen domain containing			Akap7
chr1-77	chr1	136236593	136236743	+	5099.4	0.5	intron (NM_028320, intron 1 of 7)	intron (NM_028320, intron 1 of 7)	4790	NM_028320	72674	Mm.259976	NM_028320	ENSMUSG00000026457	Adipor1	2810031L11Rik|ACDCR1|CGI-45|Paqr1	adiponectin receptor 1			Akirin2
chr6-90	chr6	119361911	119362061	+	5099.4	0.5	intron (NM_197985, intron 1 of 7)	intron (NM_197985, intron 1 of 7)	21116	NM_197985	68465	Mm.291826	NM_197985	ENSMUSG00000030168	Adipor2	1110001I14Rik|ADCR2|AI115388|AW554121|D6Ucla1e|Paqr2	adiponectin receptor 2			Akr1a4
chr10-51	chr10	67039689	67039839	+	5099.4	0.5	Intergenic	Intergenic	-95452	NM_001005419	211488	Mm.485429	NM_001005419	ENSMUSG00000057134	Ado	Gm237|MGC67243|MGC73511	2-aminoethanethiol (cysteamine) dioxygenase			Akr1b8
chr10-52	chr10	67043482	67043632	+	5099.4	0.5	Intergenic	Intergenic	-99245	NM_001005419	211488	Mm.485429	NM_001005419	ENSMUSG00000057134	Ado	Gm237|MGC67243|MGC73511	2-aminoethanethiol (cysteamine) dioxygenase			Akr1c21
chr10-53	chr10	67084860	67085010	+	5099.4	0.5	Intergenic	Intergenic	-140623	NM_001005419	211488	Mm.485429	NM_001005419	ENSMUSG00000057134	Ado	Gm237|MGC67243|MGC73511	2-aminoethanethiol (cysteamine) dioxygenase			Akr1e1
chr10-54	chr10	67091330	67091480	+	5099.4	0.5	Intergenic	Intergenic	-147093	NM_001005419	211488	Mm.485429	NM_001005419	ENSMUSG00000057134	Ado	Gm237|MGC67243|MGC73511	2-aminoethanethiol (cysteamine) dioxygenase			Akt3
chr11-37	chr11	62001597	62001747	+	5099.4	0.5	intron (NM_001029936, intron 10 of 12)	ORR1E|LTR|MaLR	-63507	NM_007413	11541	Mm.40740	NM_007413	ENSMUSG00000018500	Adora2b	A2BAR|A2BR|A2b|AA2BR|AI480866|AI605384|MGC144574|MGC144575	adenosine A2b receptor			Aldh1a2
chr14-48	chr14	65488367	65488517	+	5099.4	0.5	Intergenic	Lx8|LINE|L1	-100926	NM_013461	11549	Mm.57064	NM_013461	ENSMUSG00000045875	Adra1a	Adra1c|MGC130524|[a]1a	adrenergic receptor, alpha 1a			Aldh7a1
chr17-8	chr17	12014202	12014352	+	5099.4	0.5	intron (NM_026644, intron 2 of 8)	intron (NM_026644, intron 2 of 8)	51635	NM_026644	68262	Mm.258300	NM_026644	ENSMUSG00000023827	Agpat4	1500003P24Rik	1-acylglycerol-3-phosphate O-acyltransferase 4 (lysophosphatidic acid acyltransferase, delta)			Aldh9a1
chr1-54	chr1	94949284	94949434	+	5099.4	0.5	Intergenic	Intergenic	-16323	NM_016702	11611	Mm.7457	NM_016702	ENSMUSG00000026272	Agxt	Agt1|Agxt1	alanine-glyoxylate aminotransferase			Alg13
chr13-57	chr13	74726241	74726391	+	5099.4	0.5	intron (NM_009644, intron 3 of 10)	intron (NM_009644, intron 3 of 10)	31995	NM_009644	11624	Mm.290446	NM_009644	ENSMUSG00000021575	Ahrr	KIAA1234|mKIAA1234	aryl-hydrocarbon receptor repressor			Alox15
chr9-22	chr9	55108204	55108354	+	5099.4	0.5	Intergenic	Intergenic	-16807	NM_172923	244886	Mm.24361	NM_172923	ENSMUSG00000032313	AI118078	9630029F15	expressed sequence AI118078			Alox5ap
chr10-23	chr10	39766802	39766952	+	5099.4	0.5	intron (NM_028247, intron 2 of 2)	intron (NM_028247, intron 2 of 2)	-52193	NM_144821	215929	Mm.483536	NM_144821	ENSMUSG00000038522	AI317395	AI482555|MGC25869|Naglt1a	expressed sequence AI317395			Aloxe3
chr4-27	chr4	53239239	53239389	+	5099.4	0.5	Intergenic	Intergenic	47278	NR_033140	381524	Mm.23351	NR_033139		AI427809	Gm1659	expressed sequence AI427809			Alx4
chr4-28	chr4	53252289	53252439	+	5099.4	0.5	Intergenic	MLT1C|LTR|MaLR	34228	NR_033140	381524	Mm.23351	NR_033139		AI427809	Gm1659	expressed sequence AI427809			Amd1
chr7-96	chr7	126871241	126871391	+	5099.4	0.5	Intergenic	Intergenic	-11268	NM_178901	101602	Mm.284102	NM_178901	ENSMUSG00000045165	AI467606	-	expressed sequence AI467606			Ammecr1
chr16-28	chr16	30949549	30949699	+	5099.4	0.5	intron (NM_198626, intron 2 of 3)	intron (NM_198626, intron 2 of 3)	51555	NM_198626	268880	Mm.286693	NM_198626	ENSMUSG00000047434	AI480653	MGC19367	expressed sequence AI480653			Ampd3
chr10-4	chr10	13556806	13556956	+	5099.4	0.5	intron (NM_025446, intron 1 of 5)	intron (NM_025446, intron 1 of 5)	2147	NM_025446	66253	Mm.45755	NM_025446	ENSMUSG00000019806	Aig1	1500031O19Rik|AV064870|AW413422|CGI-103	androgen-induced 1			Amz1
chr4-77	chr4	128485963	128486113	+	5099.4	0.5	Intergenic	Intergenic	-9531	NM_001033966	11637	Mm.29460	NM_001033966	ENSMUSG00000028792	Ak2	Ak-2|D4Ertd220e	adenylate kinase 2			Amz2
chr11-35	chr11	61745118	61745268	+	5099.4	0.5	intron (NM_019921, intron 1 of 14)	intron (NM_019921, intron 1 of 14)	1228	NM_019921	56697	Mm.274404	NM_019921	ENSMUSG00000047804	Akap10	1500031L16Rik|B130049N18Rik|D-AKAP2	A kinase (PRKA) anchor protein 10			Ang
chr14-63	chr14	77213663	77213813	+	5099.4	0.5	Intergenic	Intergenic	57277	NM_001164503	219181	Mm.89413	NM_001164503	ENSMUSG00000022016	Akap11	6330501D17Rik|AKAP220|Gm80|PRKA11|mKIAA0629	A kinase (PRKA) anchor protein 11			Angptl3
chr10-1	chr10	6178510	6178660	+	5099.4	0.5	TTS (NM_001170785)	TTS (NM_001170785)	-98373	NM_031185	83397	Mm.27481	NM_031185	ENSMUSG00000038587	Akap12	AI317366|SSeCKS|Srcs5|Tsga12	A kinase (PRKA) anchor protein (gravin) 12			Angptl4
chr7-37	chr7	75448882	75449032	+	5099.4	0.5	intron (NM_029332, intron 3 of 36)	intron (NM_029332, intron 3 of 36)	119910	NM_029332	75547	Mm.216107	NM_029332	ENSMUSG00000066406	Akap13	1700026G02Rik|5730522G15Rik|5830460E08Rik|AKAP-Lbc|BRX|Ht31|LBC|PROTO-LB|PROTO-LBC	A kinase (PRKA) anchor protein 13			Ankrd11
chr10-15	chr10	24985997	24986147	+	5099.4	0.5	intron (NM_018747, intron 1 of 7)	intron (NM_018747, intron 1 of 7)	2507	NM_018747	432442	Mm.179069	NM_018747	ENSMUSG00000039166	Akap7	6430401D08|AI662165|AKAP15|Akap18|BB170514	A kinase (PRKA) anchor protein 7			Ankrd33
chr4-12	chr4	34575200	34575350	+	5099.4	0.5	Intergenic	Intergenic	-164227	NM_001007589	433693	Mm.399624	NM_001007589	ENSMUSG00000028291	Akirin2	2700059D21Rik|AA114675|AA522011|AU019887|Akirin-2|MGC90611	akirin 2			Ankrd33b
chr4-70	chr4	116166253	116166403	+	5099.4	0.5	Intergenic	Intergenic	-16745	NM_021473	58810	Mm.30085	NM_021473	ENSMUSG00000028692	Akr1a4	2610201A18Rik|Akr1a1	aldo-keto reductase family 1, member A4 (aldehyde reductase)			Ankrd57
chr6-12	chr6	34270698	34270848	+	5099.4	0.5	Intergenic	Intergenic	-13549	NM_008012	14187	Mm.5378	NM_008012	ENSMUSG00000029762	Akr1b8	FR-1|Fgfrp|Fgrp	aldo-keto reductase family 1, member B8			Ano2
chr6-13	chr6	34273725	34273875	+	5099.4	0.5	Intergenic	Intergenic	-10522	NM_008012	14187	Mm.5378	NM_008012	ENSMUSG00000029762	Akr1b8	FR-1|Fgfrp|Fgrp	aldo-keto reductase family 1, member B8			Ano6
chr13-1	chr13	4559128	4559278	+	5099.4	0.5	Intergenic	L1M3de|LINE|L1	-14118	NM_029901	77337	Mm.27085	NM_029901	ENSMUSG00000021207	Akr1c21	9430025F20Rik|AI315367|MGC102401	aldo-keto reductase family 1, member C21			Anpep
chr13-2	chr13	4770771	4770921	+	5099.4	0.5	Intergenic	Intergenic	-162436	NM_018859	56043	Mm.251908	NM_018859	ENSMUSG00000045410	Akr1e1	1810061I10Rik|Akr1e2	aldo-keto reductase family 1, member E1			Anxa2
chr1-132	chr1	178968263	178968413	+	5099.4	0.5	intron (NM_011785, intron 1 of 12)	intron (NM_011785, intron 1 of 12)	117104	NM_011785	23797	Mm.235194	NM_011785	ENSMUSG00000019699	Akt3	AI851531|D930002M15Rik|Nmf350	thymoma viral proto-oncogene 3			Anxa5
chr9-54	chr9	71012195	71012345	+	5099.4	0.5	Intergenic	Intergenic	-2079	NM_009022	19378	Mm.42016	NM_009022	ENSMUSG00000013584	Aldh1a2	AV116159|Aldh1a7|Raldh1|Raldh2	aldehyde dehydrogenase family 1, subfamily A2			Aoah
chr18-32	chr18	56674438	56674588	+	5099.4	0.5	intron (NM_138600, intron 5 of 17)	ID_B1|SINE|B4	13154	NM_138600	110695	Mm.30250	NM_001127338	ENSMUSG00000053644	Aldh7a1	Atq1|D18Wsu181e	aldehyde dehydrogenase family 7, member A1			Ap3s1
chr1-118	chr1	169186309	169186459	+	5099.4	0.5	promoter-TSS (NM_019993)	promoter-TSS (NM_019993)	-282	NM_019993	56752	Mm.474999	NM_019993	ENSMUSG00000026687	Aldh9a1	AA139417|Abaldh|ESTM40|TMABA-DH|Tmabadh	aldehyde dehydrogenase 9, subfamily A1			Ap4s1
chrX-22	chrX	139584887	139585037	+	5099.4	0.5	intron (NR_037145, intron 5 of 26)	RMER10A|LTR|ERVL	20628	NM_026247	67574	Mm.484110	NM_026247	ENSMUSG00000041718	Alg13	2810046O15Rik|4833435D08Rik|Glt28d1|MDS031|OTTMUSG00000018917	asparagine-linked glycosylation 13 homolog (S. cerevisiae)			Apba3
chr11-48	chr11	70190590	70190740	+	5099.4	0.5	Intergenic	Intergenic	-22439	NM_009660	11687	Mm.4584	NM_009660	ENSMUSG00000018924	Alox15	12-LO|Alox12l|L-12LO	arachidonate 15-lipoxygenase			Apbb1ip
chr5-105	chr5	149544531	149544681	+	5099.4	0.5	Intergenic	ID4|SINE|ID	-30801	NM_009663	11690	Mm.19844	NM_009663	ENSMUSG00000060063	Alox5ap	Flap	arachidonate 5-lipoxygenase activating protein			Apeh
chr5-106	chr5	149551591	149551741	+	5099.4	0.5	Intergenic	ORR1D2|LTR|MaLR	-23741	NM_009663	11690	Mm.19844	NM_009663	ENSMUSG00000060063	Alox5ap	Flap	arachidonate 5-lipoxygenase activating protein			Apoa1
chr11-43	chr11	68941360	68941510	+	5099.4	0.5	Intergenic	tRNA-Lys-AAA|tRNA|tRNA	-1137	NM_011786	23801	Mm.41989	NM_011786	ENSMUSG00000020892	Aloxe3	MGC143829|MGC143830|e-LOX-3	arachidonate lipoxygenase 3			Apoc2
chr2-80	chr2	93390790	93390940	+	5099.4	0.5	Intergenic	Intergenic	-52408	NM_007442	11695	Mm.389389	NM_007442	ENSMUSG00000040310	Alx4	lst	aristaless-like homeobox 4			Apol8
chr10-25	chr10	40006380	40006530	+	5099.4	0.5	Intergenic	MLT-int|LTR|MaLR	-14851	NM_009665	11702	Mm.253533	NM_009665	ENSMUSG00000075232	Amd1	1|AdoMetDC|Amd-1|MGC102468|MGC91044|SAMDC|SAMDC 1|adoMetDC1	S-adenosylmethionine decarboxylase 1			App
chrX-21	chrX	138072558	138072708	+	5099.4	0.5	intron (NM_001199360, intron 5 of 6)	intron (NM_001199360, intron 5 of 6)	140463	NM_019496	56068	Mm.143724	NM_019496	ENSMUSG00000042225	Ammecr1	6230420G18Rik	Alport syndrome, mental retardation, midface hypoplasia and elliptocytosis chromosomal region gene 1 homolog (human)			Aprt
chr7-82	chr7	110587827	110587977	+	5099.4	0.5	intron (NM_009667, intron 6 of 14)	intron (NM_009667, intron 6 of 14)	24121	NM_009667	11717	Mm.3238	NM_009667	ENSMUSG00000005686	Ampd3	-	adenosine monophosphate deaminase 3			Aqp11
chr5-93	chr5	141017287	141017437	+	5099.4	0.5	intron (NM_010302, intron 2 of 3)	intron (NM_010302, intron 2 of 3)	40761	NM_173405	231842	Mm.397580	NM_173405	ENSMUSG00000050022	Amz1	5330426I05|6530401C20Rik	archaelysin family metallopeptidase 1			Aqp8
chr11-118	chr11	109229731	109229881	+	5099.4	0.5	Intergenic	Intergenic	-12230	NM_025275	13929	Mm.265874	NM_025275	ENSMUSG00000020610	Amz2	AA408420|ESTM12|X83328	archaelysin family metallopeptidase 2			Arf2
chr14-29	chr14	50015506	50015656	+	5099.4	0.5	intron (NM_021472, intron 1 of 1)	intron (NM_021472, intron 1 of 1)	-2370	NM_007447	11727	Mm.202665	NM_001161731	ENSMUSG00000072115	Ang	AI385586|Ang1|Rnase5|Rnase5a	angiogenin, ribonuclease, RNase A family, 5			Arfgap2
chr4-61	chr4	98525048	98525198	+	5099.4	0.5	intron (NM_013913, intron 2 of 6)	intron (NM_013913, intron 2 of 6)	2150	NM_013913	30924	Mm.28341	NM_013913	ENSMUSG00000028553	Angptl3	hypl	angiopoietin-like 3			Arg1
chr17-38	chr17	33385956	33386106	+	5099.4	0.5	intron (NM_020581, intron 3 of 6)	intron (NM_020581, intron 3 of 6)	2424	NM_020581	57875	Mm.196189	NM_020581	ENSMUSG00000002289	Angptl4	Arp4|Bk89|Fiaf|Hfarp|Ng27|Pgar|Pgarg|Pp1158	angiopoietin-like 4			Arhgap18
chr8-75	chr8	125927211	125927361	+	5099.4	0.5	intron (NR_037865, intron 1 of 13)	intron (NR_037865, intron 1 of 13)	1088	NR_037865	77087	Mm.31567	NM_001081379	ENSMUSG00000035569	Ankrd11	2410104C19Rik|3010027A04Rik|6330578C09Rik|9530048I21Rik|AA930108|Gm176|Yod	ankyrin repeat domain 11			Arhgap22
chr8-76	chr8	125928407	125928557	+	5099.4	0.5	promoter-TSS (NM_001081379)	promoter-TSS (NM_001081379)	-108	NM_001081379	77087	Mm.31567	NM_001081379	ENSMUSG00000035569	Ankrd11	2410104C19Rik|3010027A04Rik|6330578C09Rik|9530048I21Rik|AA930108|Gm176|Yod	ankyrin repeat domain 11			Arhgap23
chr15-85	chr15	100941219	100941369	+	5099.4	0.5	Intergenic	Intergenic	-2495	NM_144790	208258	Mm.152952	NM_144790	ENSMUSG00000047034	Ankrd33	A930021G21Rik|MGC31569|Panky|Panky-a	ankyrin repeat domain 33			Arhgap24
chr15-86	chr15	100942246	100942396	+	5099.4	0.5	Intergenic	ID_B1|SINE|B4	-1468	NM_144790	208258	Mm.152952	NM_144790	ENSMUSG00000047034	Ankrd33	A930021G21Rik|MGC31569|Panky|Panky-a	ankyrin repeat domain 33			Arhgap25
chr15-12	chr15	31281263	31281413	+	5099.4	0.5	intron (NM_027496, intron 1 of 3)	intron (NM_027496, intron 1 of 3)	31010	NM_001164441	67434	Mm.102470	NM_001164441	ENSMUSG00000022237	Ankrd33b	0610012A05Rik|3021401C12Rik|5730557B15Rik	ankyrin repeat domain 33B			Arhgap39
chr15-13	chr15	31286586	31286736	+	5099.4	0.5	intron (NM_027496, intron 1 of 3)	intron (NM_027496, intron 1 of 3)	25687	NM_001164441	67434	Mm.102470	NM_001164441	ENSMUSG00000022237	Ankrd33b	0610012A05Rik|3021401C12Rik|5730557B15Rik	ankyrin repeat domain 33B			Arhgef2
chr10-40	chr10	58631821	58631971	+	5099.4	0.5	Intergenic	Intergenic	14617	NM_172939	268301	Mm.3036	NM_172939		Ankrd57	4921515A04Rik|9430099J10Rik|C820004L04Rik	ankyrin repeat domain 57			Arid1b
chr10-41	chr10	58661070	58661220	+	5099.4	0.5	Intergenic	Intergenic	43866	NM_172939	268301	Mm.3036	NM_172939		Ankrd57	4921515A04Rik|9430099J10Rik|C820004L04Rik	ankyrin repeat domain 57			Arid5b
chr6-114	chr6	125842387	125842537	+	5099.4	0.5	intron (NM_153589, intron 13 of 25)	intron (NM_153589, intron 13 of 25)	186424	NM_153589	243634	Mm.333398	NM_153589	ENSMUSG00000038115	Ano2	BC033409|MGC38715|Tmem16b	anoctamin 2			Arl6ip1
chr15-74	chr15	95623254	95623404	+	5099.4	0.5	intron (NM_175344, intron 1 of 19)	intron (NM_175344, intron 1 of 19)	4452	NM_175344	105722	Mm.392547	NM_175344	ENSMUSG00000064210	Ano6	2900059G15Rik|AA407480|AW554778|F730003B03Rik|Tmem16f	anoctamin 6			Armc2
chr15-75	chr15	95625144	95625294	+	5099.4	0.5	intron (NM_175344, intron 1 of 19)	intron (NM_175344, intron 1 of 19)	6342	NM_175344	105722	Mm.392547	NM_175344	ENSMUSG00000064210	Ano6	2900059G15Rik|AA407480|AW554778|F730003B03Rik|Tmem16f	anoctamin 6			Armc4
chr7-42	chr7	79732579	79732729	+	5099.4	0.5	Intergenic	Intergenic	-16789	NM_008486	16790	Mm.4487	NM_008486	ENSMUSG00000039062	Anpep	Apn|Cd13|Lap-1|Lap1|P150	alanyl (membrane) aminopeptidase			Arrdc2
chr9-50	chr9	69238870	69239020	+	5099.4	0.5	Intergenic	Intergenic	-13902	NM_007585	12306	Mm.238343	NM_007585	ENSMUSG00000032231	Anxa2	AW215814|Cal1h	annexin A2			Arsb
chr3-18	chr3	36660501	36660651	+	5099.4	0.5	intron (NM_009673, intron 2 of 12)	intron (NM_009673, intron 2 of 12)	6860	NM_009673	11747	Mm.1620	NM_009673	ENSMUSG00000027712	Anxa5	Anx5|R74653	annexin A5			Asb4
chr13-10	chr13	20795540	20795690	+	5099.4	0.5	Intergenic	Intergenic	-5969	NM_012054	27052	Mm.314046	NM_012054	ENSMUSG00000021322	Aoah	4930433E13Rik|MGC107583	acyloxyacyl hydrolase			Aspa
chr18-23	chr18	46868489	46868639	+	5099.4	0.5	intron (NM_009681, intron 1 of 5)	intron (NM_009681, intron 1 of 5)	1316	NM_009681	11777	Mm.312536	NM_009681	ENSMUSG00000024480	Ap3s1	MGC117528|[s]3A	adaptor-related protein complex 3, sigma 1 subunit			Asrgl1
chr12-20	chr12	52600076	52600226	+	5099.4	0.5	intron (NM_001172098, intron 1 of 15)	MTD|LTR|MaLR	-12435	NM_021710	11782	Mm.386749	NM_021710	ENSMUSG00000020955	Ap4s1	AI314282	adaptor-related protein complex AP-4, sigma 1			Atf3
chr10-65	chr10	80670940	80671090	+	5099.4	0.5	promoter-TSS (NM_018758)	promoter-TSS (NM_018758)	-286	NM_018758	57267	Mm.293931	NM_018758	ENSMUSG00000004931	Apba3	AW208791|Mint-3|X11gamma|lin-10|mint3	amyloid beta (A4) precursor protein-binding, family A, member 3			Atg3
chr2-11	chr2	22625113	22625263	+	5099.4	0.5	promoter-TSS (NM_019456)	promoter-TSS (NM_019456)	-786	NM_019456	54519	Mm.14255	NM_019456	ENSMUSG00000026786	Apbb1ip	9930118P07Rik|Prp48	amyloid beta (A4) precursor protein-binding, family B, member 1 interacting protein			Atg4c
chr2-12	chr2	22662520	22662670	+	5099.4	0.5	intron (NM_019456, intron 1 of 13)	intron (NM_019456, intron 1 of 13)	36621	NM_019456	54519	Mm.14255	NM_019456	ENSMUSG00000026786	Apbb1ip	9930118P07Rik|Prp48	amyloid beta (A4) precursor protein-binding, family B, member 1 interacting protein			Atoh1
chr9-66	chr9	107978860	107979010	+	5099.4	0.5	intron (NM_007567, intron 3 of 11)	intron (NM_007567, intron 3 of 11)	-26354	NM_146226	235606	Mm.219639	NM_146226	ENSMUSG00000032590	Apeh	MGC38101	acylpeptide hydrolase			Atp13a3
chr9-16	chr9	45943633	45943783	+	5099.4	0.5	intron (NM_027498, intron 6 of 24)	intron (NM_027498, intron 6 of 24)	-35917	NM_009692	11806	Mm.26743	NM_009692	ENSMUSG00000032083	Apoa1	Alp-1|Apoa-1|Brp-14|Ltw-1|Lvtw-1|MGC102525|Sep-1|Sep-2|Sep2	apolipoprotein A-I			Atp2b1
chr7-14	chr7	18834304	18834454	+	5099.4	0.5	intron (NM_009695, intron 1 of 3)	B1_Mur4|SINE|Alu	1007	NM_009695	11813	Mm.28394	NM_009695	ENSMUSG00000002992	Apoc2	MGC117889	apolipoprotein C-II			Atp5o
chr15-58	chr15	77599955	77600105	+	5099.4	0.5	intron (NM_022410, intron 25 of 40)	RSINE1|SINE|B4	-17546	NM_001081970	239552	Mm.125650	NM_001081970	ENSMUSG00000056656	Apol8	9830006J20Rik|APOL-II|Apol2	apolipoprotein L 8			Atp6v0a1
chr16-59	chr16	84955215	84955365	+	5099.4	0.5	intron (NM_007471, intron 5 of 15)	Lx8|LINE|L1	101863	NM_001198824	11820	Mm.277585	NM_001198823	ENSMUSG00000022892	App	Abeta|Abpp|Adap|Ag|Cvap|E030013M08Rik|betaApp	amyloid beta (A4) precursor protein			Atp6v0c
chr16-60	chr16	84967708	84967858	+	5099.4	0.5	intron (NM_007471, intron 3 of 15)	intron (NM_007471, intron 3 of 15)	89370	NM_001198824	11820	Mm.277585	NM_001198823	ENSMUSG00000022892	App	Abeta|Abpp|Adap|Ag|Cvap|E030013M08Rik|betaApp	amyloid beta (A4) precursor protein			Atp6v0d2
chr16-61	chr16	84982546	84982696	+	5099.4	0.5	intron (NM_007471, intron 3 of 15)	intron (NM_007471, intron 3 of 15)	74532	NM_001198824	11820	Mm.277585	NM_001198823	ENSMUSG00000022892	App	Abeta|Abpp|Adap|Ag|Cvap|E030013M08Rik|betaApp	amyloid beta (A4) precursor protein			Atp6v1b2
chr8-73	chr8	125471816	125471966	+	5099.4	0.5	intron (NM_001193645, intron 9 of 11)	intron (NM_001193645, intron 9 of 11)	-8894	NM_009698	11821	Mm.1786	NM_009698	ENSMUSG00000006589	Aprt	C85684|MGC11749	adenine phosphoribosyl transferase			Atp6v1c1
chr7-66	chr7	97616280	97616430	+	5099.4	0.5	Intergenic	Intergenic	-2916	NM_175105	66333	Mm.29756	NM_175105	ENSMUSG00000042797	Aqp11	1700015P13Rik|AI648923|MGC144511|MGC144512|sjds	aquaporin 11			Atp6v1g3
chr7-95	chr7	123220972	123221122	+	5099.4	0.5	intron (NM_025304, intron 10 of 10)	intron (NM_025304, intron 10 of 10)	-32395	NM_007474	11833	Mm.273175	NM_001109045	ENSMUSG00000030762	Aqp8	AI255744|AQP-8	aquaporin 8			Atp8b1
chr11-108	chr11	103780001	103780151	+	5099.4	0.5	Intergenic	Intergenic	-2885	NM_007477	11841	Mm.5061	NM_007477	ENSMUSG00000062421	Arf2	-	ADP-ribosylation factor 2			Atp8b4
chr2-75	chr2	91129435	91129585	+	5099.4	0.5	intron (NM_175123, intron 3 of 8)	intron (NM_175123, intron 3 of 8)	63556	NM_023854	77038	Mm.43636	NM_001166024	ENSMUSG00000027255	Arfgap2	2310032E02Rik|Zfp289	ADP-ribosylation factor GTPase activating protein 2			Atxn1
chr10-13	chr10	24620972	24621122	+	5099.4	0.5	Intergenic	Intergenic	-4161	NM_007482	11846	Mm.154144	NM_007482	ENSMUSG00000019987	Arg1	AI|AI256583|Arg-1|PGIF	arginase, liver			Atxn2
chr10-14	chr10	24639619	24639769	+	5099.4	0.5	Intergenic	Intergenic	-22808	NM_007482	11846	Mm.154144	NM_007482	ENSMUSG00000019987	Arg1	AI|AI256583|Arg-1|PGIF	arginase, liver			Atxn7l1
chr10-16	chr10	26486616	26486766	+	5099.4	0.5	intron (NM_176837, intron 1 of 14)	intron (NM_176837, intron 1 of 14)	24763	NM_176837	73910	Mm.356496	NM_176837	ENSMUSG00000039031	Arhgap18	4833419J07Rik|AI314906|AI843501	Rho GTPase activating protein 18			AU019990
chr10-17	chr10	26488946	26489096	+	5099.4	0.5	intron (NM_176837, intron 1 of 14)	intron (NM_176837, intron 1 of 14)	27093	NM_176837	73910	Mm.356496	NM_176837	ENSMUSG00000039031	Arhgap18	4833419J07Rik|AI314906|AI843501	Rho GTPase activating protein 18			Axl
chr14-16	chr14	32061254	32061404	+	5099.4	0.5	intron (NM_153800, intron 2 of 10)	intron (NM_153800, intron 2 of 10)	15414	NM_153800	239027	Mm.318350	NM_153800	ENSMUSG00000063506	Arhgap22	B230341L19Rik|MGC47316|RHOGAP2|p68RacGAP	Rho GTPase activating protein 22			B230120H23Rik
chr14-17	chr14	32072442	32072592	+	5099.4	0.5	intron (NM_153800, intron 2 of 10)	intron (NM_153800, intron 2 of 10)	26602	NM_153800	239027	Mm.318350	NM_153800	ENSMUSG00000063506	Arhgap22	B230341L19Rik|MGC47316|RHOGAP2|p68RacGAP	Rho GTPase activating protein 22			B230216N24Rik
chr11-88	chr11	97251939	97252089	+	5099.4	0.5	Intergenic	Intergenic	-14236	NM_021493	58996	Mm.394118	NM_021493	ENSMUSG00000049807	Arhgap23	A330041B18Rik	Rho GTPase activating protein 23			B3gnt2
chr5-55	chr5	102742638	102742788	+	5099.4	0.5	intron (NM_146161, intron 1 of 8)	intron (NM_146161, intron 1 of 8)	21020	NM_029270	231532	Mm.440191	NM_029270	ENSMUSG00000057315	Arhgap24	0610025G21Rik|MGC38749	Rho GTPase activating protein 24			B3gntl1
chr6-49	chr6	87460345	87460495	+	5099.4	0.5	intron (NM_001037727, intron 2 of 10)	intron (NM_001037727, intron 2 of 10)	1521	NM_175476	232201	Mm.119564	NM_001037727	ENSMUSG00000030047	Arhgap25	A130039I20Rik	Rho GTPase activating protein 25			B430010I23Rik
chr6-50	chr6	87474804	87474954	+	5099.4	0.5	intron (NM_001037727, intron 1 of 10)	L1M4c|LINE|L1	-12938	NM_175476	232201	Mm.119564	NM_001037727	ENSMUSG00000030047	Arhgap25	A130039I20Rik	Rho GTPase activating protein 25			B430306N03Rik
chr6-51	chr6	87476563	87476713	+	5099.4	0.5	intron (NM_001037727, intron 1 of 10)	RSINE1|SINE|B4	-14697	NM_175476	232201	Mm.119564	NM_001037727	ENSMUSG00000030047	Arhgap25	A130039I20Rik	Rho GTPase activating protein 25			B4galt5
chr6-52	chr6	87482779	87482929	+	5099.4	0.5	intron (NM_001037727, intron 1 of 10)	intron (NM_001037727, intron 1 of 10)	16022	NM_001037727	232201	Mm.119564	NM_001037727	ENSMUSG00000030047	Arhgap25	A130039I20Rik	Rho GTPase activating protein 25			B930003M22Rik
chr6-53	chr6	87484307	87484457	+	5099.4	0.5	intron (NM_001037727, intron 1 of 10)	intron (NM_001037727, intron 1 of 10)	14494	NM_001037727	232201	Mm.119564	NM_001037727	ENSMUSG00000030047	Arhgap25	A130039I20Rik	Rho GTPase activating protein 25			Bach1
chr15-57	chr15	76608036	76608186	+	5099.4	0.5	intron (NM_198420, intron 1 of 10)	intron (NM_198420, intron 1 of 10)	37314	NM_001168288	223666	Mm.322931	NM_001168288	ENSMUSG00000033697	Arhgap39	9530053N22|AI843066|D15Wsu169e|Kiaa1688	Rho GTPase activating protein 39			Bach2
chr3-44	chr3	88704037	88704187	+	5099.4	0.5	intron (NM_001198911, intron 2 of 22)	intron (NM_001198911, intron 2 of 22)	1978	NM_001198911	16800	Mm.482396	NM_001198911	ENSMUSG00000028059	Arhgef2	AA408978|GEF|GEF-H1|GEFH1|LFP40|Lbcl1|Lfc|P40|mKIAA0651	rho/rac guanine nucleotide exchange factor (GEF) 2			Banp
chr17-1	chr17	4582694	4582844	+	5099.4	0.5	Intergenic	(CATTC)n|Simple_repeat|Simple_repeat	-368787	NM_001085355	239985	Mm.133401	NM_001085355	ENSMUSG00000069729	Arid1b	8030481M12|9330189K18Rik|AI836955|Ardi1b|B230217J03Rik|mKIAA1235	AT rich interactive domain 1B (SWI-like)			Batf
chr17-2	chr17	5160443	5160593	+	5099.4	0.5	intron (NM_001085355, intron 4 of 19)	intron (NM_001085355, intron 4 of 19)	208962	NM_001085355	239985	Mm.133401	NM_001085355	ENSMUSG00000069729	Arid1b	8030481M12|9330189K18Rik|AI836955|Ardi1b|B230217J03Rik|mKIAA1235	AT rich interactive domain 1B (SWI-like)			Baz1a
chr10-55	chr10	67644418	67644568	+	5099.4	0.5	intron (NM_023598, intron 2 of 9)	intron (NM_023598, intron 2 of 9)	29590	NM_023598	71371	Mm.440357	NM_023598	ENSMUSG00000019947	Arid5b	4930580B11|5430435G07Rik|AI467247|Desrt|Mrf2|Mrf2alpha|Mrf2beta	AT rich interactive domain 5B (MRF1-like)			Baz2a
chr7-89	chr7	117920578	117920728	+	5099.4	0.5	exon (NM_019419, exon 1 of 6)	exon (NM_019419, exon 1 of 6)	121	NM_019419	54208	Mm.29924	NM_019419	ENSMUSG00000030654	Arl6ip1	AIP-6|AL022945|ARMER|AU042858|Aip-1|Arl6ip|C85138|mKIAA0069	ADP-ribosylation factor-like 6 interacting protein 1			BB123696
chr10-27	chr10	41804129	41804279	+	5099.4	0.5	Intergenic	Intergenic	-97407	NM_001034858	213402	Mm.211320	NM_001034858	ENSMUSG00000071324	Armc2	2610018I05Rik	armadillo repeat containing 2			Bbs10
chr10-28	chr10	41804434	41804584	+	5099.4	0.5	Intergenic	Intergenic	-97712	NM_001034858	213402	Mm.211320	NM_001034858	ENSMUSG00000071324	Armc2	2610018I05Rik	armadillo repeat containing 2			BC005537
chr18-9	chr18	7321380	7321530	+	5099.4	0.5	Intergenic	IAPEY_LTR-int|LTR|ERVK	-23556	NM_001081393	74934	Mm.107918	NM_001081393	ENSMUSG00000061802	Armc4	4930463I21Rik	armadillo repeat containing 4			BC013712
chr8-34	chr8	73768493	73768643	+	5099.4	0.5	5' UTR (NM_027560, exon 1 of 8)	5' UTR (NM_027560, exon 1 of 8)	141	NM_027560	70807	Mm.24215	NM_027560	ENSMUSG00000002910	Arrdc2	4632416I05Rik|Ilad1	arrestin domain containing 2			BC016579
chr13-61	chr13	94962113	94962263	+	5099.4	0.5	intron (NM_009712, intron 4 of 7)	intron (NM_009712, intron 4 of 7)	89756	NM_009712	11881	Mm.472255	NM_009712	ENSMUSG00000042082	Arsb	1110007C02Rik|AI480648|As-1|As-1r|As-1s|As-1t|As1|As1-r|As1-s|As1-t|Asr-1|Ast-1	arylsulfatase B			BC020535
chr6-1	chr6	5311877	5312027	+	5099.4	0.5	Intergenic	Intergenic	-21434	NM_023048	65255	Mm.482450	NM_023048	ENSMUSG00000042607	Asb4	8430401O13Rik|AV117194|AW060255	ankyrin repeat and SOCS box-containing 4			BC025920
chr11-52	chr11	73142633	73142783	+	5099.4	0.5	Intergenic	Intergenic	-1879	NM_023113	11484	Mm.293574	NM_023113	ENSMUSG00000020774	Aspa	Acy-2|Acy2|nur7	aspartoacylase			BC026585
chr19-10	chr19	9199241	9199391	+	5099.4	0.5	intron (NM_025610, intron 2 of 6)	PB1|SINE|Alu	3295	NM_025610	66514	Mm.272847	NM_025610	ENSMUSG00000024654	Asrgl1	2410004D18Rik|ALP|ALP1|AU040643|AW060375	asparaginase like 1			BC031353
chr1-149	chr1	192931017	192931167	+	5099.4	0.5	Intergenic	Intergenic	-47144	NM_007498	11910	Mm.2706	NM_007498	ENSMUSG00000026628	Atf3	LRG-21	activating transcription factor 3			Bcar3
chr1-150	chr1	192940154	192940304	+	5099.4	0.5	Intergenic	Intergenic	-56281	NM_007498	11910	Mm.2706	NM_007498	ENSMUSG00000026628	Atf3	LRG-21	activating transcription factor 3			Bcat1
chr16-39	chr16	45082400	45082550	+	5099.4	0.5	intron (NM_026402, intron 2 of 11)	intron (NM_026402, intron 2 of 11)	4314	NM_026402	67841	Mm.41775	NM_026402	ENSMUSG00000022663	Atg3	2610016C12Rik|APG3|Apg3l|Atg3l|PC3-96	autophagy-related 3 (yeast)			Bcl2
chr4-62	chr4	98650428	98650578	+	5099.4	0.5	Intergenic	Intergenic	-35449	NM_175029	242557	Mm.241663	NM_001145967	ENSMUSG00000028550	Atg4c	Apg4-C|Apg4c|Atg4cl|Autl1	autophagy-related 4C (yeast)			Bcl2l14
chr4-63	chr4	98683680	98683830	+	5099.4	0.5	Intergenic	Intergenic	-2197	NM_175029	242557	Mm.241663	NM_001145967	ENSMUSG00000028550	Atg4c	Apg4-C|Apg4c|Atg4cl|Autl1	autophagy-related 4C (yeast)			Bcl3
chr6-38	chr6	64658910	64659060	+	5099.4	0.5	exon (NM_007500, exon 1 of 1)	exon (NM_007500, exon 1 of 1)	261	NM_007500	11921	Mm.57229	NM_007500	ENSMUSG00000073043	Atoh1	Hath1|MATH-1|Math1|bHLHa14	atonal homolog 1 (Drosophila)			Bend6
chr16-25	chr16	30309810	30309960	+	5099.4	0.5	Intergenic	Intergenic	-1608	NM_001128096	224088	Mm.8924	NM_001128094	ENSMUSG00000022533	Atp13a3	AU022875|Gm1745|Gm541|Gm542	ATPase type 13A3			Bex6
chr16-26	chr16	30316958	30317108	+	5099.4	0.5	Intergenic	Intergenic	-8756	NM_001128096	224088	Mm.8924	NM_001128094	ENSMUSG00000022533	Atp13a3	AU022875|Gm1745|Gm541|Gm542	ATPase type 13A3			Bhlha15
chr16-27	chr16	30368628	30368778	+	5099.4	0.5	Intergenic	MurERV4|LTR|ERVK	-60426	NM_001128096	224088	Mm.8924	NM_001128094	ENSMUSG00000022533	Atp13a3	AU022875|Gm1745|Gm541|Gm542	ATPase type 13A3			Bhlhe40
chr10-100	chr10	98048955	98049105	+	5099.4	0.5	Intergenic	Intergenic	-295810	NM_026482	67972	Mm.471912	NM_026482	ENSMUSG00000019943	Atp2b1	2810442I22Rik|E130111D10Rik|Pmca1	ATPase, Ca++ transporting, plasma membrane 1			Bhlhe41
chr10-101	chr10	98228151	98228301	+	5099.4	0.5	Intergenic	MIRb|SINE|MIR	-116614	NM_026482	67972	Mm.471912	NM_026482	ENSMUSG00000019943	Atp2b1	2810442I22Rik|E130111D10Rik|Pmca1	ATPase, Ca++ transporting, plasma membrane 1			Bin1
chr10-102	chr10	98310444	98310594	+	5099.4	0.5	Intergenic	L2|LINE|L2	-34321	NM_026482	67972	Mm.471912	NM_026482	ENSMUSG00000019943	Atp2b1	2810442I22Rik|E130111D10Rik|Pmca1	ATPase, Ca++ transporting, plasma membrane 1			Blvra
chr10-103	chr10	98327615	98327765	+	5099.4	0.5	Intergenic	Intergenic	-17150	NM_026482	67972	Mm.471912	NM_026482	ENSMUSG00000019943	Atp2b1	2810442I22Rik|E130111D10Rik|Pmca1	ATPase, Ca++ transporting, plasma membrane 1			Bmf
chr16-70	chr16	91737768	91737918	+	5099.4	0.5	intron (NM_010587, intron 20 of 38)	intron (NM_010587, intron 20 of 38)	82646	NM_138597	28080	Mm.41	NM_138597	ENSMUSG00000022956	Atp5o	ATPO|D12Wsu28e|OSCP	ATP synthase, H+ transporting, mitochondrial F1 complex, O subunit			Bmp2k
chr11-97	chr11	100810824	100810974	+	5099.4	0.5	Intergenic	Intergenic	-14646	NM_016920	11975	Mm.475829	NM_016920	ENSMUSG00000019302	Atp6v0a1	AA959968|ATP6a1|Atp6n1|Atp6n1a|Atpv0a1|Vpp-1|Vpp1	ATPase, H+ transporting, lysosomal V0 subunit A1			Bnip3l
chr11-98	chr11	100819156	100819306	+	5099.4	0.5	Intergenic	Intergenic	-6314	NM_016920	11975	Mm.475829	NM_016920	ENSMUSG00000019302	Atp6v0a1	AA959968|ATP6a1|Atp6n1|Atp6n1a|Atpv0a1|Vpp-1|Vpp1	ATPase, H+ transporting, lysosomal V0 subunit A1			Brd2
chr11-99	chr11	100824244	100824394	+	5099.4	0.5	Intergenic	Intergenic	-1226	NM_016920	11975	Mm.475829	NM_016920	ENSMUSG00000019302	Atp6v0a1	AA959968|ATP6a1|Atp6n1|Atp6n1a|Atpv0a1|Vpp-1|Vpp1	ATPase, H+ transporting, lysosomal V0 subunit A1			Bri3
chr17-18	chr17	23898428	23898578	+	5099.4	0.5	Intergenic	Intergenic	-1474	NM_009729	11984	Mm.320896	NM_009729	ENSMUSG00000024121	Atp6v0c	Atp6c|Atp6c2|Atp6l|Atpl|Atpl-rs1|PL16|VATL|Vma3	ATPase, H+ transporting, lysosomal V0 subunit C			Btaf1
chr4-7	chr4	19821493	19821643	+	5099.4	0.5	intron (NM_175406, intron 2 of 7)	L1MC3|LINE|L1	28145	NM_175406	242341	Mm.19298	NM_175406	ENSMUSG00000028238	Atp6v0d2	1620401A02Rik|AI324824|V-ATPase	ATPase, H+ transporting, lysosomal V0 subunit D2			Btbd19
chr4-8	chr4	19822347	19822497	+	5099.4	0.5	intron (NM_175406, intron 2 of 7)	intron (NM_175406, intron 2 of 7)	27291	NM_175406	242341	Mm.19298	NM_175406	ENSMUSG00000028238	Atp6v0d2	1620401A02Rik|AI324824|V-ATPase	ATPase, H+ transporting, lysosomal V0 subunit D2			Btg1
chr8-28	chr8	71922098	71922248	+	5099.4	0.5	Intergenic	Intergenic	-95552	NM_007509	11966	Mm.249096	NM_007509	ENSMUSG00000006273	Atp6v1b2	AI194269|AI790362|Atp6b2|HO57|R74844	ATPase, H+ transporting, lysosomal V1 subunit B2			Btg2
chr8-29	chr8	71936902	71937052	+	5099.4	0.5	Intergenic	Intergenic	-80748	NM_007509	11966	Mm.249096	NM_007509	ENSMUSG00000006273	Atp6v1b2	AI194269|AI790362|Atp6b2|HO57|R74844	ATPase, H+ transporting, lysosomal V1 subunit B2			C030002c11rik
chr8-30	chr8	71941128	71941278	+	5099.4	0.5	Intergenic	Intergenic	-76522	NM_007509	11966	Mm.249096	NM_007509	ENSMUSG00000006273	Atp6v1b2	AI194269|AI790362|Atp6b2|HO57|R74844	ATPase, H+ transporting, lysosomal V1 subunit B2			C030006K11Rik
chr8-31	chr8	71941653	71941803	+	5099.4	0.5	Intergenic	Intergenic	-75997	NM_007509	11966	Mm.249096	NM_007509	ENSMUSG00000006273	Atp6v1b2	AI194269|AI790362|Atp6b2|HO57|R74844	ATPase, H+ transporting, lysosomal V1 subunit B2			C130050O18Rik
chr15-17	chr15	38587938	38588088	+	5099.4	0.5	Intergenic	HERV16|LTR|ERVL	-18480	NM_025494	66335	Mm.276618	NM_025494	ENSMUSG00000022295	Atp6v1c1	1700025B18Rik|U13839	ATPase, H+ transporting, lysosomal V1 subunit C1			C1qtnf1
chr15-18	chr15	38595326	38595476	+	5099.4	0.5	Intergenic	PB1D10|SINE|Alu	-11092	NM_025494	66335	Mm.276618	NM_025494	ENSMUSG00000022295	Atp6v1c1	1700025B18Rik|U13839	ATPase, H+ transporting, lysosomal V1 subunit C1			C1qtnf3
chr1-83	chr1	140083912	140084062	+	5099.4	0.5	Intergenic	Intergenic	-6162	NM_177397	338375	Mm.114424	NM_177397	ENSMUSG00000026394	Atp6v1g3	MGC130213|MGC130214	ATPase, H+ transporting, lysosomal V1 subunit G3			C630043F03Rik
chr1-84	chr1	140105088	140105238	+	5099.4	0.5	3' UTR (NM_177397, exon 3 of 3)	3' UTR (NM_177397, exon 3 of 3)	15014	NM_177397	338375	Mm.114424	NM_177397	ENSMUSG00000026394	Atp6v1g3	MGC130213|MGC130214	ATPase, H+ transporting, lysosomal V1 subunit G3			C730036E19Rik
chr1-85	chr1	140165024	140165174	+	5099.4	0.5	Intergenic	Intergenic	74950	NM_177397	338375	Mm.114424	NM_177397	ENSMUSG00000026394	Atp6v1g3	MGC130213|MGC130214	ATPase, H+ transporting, lysosomal V1 subunit G3			Calcrl
chr18-34	chr18	64894700	64894850	+	5099.4	0.5	Intergenic	Intergenic	-108406	NM_001001488	54670	Mm.456199	NM_001001488	ENSMUSG00000039529	Atp8b1	AI451886|FIC1|Ic	ATPase, class I, type 8B, member 1			Cald1
chr2-97	chr2	126167221	126167371	+	5099.4	0.5	intron (NM_001080944, intron 3 of 27)	intron (NM_001080944, intron 3 of 27)	15698	NM_001080944	241633	Mm.222235	NM_001080944	ENSMUSG00000060131	Atp8b4	A530043E15|Im|MGC161341	ATPase, class I, type 8B, member 4			Calm1
chr2-98	chr2	126187809	126187959	+	5099.4	0.5	Intergenic	Intergenic	-4890	NM_001080944	241633	Mm.222235	NM_001080944	ENSMUSG00000060131	Atp8b4	A530043E15|Im|MGC161341	ATPase, class I, type 8B, member 4			Calm3
chr13-35	chr13	45984939	45985089	+	5099.4	0.5	Intergenic	Intergenic	-9066	NM_009124	20238	Mm.342686	XM_003084921	ENSMUSG00000046876	Atxn1	Ataxin-1|Atx1|C85907|ENSMUSG00000074917|Gm10786|Sca1	ataxin 1			Camk2d
chr5-69	chr5	121971565	121971715	+	5099.4	0.5	promoter-TSS (NM_009125)	promoter-TSS (NM_009125)	-586	NM_009125	20239	Mm.260900	NM_009125	ENSMUSG00000042605	Atxn2	9630045M23Rik|ATX2|AW544490|Sca2	ataxin 2			Caps2
chr12-18	chr12	33754347	33754497	+	5099.4	0.5	intron (NM_028139, intron 2 of 3)	L1MB3|LINE|L1	21489	NM_028139	380753	Mm.41540	NM_001033436	ENSMUSG00000020564	Atxn7l1	2810423G08Rik|Atxn7l4|MGC28883	ataxin 7-like 1			Capza2
chr2-116	chr2	132290231	132290381	+	5099.4	0.5	intron (NR_033469, intron 1 of 3)	B1_Mur1|SINE|Alu	669	NR_033469	767814	Mm.371752	NR_033468		AU019990	-	expressed sequence AU019990			Capzb
chr7-20	chr7	25485481	25485631	+	5099.4	0.5	intron (NM_001190975, intron 6 of 17)	intron (NM_001190975, intron 6 of 17)	11937	NM_001190974	26362	Mm.4128	NM_001190974	ENSMUSG00000002602	Axl	AI323647|Ark|Tyro7|Ufo	AXL receptor tyrosine kinase			Car6
chr2-59	chr2	72061415	72061565	+	5099.4	0.5	Intergenic	ORR1E|LTR|MaLR	-24986	NM_023057	65964	Mm.314618	NM_001164791	ENSMUSG00000004085	B230120H23Rik	AV006891|MLTK|MLTKalpha|MLTKbeta|Zak	RIKEN cDNA B230120H23 gene			Card11
chr2-60	chr2	72167488	72167638	+	5099.4	0.5	intron (NM_001164791, intron 4 of 11)	intron (NM_001164791, intron 4 of 11)	81023	NM_178084	65964	Mm.314618	NM_001164791	ENSMUSG00000004085	B230120H23Rik	AV006891|MLTK|MLTKalpha|MLTKbeta|Zak	RIKEN cDNA B230120H23 gene			Casp8
chr1-58	chr1	99866131	99866281	+	5099.4	0.5	intron (NR_037993, intron 1 of 2)	intron (NR_037993, intron 1 of 2)	11993	NR_037993	78603	Mm.442597	NR_037993		B230216N24Rik	-	RIKEN cDNA B230216N24 gene			Casz1
chr1-59	chr1	99868696	99868846	+	5099.4	0.5	intron (NR_037993, intron 1 of 2)	L2|LINE|L2	9428	NR_037993	78603	Mm.442597	NR_037993		B230216N24Rik	-	RIKEN cDNA B230216N24 gene			Cbfa2t3
chr11-12	chr11	22680278	22680428	+	5099.4	0.5	Intergenic	Intergenic	79382	NM_016888	53625	Mm.460502	NM_001169114	ENSMUSG00000051650	B3gnt2	AA408337|AA409404|AW260308|B3Galt6|B3gnt1|BGnT-1|BGnT-2|BGnT1|BGnT2|Beta3gnt	UDP-GlcNAc:betaGal beta-1,3-N-acetylglucosaminyltransferase 2			Cbl
chr11-13	chr11	22715298	22715448	+	5099.4	0.5	Intergenic	MTE2b|LTR|MaLR	44362	NM_016888	53625	Mm.460502	NM_001169114	ENSMUSG00000051650	B3gnt2	AA408337|AA409404|AW260308|B3Galt6|B3gnt1|BGnT-1|BGnT-2|BGnT1|BGnT2|Beta3gnt	UDP-GlcNAc:betaGal beta-1,3-N-acetylglucosaminyltransferase 2			Cbwd1
chr11-14	chr11	22718407	22718557	+	5099.4	0.5	Intergenic	Intergenic	41253	NM_016888	53625	Mm.460502	NM_001169114	ENSMUSG00000051650	B3gnt2	AA408337|AA409404|AW260308|B3Galt6|B3gnt1|BGnT-1|BGnT-2|BGnT1|BGnT2|Beta3gnt	UDP-GlcNAc:betaGal beta-1,3-N-acetylglucosaminyltransferase 2			Ccdc48
chr11-141	chr11	121502306	121502456	+	5099.4	0.5	Intergenic	Intergenic	-13140	NM_178664	210004	Mm.386847	NM_178664	ENSMUSG00000046605	B3gntl1	6030413G23Rik|MGC113804|MGC159329	UDP-GlcNAc:betaGal beta-1,3-N-acetylglucosaminyltransferase-like 1			Ccdc54
chr8-16	chr8	42516546	42516696	+	5099.4	0.5	5' UTR (NR_015457, exon 1 of 3)	5' UTR (NR_015457, exon 1 of 3)	336	NR_015457	78849	Mm.440930	NR_015457		B430010I23Rik	-	RIKEN cDNA B430010I23 gene			Ccdc80
chr17-59	chr17	47789903	47790053	+	5099.4	0.5	3' UTR (NM_177083, exon 6 of 6)	3' UTR (NM_177083, exon 6 of 6)	8249	NM_177083	320148	Mm.123455	NM_177083	ENSMUSG00000043740	B430306N03Rik	Treml6	RIKEN cDNA B430306N03 gene			Ccdc97
chr2-162	chr2	167067355	167067505	+	5099.4	0.5	Intergenic	Intergenic	-27047	NM_019835	56336	Mm.200886	NM_019835	ENSMUSG00000017929	B4galt5	9430078I07Rik|AW049941|AW539721	UDP-Gal:betaGlcNAc beta 1,4-galactosyltransferase, polypeptide 5			Ccl2
chr17-5	chr17	10214667	10214817	+	5099.4	0.5	Intergenic	Intergenic	51466	NR_037588	100526796	Mm.384135	NR_037588		B930003M22Rik	-	RIKEN cDNA B930003M22 gene			Ccl3
chr16-64	chr16	87549661	87549811	+	5099.4	0.5	Intergenic	RCHARR1|DNA|MER1_type	-38414	NM_007520	12013	Mm.26147	NM_007520	ENSMUSG00000025612	Bach1	6230421P05Rik|AI323795	BTB and CNC homology 1			Ccl6
chr4-10	chr4	32687272	32687422	+	5099.4	0.5	Intergenic	Intergenic	-58701	NM_001109661	12014		NM_001109661	ENSMUSG00000040270	Bach2	E030004N02Rik|MGC117590	BTB and CNC homology 2			Ccl8
chr4-11	chr4	32694823	32694973	+	5099.4	0.5	Intergenic	Intergenic	-51150	NM_001109661	12014		NM_001109661	ENSMUSG00000040270	Bach2	E030004N02Rik|MGC117590	BTB and CNC homology 2			Ccl9
chr8-68	chr8	124998389	124998539	+	5099.4	0.5	Intergenic	Intergenic	161841	NM_001110100	53325	Mm.287163	NM_001110100	ENSMUSG00000025316	Banp	AA408158|SMAR1	BTG3 associated nuclear protein			Ccnb2
chr12-46	chr12	86548575	86548725	+	5099.4	0.5	Intergenic	Intergenic	-27173	NM_016767	53314	Mm.6672	NM_016767	ENSMUSG00000034266	Batf	B-ATF|SFA-2	basic leucine zipper transcription factor, ATF-like			Ccnd2
chr12-47	chr12	86599703	86599853	+	5099.4	0.5	Intergenic	Intergenic	23955	NM_016767	53314	Mm.6672	NM_016767	ENSMUSG00000034266	Batf	B-ATF|SFA-2	basic leucine zipper transcription factor, ATF-like			Ccny
chr12-23	chr12	55877797	55877947	+	5099.4	0.5	intron (NM_013815, intron 3 of 26)	L1MB4|LINE|L1	26594	NM_013815	217578	Mm.485468	NM_013815	ENSMUSG00000035021	Baz1a	Acf1|B930060C03|BC065123|Gtl5|Wcrf180|cbp146	bromodomain adjacent to zinc finger domain 1A			Ccr1
chr12-24	chr12	55911030	55911180	+	5099.4	0.5	Intergenic	Intergenic	-6639	NM_013815	217578	Mm.485468	NM_013815	ENSMUSG00000035021	Baz1a	Acf1|B930060C03|BC065123|Gtl5|Wcrf180|cbp146	bromodomain adjacent to zinc finger domain 1A			Ccr2
chr10-125	chr10	127534360	127534510	+	5099.4	0.5	3' UTR (NM_019711, exon 13 of 13)	3' UTR (NM_019711, exon 13 of 13)	38703	NM_054078	116848	Mm.252213	NM_054078	ENSMUSG00000040054	Baz2a	AA415431|C030005G16Rik|C78388|Tip5|Walp3|mKIAA0314	bromodomain adjacent to zinc finger domain, 2A			Ccr3
chr13-45	chr13	52835206	52835356	+	5099.4	0.5	Intergenic	Intergenic	-65644	NR_027893	105404	Mm.184173	NR_027893		BB123696	-	expressed sequence BB123696			Ccr5
chr10-107	chr10	110769143	110769293	+	5099.4	0.5	Intergenic	Intergenic	66429	NM_027914	71769	Mm.45256	NM_027914	ENSMUSG00000035759	Bbs10	1300007O09Rik|AI452285	Bardet-Biedl syndrome 10 (human)			Ccr8
chr10-108	chr10	110771417	110771567	+	5099.4	0.5	Intergenic	Intergenic	68703	NM_027914	71769	Mm.45256	NM_027914	ENSMUSG00000035759	Bbs10	1300007O09Rik|AI452285	Bardet-Biedl syndrome 10 (human)			Ccrl2
chr13-13	chr13	24812398	24812548	+	5099.4	0.5	intron (NM_024473, intron 2 of 4)	intron (NM_024473, intron 2 of 4)	3351	NM_024473	79555	Mm.266668	NM_024473	ENSMUSG00000019132	BC005537	8030460C05Rik|C78201|MGC7474	cDNA sequence BC005537			Ccrn4l
chr4-85	chr4	132076459	132076609	+	5099.4	0.5	Intergenic	Intergenic	-8094	NM_001033308	230787	Mm.290912	NM_001033308	ENSMUSG00000037731	BC013712	ICB-1|Themis2	cDNA sequence BC013712			Cd180
chr4-86	chr4	132088446	132088596	+	5099.4	0.5	Intergenic	Intergenic	-20081	NM_001033308	230787	Mm.290912	NM_001033308	ENSMUSG00000037731	BC013712	ICB-1|Themis2	cDNA sequence BC013712			Cd200
chr16-43	chr16	45570896	45571046	+	5099.4	0.5	intron (NM_145389, intron 1 of 5)	intron (NM_145389, intron 1 of 5)	2479	NM_145389	212998	Mm.97511	NM_145389	ENSMUSG00000033187	BC016579	MGC27720	cDNA sequence, BC016579			Cd200r3
chr2-135	chr2	152775719	152775869	+	5099.4	0.5	Intergenic	Intergenic	18351	NM_145536	228788	Mm.299979	NM_145536	ENSMUSG00000027474	BC020535	MGC19360	cDNA sequence BC020535			Cd300a
chr10-66	chr10	81013058	81013208	+	5099.4	0.5	TTS (NR_030677)	TTS (NR_030677)	3696	NR_030677	268319	Mm.131825	NR_030677		BC025920	-	zinc finger protein pseudogene			Cd300c
chr1-106	chr1	159282182	159282332	+	5099.4	0.5	Intergenic	Intergenic	-13002	NM_001033284	226527	Mm.215960	NM_001033284	ENSMUSG00000033488	BC026585	-	cDNA sequence BC026585			Cd300e
chr9-55	chr9	74722039	74722189	+	5099.4	0.5	Intergenic	Intergenic	-17543	NM_001113283	235493	Mm.208955	NM_001113283	ENSMUSG00000034858	BC031353	6330415I01Rik|AI553555|C130047D21Rik|Kiaa1370|MGC38960|MGC41344|mKIAA1370	cDNA sequence BC031353			Cd300lf
chr3-80	chr3	122364010	122364160	+	5099.4	0.5	Intergenic	L1MC3|LINE|L1	-47717	NM_013867	29815	Mm.45815	NM_013867	ENSMUSG00000028121	Bcar3	AI131758|AND-34	breast cancer anti-estrogen resistance 3			Cd36
chr6-131	chr6	144959302	144959452	+	5099.4	0.5	intron (NM_001024468, intron 10 of 10)	intron (NM_001024468, intron 10 of 10)	46594	NM_001024468	12035	Mm.4606	NM_001024468	ENSMUSG00000030268	Bcat1	BCATc|Eca39	branched chain aminotransferase 1, cytosolic			Cd44
chr1-60	chr1	108454599	108454749	+	5099.4	0.5	intron (NM_009741, intron 1 of 1)	intron (NM_009741, intron 1 of 1)	87163	NM_009741	12043	Mm.257460	NM_009741	ENSMUSG00000057329	Bcl2	AW986256|Bcl-2|C430015F12Rik|D630044D05Rik|D830018M01Rik	B-cell leukemia/lymphoma 2			Cd47
chr6-126	chr6	134183656	134183806	+	5099.4	0.5	intron (NM_007961, intron 2 of 7)	intron (NM_007961, intron 2 of 7)	-178291	NM_025778	66813	Mm.474472	NM_025778	ENSMUSG00000030200	Bcl2l14	4930452K23Rik|4933405K19Rik|9030625M01Rik|AI429211|Bclg	BCL2-like 14 (apoptosis facilitator)			Cd48
chr7-15	chr7	18982040	18982190	+	5099.4	0.5	promoter-TSS (NM_033601)	promoter-TSS (NM_033601)	-838	NM_033601	12051	Mm.439658	NM_033601	ENSMUSG00000053175	Bcl3	AI528691|Bcl-3	B-cell leukemia/lymphoma 3			Cd53
chr1-8	chr1	33821013	33821163	+	5099.4	0.5	intron (NM_177235, intron 3 of 6)	MIRb|SINE|MIR	31079	NM_177235	320705	Mm.336619	NM_177235	ENSMUSG00000042182	Bend6	B230209C24Rik	BEN domain containing 6			Cd5l
chr16-31	chr16	32096544	32096694	+	5099.4	0.5	Intergenic	Intergenic	-2928	NM_001033539	328660	Mm.441006	NM_001033539		Bex6	B020003O03Rik	brain expressed gene 6			Cd6
chr16-32	chr16	32108846	32108996	+	5099.4	0.5	Intergenic	MIR|SINE|MIR	9374	NM_001033539	328660	Mm.441006	NM_001033539		Bex6	B020003O03Rik	brain expressed gene 6			Cd69
chr5-98	chr5	144406990	144407140	+	5099.4	0.5	intron (NM_001081109, intron 6 of 13)	intron (NM_001081109, intron 6 of 13)	-36748	NM_010800	17341	Mm.386767	NM_010800	ENSMUSG00000052271	Bhlha15	1810009C13Rik|Bhlhb8|Mist1	basic helix-loop-helix family, member a15			Cd86
chr6-73	chr6	108411998	108412148	+	5099.4	0.5	intron (NM_010585, intron 44 of 61)	intron (NM_010585, intron 44 of 61)	-214333	NM_011498	20893	Mm.2436	NM_011498	ENSMUSG00000030103	Bhlhe40	Bhlhb2|C130042M06Rik|CR8|Clast5|Dec1|Sharp2|Stra13|Stra14	basic helix-loop-helix family, member e40			Cd9
chr6-74	chr6	108521137	108521287	+	5099.4	0.5	Intergenic	Intergenic	-105194	NM_011498	20893	Mm.2436	NM_011498	ENSMUSG00000030103	Bhlhe40	Bhlhb2|C130042M06Rik|CR8|Clast5|Dec1|Sharp2|Stra13|Stra14	basic helix-loop-helix family, member e40			Cd93
chr6-75	chr6	108536110	108536260	+	5099.4	0.5	Intergenic	Intergenic	-90221	NM_011498	20893	Mm.2436	NM_011498	ENSMUSG00000030103	Bhlhe40	Bhlhb2|C130042M06Rik|CR8|Clast5|Dec1|Sharp2|Stra13|Stra14	basic helix-loop-helix family, member e40			Cdc42bpg
chr6-133	chr6	145820912	145821062	+	5099.4	0.5	intron (NM_024469, intron 4 of 4)	CpG	1512	NM_024469	79362	Mm.154529	NM_024469	ENSMUSG00000030256	Bhlhe41	Bhlhb2l|Bhlhb3|DEC2|Sharp1	basic helix-loop-helix family, member e41			Cdk12
chr18-13	chr18	32519285	32519435	+	5099.4	0.5	promoter-TSS (NM_009668)	promoter-TSS (NM_009668)	-867	NM_001083334	30948	Mm.4383	NM_001083334	ENSMUSG00000024381	Bin1	ALP-1|Amphl|BRAMP-2|SH3P9	bridging integrator 1			Cdk17
chr2-100	chr2	126770582	126770732	+	5099.4	0.5	intron (NM_026678, intron 1 of 7)	RLTR28|LTR|ERVL	8559	NM_026678	109778	Mm.22028	NM_026678	ENSMUSG00000001999	Blvra	0610006A11Rik|2500001N03Rik|Blvr	biliverdin reductase A			Cdk19
chr2-90	chr2	118241171	118241321	+	5099.4	0.5	promoter-TSS (NM_138313)	promoter-TSS (NM_138313)	-127	NM_138313	171543	Mm.210125	NM_138313	ENSMUSG00000040093	Bmf	AW260063|AW411872	BCL2 modifying factor			Cdk20
chr5-51	chr5	97157117	97157267	+	5099.4	0.5	Intergenic	Intergenic	-80799	NM_080708	140780	Mm.392853	NM_080708	ENSMUSG00000034663	Bmp2k	4933417M22Rik|AA673486|AV128808|BIKE	BMP2 inducible kinase			Cdk6
chr5-52	chr5	97161474	97161624	+	5099.4	0.5	Intergenic	Intergenic	-76442	NM_080708	140780	Mm.392853	NM_080708	ENSMUSG00000034663	Bmp2k	4933417M22Rik|AA673486|AV128808|BIKE	BMP2 inducible kinase			Cdkn2aipnl
chr14-49	chr14	65961465	65961615	+	5099.4	0.5	intron (NM_009761, intron 1 of 5)	intron (NM_009761, intron 1 of 5)	1447	NM_009761	12177	Mm.347081	NM_009761	ENSMUSG00000022051	Bnip3l	C86132|D14Ertd719e|Nip3L|Nix	BCL2/adenovirus E1B interacting protein 3-like			Ceacam16
chr17-40	chr17	33731693	33731843	+	5099.4	0.5	promoter-TSS (NM_001025387)	promoter-TSS (NM_001025387)	433	NM_010238	14312	Mm.3444	NM_001025387	ENSMUSG00000024335	Brd2	AW228947|D17H6S113E|Frg-1|Fsrg-1|Fsrg1|KIAA4005|Nat|Ring3|Rnf3|mKIAA4005	bromodomain containing 2			Cecr5
chr5-99	chr5	144537100	144537250	+	5099.4	0.5	intron (NM_025833, intron 7 of 13)	Kanga2_a|DNA|Tc2	28423	NM_018772	55950	Mm.38011	NM_001163709	ENSMUSG00000047843	Bri3	I3	brain protein I3			Cela1
chr19-49	chr19	37124465	37124615	+	5099.4	0.5	intron (NM_198300, intron 8 of 10)	intron (NM_198300, intron 8 of 10)	133317	NM_001080706	107182	Mm.295062	NM_001080706	ENSMUSG00000040565	Btaf1	AI414500|AI447930|E430027O22Rik|TAF170	BTAF1 RNA polymerase II, B-TFIID transcription factor-associated, (Mot1 homolog, S. cerevisiae)			Celf2
chr4-72	chr4	116622488	116622638	+	5099.4	0.5	3' UTR (NR_024078, exon 2 of 7)	3' UTR (NR_024078, exon 2 of 7)	1094	NR_024078	78611	Mm.446227	NR_024078		Btbd19	9530048O09Rik|BB115071	BTB (POZ) domain containing 19			Cflar
chr10-98	chr10	95728396	95728546	+	5099.4	0.5	Intergenic	B4|SINE|B4	-318218	NM_007569	12226	Mm.23811	NM_007569	ENSMUSG00000036478	Btg1	AI426953|AW546738	B-cell translocation gene 1, anti-proliferative			Chchd8
chr10-99	chr10	95762496	95762646	+	5099.4	0.5	Intergenic	Intergenic	-284118	NM_007569	12226	Mm.23811	NM_007569	ENSMUSG00000036478	Btg1	AI426953|AW546738	B-cell translocation gene 1, anti-proliferative			Chic2
chr1-76	chr1	135881735	135881885	+	5099.4	0.5	Intergenic	Intergenic	13756	NM_007570	12227	Mm.392646	NM_007570	ENSMUSG00000020423	Btg2	AA959598|APRO1|Pc3|TIS21	B-cell translocation gene 2, anti-proliferative			Chpt1
chr1-156	chr1	196695953	196696027	+	5099.4	0.5	Intergenic	Intergenic	-18307	NR_033564	320400	Mm.417608	NR_033564		C030002c11rik	-	hypothetical LOC320400			Chrna2
chr15-56	chr15	76572390	76572540	+	5099.4	0.5	intron (NM_198420, intron 3 of 10)	intron (NM_198420, intron 3 of 10)	-21365	NM_176828	223665	Mm.291713	NM_145472	ENSMUSG00000079002	C030006K11Rik	1110033I13Rik|MGC38904	RIKEN cDNA C030006K11 gene			Chrna9
chr5-90	chr5	139657490	139657640	+	5099.4	0.5	intron (NM_028469, intron 2 of 4)	intron (NM_028469, intron 2 of 4)	-2464	NM_177000	319772	Mm.440271	NM_177000	ENSMUSG00000044092	C130050O18Rik	-	RIKEN cDNA C130050O18 gene			Chst11
chr11-140	chr11	118275081	118275231	+	5099.4	0.5	Intergenic	RSINE1|SINE|B4	15532	NM_001204130	56745	Mm.23845	NM_001204129	ENSMUSG00000017446	C1qtnf1	1600017K21Rik|CTRP1|Zsig37	C1q and tumor necrosis factor related protein 1			Chst14
chr15-9	chr15	10778798	10778948	+	5099.4	0.5	Intergenic	Intergenic	-118184	NM_030888	81799	Mm.280158	NM_001204134	ENSMUSG00000058914	C1qtnf3	2310005P21Rik|CORS-26|CTRP3|Corcs|Cors	C1q and tumor necrosis factor related protein 3			Chsy1
chr15-10	chr15	10821169	10821319	+	5099.4	0.5	Intergenic	MLT1F1|LTR|MaLR	-75813	NM_030888	81799	Mm.280158	NM_001204134	ENSMUSG00000058914	C1qtnf3	2310005P21Rik|CORS-26|CTRP3|Corcs|Cors	C1q and tumor necrosis factor related protein 3			Cidec
chr4-45	chr4	71911822	71911972	+	5099.4	0.5	Intergenic	Lx9|LINE|L1	224292	NR_027923	68285	Mm.482852	NR_027923		C630043F03Rik	AI851307	RIKEN cDNA C630043F03 gene			Cldn15
chr1-91	chr1	152867186	152867336	+	5099.4	0.5	Intergenic	L1_Mus4|LINE|L1	-32991	NR_038011	402734	Mm.337666	NR_038011		C730036E19Rik	-	RIKEN cDNA C730036E19 gene			Clec10a
chr2-70	chr2	84227382	84227532	+	5099.4	0.5	Intergenic	Intergenic	-1352	NM_018782	54598	Mm.75467	NM_018782	ENSMUSG00000059588	Calcrl	AV071593|CRLR	calcitonin receptor-like			Clec2d
chr6-14	chr6	34550337	34550487	+	5099.4	0.5	Intergenic	Intergenic	-89184	NM_145575	109624	Mm.482600	NM_145575	ENSMUSG00000029761	Cald1	4833423D12Rik|AI195384|AV071549|AW536160|C920027I18Rik|MGC30319	caldesmon 1			Clec4a3
chr12-55	chr12	100584921	100585071	+	5099.4	0.5	Intergenic	Intergenic	-15595	NM_009790	12313	Mm.285993	NM_009790	ENSMUSG00000001175	Calm1	AI256814|AI327027|AI461935|AL024000|CaM|Calm|Calm2|Calm3	calmodulin 1			Clec4d
chr7-12	chr7	16091553	16091703	+	5099.4	0.5	Intergenic	Intergenic	-9074	NM_007590	12315	Mm.288630	NM_007590	ENSMUSG00000019370	Calm3	CaMA|Calm1|Calm2|R75142	calmodulin 3			Clic6
chr3-81	chr3	126617571	126617721	+	5099.4	0.5	intron (NM_001025439, intron 2 of 19)	intron (NM_001025439, intron 2 of 19)	28651	NM_023813	108058	Mm.255822	NM_001025438	ENSMUSG00000053819	Camk2d	2810011D23Rik|8030469K03Rik|KIAA4163|MGC60852|[d]-CaMKII|mKIAA4163	calcium/calmodulin-dependent protein kinase II, delta			Clptm1
chr3-82	chr3	126644718	126644868	+	5099.4	0.5	intron (NM_001025439, intron 2 of 19)	B1_Mur4|SINE|Alu	55798	NM_023813	108058	Mm.255822	NM_001025438	ENSMUSG00000053819	Camk2d	2810011D23Rik|8030469K03Rik|KIAA4163|MGC60852|[d]-CaMKII|mKIAA4163	calcium/calmodulin-dependent protein kinase II, delta			Clvs1
chr10-110	chr10	111543953	111544103	+	5099.4	0.5	Intergenic	Intergenic	-25758	NM_178278	353025	Mm.194428	NM_178278	ENSMUSG00000035694	Caps2	D630005B03Rik	calcyphosphine 2			Cmah
chr6-4	chr6	17544082	17544232	+	5099.4	0.5	Intergenic	RMER6C|LTR|ERVK	-42941	NM_007604	12343	Mm.392504	NM_007604	ENSMUSG00000015733	Capza2	1110053K06Rik|AW208808|Cappa2	capping protein (actin filament) muscle Z-line, alpha 2			Cmklr1
chr6-5	chr6	17602060	17602210	+	5099.4	0.5	intron (NM_007604, intron 3 of 9)	ORR1E|LTR|MaLR	15037	NM_007604	12343	Mm.392504	NM_007604	ENSMUSG00000015733	Capza2	1110053K06Rik|AW208808|Cappa2	capping protein (actin filament) muscle Z-line, alpha 2			Cmpk1
chr4-94	chr4	138480883	138481033	+	5099.4	0.5	intron (NM_001037761, intron 1 of 9)	intron (NM_001037761, intron 1 of 9)	15903	NM_001037761	12345	Mm.2945	NM_001037761	ENSMUSG00000028745	Capzb	1700120C01Rik|AI325129|CPB1|CPB2|CPbeat2|CPbeta1|CPbeta2|Cappb1	capping protein (actin filament) muscle Z-line, beta			Cnih4
chr4-107	chr4	149046598	149046748	+	5099.4	0.5	Intergenic	Intergenic	-1738	NM_009802	12353	Mm.232523	NM_009802	ENSMUSG00000028972	Car6	Ca6|DOC1	carbonic anhydrase 6			Col11a2
chr4-108	chr4	149060762	149060912	+	5099.4	0.5	Intergenic	(GA)n|Simple_repeat|Simple_repeat	-15902	NM_009802	12353	Mm.232523	NM_009802	ENSMUSG00000028972	Car6	Ca6|DOC1	carbonic anhydrase 6			Col19a1
chr5-94	chr5	141266756	141266906	+	5099.4	0.5	Intergenic	Intergenic	-13761	NM_175362	108723	Mm.46187	NM_175362	ENSMUSG00000036526	Card11	0610008L17Rik|2410011D02Rik|BIMP3|CARMA1	caspase recruitment domain family, member 11			Commd8
chr1-23	chr1	58741913	58742063	+	5099.4	0.5	intron (NM_009812, intron 1 of 8)	intron (NM_009812, intron 1 of 8)	2068	NM_009812	12370	Mm.336851	NM_001080126	ENSMUSG00000026029	Casp8	CASP-8|FLICE|MACH|Mch5	caspase 8			Commd9
chr1-24	chr1	58746884	58747034	+	5099.4	0.5	promoter-TSS (NM_001080126)	promoter-TSS (NM_001080126)	-89	NM_001080126	12370	Mm.336851	NM_001080126	ENSMUSG00000026029	Casp8	CASP-8|FLICE|MACH|Mch5	caspase 8			Coq3
chr4-104	chr4	147784787	147784937	+	5099.4	0.5	intron (NM_001159344, intron 11 of 20)	intron (NM_001159344, intron 11 of 20)	136670	NM_001159344	69743	Mm.233879	NM_001159344	ENSMUSG00000028977	Casz1	2410019P08Rik|AV096627|BC040081|Cst|D4Ertd432e|MGC31683	castor homolog 1, zinc finger (Drosophila)			Coro1c
chr8-74	chr8	125581608	125581758	+	5099.4	0.5	intron (NM_009824, intron 1 of 11)	intron (NM_009824, intron 1 of 11)	3516	NM_009824	12398	Mm.194339	NM_001109873	ENSMUSG00000006362	Cbfa2t3	A630044F12Rik|AI465270|AW229127|Cbfa2t3h|ETO-2|Eto2|MTGR2	core-binding factor, runt domain, alpha subunit 2, translocated to, 3 (human)			Coro2a
chr9-14	chr9	43977576	43977726	+	5099.4	0.5	intron (NM_007619, intron 1 of 15)	B3|SINE|B2	7390	NM_007619	12402	Mm.266871	NM_007619	ENSMUSG00000034342	Cbl	4732447J05Rik|Cbl-2|c-Cbl|cbl	Casitas B-lineage lymphoma			Coro6
chr19-32	chr19	25029366	25029516	+	5099.4	0.5	promoter-TSS (NM_146097)	promoter-TSS (NM_146097)	-728	NR_033744	226043	Mm.272127	NM_146097	ENSMUSG00000024878	Cbwd1	AV349248|BC018472|MGC28027|MGC59411	COBW domain containing 1			Cotl1
chr6-54	chr6	87708544	87708694	+	5099.4	0.5	intron (NM_001159697, intron 2 of 7)	intron (NM_001159697, intron 2 of 7)	12109	NM_001159697	58229	Mm.333229	NM_001159697	ENSMUSG00000068263	Ccdc48	-	coiled-coil domain containing 48			Cox4i2
chr16-48	chr16	50470241	50470391	+	5099.4	0.5	Intergenic	Intergenic	40186	NM_027046	69339	Mm.422869	NM_027046	ENSMUSG00000050685	Ccdc54	1700007N18Rik|AI644412|BB013989|NYD-SP17	coiled-coil domain containing 54			Cpt1a
chr16-38	chr16	44957944	44958094	+	5099.4	0.5	Intergenic	MLT2B2|LTR|ERVL	-55366	NM_026439	67896	Mm.181074	NM_026439	ENSMUSG00000022665	Ccdc80	2610001E17Rik|DRO1|Ssg1|Urb	coiled-coil domain containing 80			Cradd
chr7-19	chr7	25414434	25414584	+	5099.4	0.5	TTS (NM_011577)	TTS (NM_011577)	13304	NM_028771	52132	Mm.278798	NM_028771	ENSMUSG00000002608	Ccdc97	1200014H14Rik|2810446P04Rik|AA545218|D7Ertd462e	coiled-coil domain containing 97			Creb1
chr11-63	chr11	81822909	81823059	+	5099.4	0.5	Intergenic	Intergenic	-28788	NM_011333	20296	Mm.290320	NM_011333	ENSMUSG00000035385	Ccl2	AI323594|HC11|JE|MCAF|MCP-1|MCP1|SMC-CF|Scya2|Sigje	chemokine (C-C motif) ligand 2			Creg1
chr11-71	chr11	83464298	83464448	+	5099.4	0.5	3' UTR (NM_011337, exon 3 of 3)	3' UTR (NM_011337, exon 3 of 3)	1200	NM_011337	20302	Mm.1282	NM_011337	ENSMUSG00000000982	Ccl3	AI323804|G0S19-1|LD78alpha|MIP-1alpha|MIP1-(a)|MIP1-alpha|Mip1a|Scya3	chemokine (C-C motif) ligand 3			Creg2
chr11-68	chr11	83409154	83409304	+	5099.4	0.5	promoter-TSS (NM_009139)	promoter-TSS (NM_009139)	53	NM_009139	20305	Mm.137	NM_009139	ENSMUSG00000018927	Ccl6	MRP-1|Scya6|c10	chemokine (C-C motif) ligand 6			Crtam
chr11-69	chr11	83432628	83432778	+	5099.4	0.5	intron (NR_036452, intron 5 of 8)	intron (NR_036452, intron 5 of 8)	-23421	NM_009139	20305	Mm.137	NM_009139	ENSMUSG00000018927	Ccl6	MRP-1|Scya6|c10	chemokine (C-C motif) ligand 6			Crtc2
chr11-70	chr11	83434528	83434678	+	5099.4	0.5	intron (NR_036452, intron 5 of 8)	L1M4|LINE|L1	-25321	NM_009139	20305	Mm.137	NM_009139	ENSMUSG00000018927	Ccl6	MRP-1|Scya6|c10	chemokine (C-C motif) ligand 6			Cryga
chr11-64	chr11	81955719	81955869	+	5099.4	0.5	Intergenic	Intergenic	24414	NM_021443	20307	Mm.42029	NM_021443	ENSMUSG00000009185	Ccl8	1810063B20Rik|AB023418|HC14|MCP-2|Mcp2|Scya8	chemokine (C-C motif) ligand 8			Csda
chr11-67	chr11	83394606	83394756	+	5099.4	0.5	5' UTR (NM_011338, exon 1 of 4)	5' UTR (NM_011338, exon 1 of 4)	150	NM_011338	20308	Mm.416125	NM_011338	ENSMUSG00000019122	Ccl9	CCF18|MRP-2|Scya10|Scya9	chemokine (C-C motif) ligand 9			Csf3
chr9-51	chr9	70255393	70255543	+	5099.4	0.5	intron (NM_033604, intron 6 of 14)	intron (NM_033604, intron 6 of 14)	-34750	NM_007630	12442	Mm.22592	NM_007630	ENSMUSG00000032218	Ccnb2	CycB2	cyclin B2			Cspg4
chr6-116	chr6	127219612	127219762	+	5099.4	0.5	Intergenic	Intergenic	-103020	NM_009829	12444	Mm.333406	NM_009829	ENSMUSG00000000184	Ccnd2	2600016F06Rik|AI256817|BF642806|C86853|Vin-1|Vin1|cD2	cyclin D2			Ctbp2
chr18-10	chr18	9380762	9380912	+	5099.4	0.5	intron (NM_026484, intron 2 of 9)	intron (NM_026484, intron 2 of 9)	69311	NM_026484	67974	Mm.376607	NM_026484	ENSMUSG00000024286	Ccny	1700025H17Rik|3110050L10Rik|4631402G10Rik|5730405I09Rik	cyclin Y			Ctgf
chr9-81	chr9	123817244	123817394	+	5099.4	0.5	5' UTR (NM_009912, exon 1 of 2)	5' UTR (NM_009912, exon 1 of 2)	171	NM_009912	12768	Mm.274927	NM_009912	ENSMUSG00000025804	Ccr1	Cmkbr1|Mip-1a-R	chemokine (C-C motif) receptor 1			Ctnnb1
chr9-83	chr9	123954487	123954637	+	5099.4	0.5	exon (NM_009915, exon 3 of 3)	exon (NM_009915, exon 3 of 3)	3580	NM_009915	12772	Mm.6272	NM_009915	ENSMUSG00000049103	Ccr2	Cc-ckr-2|Ccr2a|Ccr2b|Ckr2|Ckr2a|Ckr2b|Cmkbr2|mJe-r	chemokine (C-C motif) receptor 2			Ctnnd1
chr9-82	chr9	123886603	123886753	+	5099.4	0.5	Intergenic	Intergenic	15909	NM_009914	12771	Mm.57050	NM_009914	ENSMUSG00000035448	Ccr3	CC-CKR3|CKR3|Cmkbr1l2|Cmkbr3|MGC124265|MGC124266	chemokine (C-C motif) receptor 3			Ctnnd2
chr9-84	chr9	123992471	123992621	+	5099.4	0.5	Intergenic	Intergenic	22204	NM_009917	12774	Mm.14302	NM_009917	ENSMUSG00000079227	Ccr5	AM4-7|CD195|Cmkbr5	chemokine (C-C motif) receptor 5			Ctsb
chr9-85	chr9	123995231	123995305	+	5099.4	0.5	Intergenic	Intergenic	24926	NM_009917	12774	Mm.14302	NM_009917	ENSMUSG00000079227	Ccr5	AM4-7|CD195|Cmkbr5	chemokine (C-C motif) receptor 5			Ctsd
chr9-76	chr9	119931893	119932043	+	5099.4	0.5	Intergenic	Intergenic	-8863	NM_007720	12776	Mm.442098	NM_007720	ENSMUSG00000042262	Ccr8	Cmkbr8|MGC123958|MGC123959|mCCR8	chemokine (C-C motif) receptor 8			Ctsh
chr9-71	chr9	110904053	110904203	+	5099.4	0.5	Intergenic	Intergenic	-2042	NM_017466	54199	Mm.7336	NM_017466	ENSMUSG00000043953	Ccrl2	1810047I05Rik|CCR11|Cmkbr1l2|E01|L-CCR	chemokine (C-C motif) receptor-like 2			Ctsk
chr3-22	chr3	51285026	51285176	+	5099.4	0.5	Intergenic	PB1D7|SINE|Alu	-27275	NM_009834	12457	Mm.86541	NM_009834	ENSMUSG00000023087	Ccrn4l	AU043840|Ccr4|nocturnin	CCR4 carbon catabolite repression 4-like (S. cerevisiae)			Cwc27
chr3-23	chr3	51297632	51297782	+	5099.4	0.5	Intergenic	Intergenic	-14669	NM_009834	12457	Mm.86541	NM_009834	ENSMUSG00000023087	Ccrn4l	AU043840|Ccr4|nocturnin	CCR4 carbon catabolite repression 4-like (S. cerevisiae)			Cxcl1
chr13-74	chr13	103813293	103813443	+	5099.4	0.5	promoter-TSS (NM_008533)	promoter-TSS (NM_008533)	-572	NM_008533	17079	Mm.373974	NM_008533	ENSMUSG00000021624	Cd180	F630107B15|Ly78|RP105	CD180 antigen			Cxcl14
chr13-75	chr13	103821259	103821409	+	5099.4	0.5	intron (NM_008533, intron 1 of 2)	intron (NM_008533, intron 1 of 2)	7394	NM_008533	17079	Mm.373974	NM_008533	ENSMUSG00000021624	Cd180	F630107B15|Ly78|RP105	CD180 antigen			Cxcr4
chr16-40	chr16	45289272	45289422	+	5099.4	0.5	Intergenic	Intergenic	39038	NM_010818	17470	Mm.245851	NM_010818	ENSMUSG00000022661	Cd200	Mox2|OX2	CD200 antigen			Cyba
chr16-41	chr16	45290442	45290592	+	5099.4	0.5	Intergenic	Intergenic	37868	NM_010818	17470	Mm.245851	NM_010818	ENSMUSG00000022661	Cd200	Mox2|OX2	CD200 antigen			Cyth4
chr16-42	chr16	45295106	45295256	+	5099.4	0.5	Intergenic	Intergenic	33204	NM_010818	17470	Mm.245851	NM_010818	ENSMUSG00000022661	Cd200	Mox2|OX2	CD200 antigen			Cytip
chr16-37	chr16	44910267	44910417	+	5099.4	0.5	Intergenic	Intergenic	47332	NM_001128132	74603	Mm.297337	NM_001128132	ENSMUSG00000036172	Cd200r3	4733401I18Rik|4833409J19Rik|AI505817|BB106877|MGC123954|mCD200RLb	CD200 receptor 3			D17Wsu92e
chr11-124	chr11	114714158	114714308	+	5099.4	0.5	intron (NM_170758, intron 4 of 6)	intron (NM_170758, intron 4 of 6)	8102	NM_170758	217303	Mm.294439	NM_170758	ENSMUSG00000034652	Cd300a	B230315M08Rik|Clm8|LMIR1|MAIR-I|MAIR-Ia|MMAC8|Pigr4|mcpir1	CD300A antigen			D4Wsu53e
chr11-125	chr11	114776390	114776540	+	5099.4	0.5	promoter-TSS (NM_199225)	promoter-TSS (NM_199225)	42	NM_199225	387565	Mm.351450	NM_199225		Cd300c	Clm6	CD300C antigen			D5Ertd579e
chr11-126	chr11	114887795	114887945	+	5099.4	0.5	Intergenic	Intergenic	-9742	NM_172050	217306	Mm.222667	NM_172050	ENSMUSG00000048498	Cd300e	BC034097|CLM2|Cd300le|MGC31495|MGC49720|TREM5	CD300e antigen			Dab2
chr11-127	chr11	114955040	114955190	+	5099.4	0.5	intron (NM_001163753, intron 1 of 8)	MLT1H|LTR|MaLR	-5033	NM_145634	246746	Mm.277387	NM_001169153	ENSMUSG00000047798	Cd300lf	CLIM1|CLM-1|CLM1|Digr2|F730004D16Rik|IREM1|IgSF13|LMIR3|Pigr3	CD300 antigen like family member F			Dapk1
chr5-8	chr5	17347414	17347564	+	5099.4	0.5	5' UTR (NM_001159558, exon 2 of 16)	5' UTR (NM_001159558, exon 2 of 16)	231	NM_001159555	12491	Mm.406799	NM_001159555	ENSMUSG00000002944	Cd36	FAT|GPIV|Scarb3	CD36 antigen			Dcakd
chr5-9	chr5	17366530	17366680	+	5099.4	0.5	intron (NM_001159558, intron 1 of 15)	intron (NM_001159558, intron 1 of 15)	-4989	NM_001159557	12491	Mm.406799	NM_001159555	ENSMUSG00000002944	Cd36	FAT|GPIV|Scarb3	CD36 antigen			Ddx23
chr5-10	chr5	17374980	17375130	+	5099.4	0.5	intron (NM_001159558, intron 1 of 15)	intron (NM_001159558, intron 1 of 15)	-13439	NM_001159557	12491	Mm.406799	NM_001159555	ENSMUSG00000002944	Cd36	FAT|GPIV|Scarb3	CD36 antigen			Dennd1b
chr5-11	chr5	17388507	17388657	+	5099.4	0.5	intron (NM_001159558, intron 1 of 15)	intron (NM_001159558, intron 1 of 15)	12201	NM_001159558	12491	Mm.406799	NM_001159555	ENSMUSG00000002944	Cd36	FAT|GPIV|Scarb3	CD36 antigen			Dennd2a
chr5-12	chr5	17391674	17391824	+	5099.4	0.5	intron (NM_001159558, intron 1 of 15)	Lx5|LINE|L1	9034	NM_001159558	12491	Mm.406799	NM_001159555	ENSMUSG00000002944	Cd36	FAT|GPIV|Scarb3	CD36 antigen			Dennd4b
chr2-83	chr2	102666993	102667143	+	5099.4	0.5	intron (NM_001177787, intron 1 of 10)	B4A|SINE|B4	35436	NM_001177785	12505	Mm.423621	NM_001039150	ENSMUSG00000005087	Cd44	AU023126|AW121933|AW146109|HERMES|Ly-24|Pgp-1	CD44 antigen			Dennd4c
chr2-84	chr2	102742804	102742954	+	5099.4	0.5	Intergenic	MLT1C|LTR|MaLR	-40375	NM_001039150	12505	Mm.423621	NM_001039150	ENSMUSG00000005087	Cd44	AU023126|AW121933|AW146109|HERMES|Ly-24|Pgp-1	CD44 antigen			Dgat1
chr2-85	chr2	102743992	102744142	+	5099.4	0.5	Intergenic	Intergenic	-41563	NM_001039150	12505	Mm.423621	NM_001039150	ENSMUSG00000005087	Cd44	AU023126|AW121933|AW146109|HERMES|Ly-24|Pgp-1	CD44 antigen			Dgkz
chr16-46	chr16	49759450	49759600	+	5099.4	0.5	Intergenic	Intergenic	-15755	NM_010581	16423	Mm.390865	NM_010581	ENSMUSG00000055447	Cd47	9130415E20Rik|AA407862|AI848868|AW108519|B430305P08Rik|IAP|Itgp	CD47 antigen (Rh-related antigen, integrin-associated signal transducer)			Dguok
chr16-47	chr16	49876603	49876753	+	5099.4	0.5	Intergenic	Intergenic	101398	NM_010581	16423	Mm.390865	NM_010581	ENSMUSG00000055447	Cd47	9130415E20Rik|AA407862|AI848868|AW108519|B430305P08Rik|IAP|Itgp	CD47 antigen (Rh-related antigen, integrin-associated signal transducer)			Dhdh
chr1-125	chr1	173511002	173511152	+	5099.4	0.5	Intergenic	Intergenic	-7653	NM_007649	12506	Mm.1738	NM_007649	ENSMUSG00000015355	Cd48	AI449234|AW610730|BCM1|BLAST|BLAST-1|BLAST1|Bcm-1|MEM-102|SLAMF2|Sgp-60	CD48 antigen			Dhrs3
chr1-126	chr1	173521891	173522041	+	5099.4	0.5	intron (NM_007649, intron 1 of 3)	intron (NM_007649, intron 1 of 3)	3236	NM_007649	12506	Mm.1738	NM_007649	ENSMUSG00000015355	Cd48	AI449234|AW610730|BCM1|BLAST|BLAST-1|BLAST1|Bcm-1|MEM-102|SLAMF2|Sgp-60	CD48 antigen			Dhrs7b
chr3-63	chr3	106887230	106887380	+	5099.4	0.5	3' UTR (NM_007651, exon 8 of 8)	3' UTR (NM_007651, exon 8 of 8)	30900	NM_007651	12508	Mm.316861	NM_007651	ENSMUSG00000040747	Cd53	AI323659|Ox-44|Tspan25	CD53 antigen			Dhrs9
chr3-64	chr3	106916071	106916221	+	5099.4	0.5	intron (NM_007651, intron 1 of 7)	intron (NM_007651, intron 1 of 7)	2059	NM_007651	12508	Mm.316861	NM_007651	ENSMUSG00000040747	Cd53	AI323659|Ox-44|Tspan25	CD53 antigen			Dhx35
chr3-41	chr3	87423940	87424090	+	5099.4	0.5	Intergenic	Lx8|LINE|L1	-19793	NM_009690	11801	Mm.6676	NM_009690	ENSMUSG00000015854	Cd5l	1/6|AAC-11|AI047839|Api6|CT2|Pdp|Sp-alpha	CD5 antigen-like			Dleu7
chr3-42	chr3	87424357	87424507	+	5099.4	0.5	Intergenic	Lx8|LINE|L1	-19376	NM_009690	11801	Mm.6676	NM_009690	ENSMUSG00000015854	Cd5l	1/6|AAC-11|AI047839|Api6|CT2|Pdp|Sp-alpha	CD5 antigen-like			Dmxl2
chr19-12	chr19	10870882	10871032	+	5099.4	0.5	intron (NM_009852, intron 1 of 12)	intron (NM_009852, intron 1 of 12)	26146	NM_009852	12511	Mm.290897	NM_001037801	ENSMUSG00000024670	Cd6	-	CD6 antigen			Dnajc5
chr6-119	chr6	129197283	129197433	+	5099.4	0.5	Intergenic	Intergenic	43704	NM_001033122	12515	Mm.74745	NM_001033122	ENSMUSG00000030156	Cd69	5830438K24Rik|AI452015|AIM|VEA	CD69 antigen			Dnajc5b
chr6-120	chr6	129201288	129201438	+	5099.4	0.5	Intergenic	Intergenic	39699	NM_001033122	12515	Mm.74745	NM_001033122	ENSMUSG00000030156	Cd69	5830438K24Rik|AI452015|AIM|VEA	CD69 antigen			Dnmt3a
chr6-121	chr6	129203362	129203512	+	5099.4	0.5	Intergenic	Intergenic	37625	NM_001033122	12515	Mm.74745	NM_001033122	ENSMUSG00000030156	Cd69	5830438K24Rik|AI452015|AIM|VEA	CD69 antigen			Dock10
chr16-36	chr16	36545754	36545904	+	5099.4	0.5	intron (NM_019388, intron 2 of 7)	intron (NM_019388, intron 2 of 7)	39487	NM_019388	12524	Mm.1452	NM_019388	ENSMUSG00000022901	Cd86	B7|B7-2|B7.2|B70|CLS1|Cd28l2|ETC-1|Ly-58|Ly58|MB7|MB7-2|TS/A-2	CD86 antigen			Dock8
chr6-108	chr6	125411014	125411164	+	5099.4	0.5	Intergenic	Intergenic	49285	NM_007657	12527	Mm.404614	NM_007657	ENSMUSG00000030342	Cd9	Tspan29	CD9 antigen			Dok1
chr6-109	chr6	125447569	125447719	+	5099.4	0.5	intron (NM_007657, intron 1 of 7)	intron (NM_007657, intron 1 of 7)	12730	NM_007657	12527	Mm.404614	NM_007657	ENSMUSG00000030342	Cd9	Tspan29	CD9 antigen			Dopey2
chr6-110	chr6	125450361	125450511	+	5099.4	0.5	intron (NM_007657, intron 1 of 7)	intron (NM_007657, intron 1 of 7)	9938	NM_007657	12527	Mm.404614	NM_007657	ENSMUSG00000030342	Cd9	Tspan29	CD9 antigen			Dppa3
chr6-111	chr6	125464880	125465030	+	5099.4	0.5	Intergenic	Intergenic	-4581	NM_007657	12527	Mm.404614	NM_007657	ENSMUSG00000030342	Cd9	Tspan29	CD9 antigen			Dram2
chr2-127	chr2	148180383	148180533	+	5099.4	0.5	Intergenic	MTEa|LTR|MaLR	-45482	NM_010740	17064	Mm.681	NM_010740	ENSMUSG00000027435	Cd93	6030404G09Rik|AA145088|AA4.1|AW555904|C1qr1|C1qrp|Ly68	CD93 antigen			Dscam
chr2-128	chr2	148183482	148183632	+	5099.4	0.5	Intergenic	RCHARR1|DNA|MER1_type	-48581	NM_010740	17064	Mm.681	NM_010740	ENSMUSG00000027435	Cd93	6030404G09Rik|AA145088|AA4.1|AW555904|C1qr1|C1qrp|Ly68	CD93 antigen			Dscr3
chr2-129	chr2	148190027	148190177	+	5099.4	0.5	Intergenic	GA-rich|Low_complexity|Low_complexity	-55126	NM_010740	17064	Mm.681	NM_010740	ENSMUSG00000027435	Cd93	6030404G09Rik|AA145088|AA4.1|AW555904|C1qr1|C1qrp|Ly68	CD93 antigen			Dse
chr19-8	chr19	6297738	6297888	+	5099.4	0.5	intron (NM_010119, intron 4 of 4)	intron (NM_010119, intron 4 of 4)	-8644	NM_001033342	240505	Mm.329622	NM_001033342	ENSMUSG00000024769	Cdc42bpg	BC046418|MRCKgamma	CDC42 binding protein kinase gamma (DMPK-like)			Dtnbp1
chr11-91	chr11	98018584	98018734	+	5099.4	0.5	promoter-TSS (NM_026952)	promoter-TSS (NM_026952)	-736	NM_001109628	69131	Mm.260516	NM_001109626	ENSMUSG00000003119	Cdk12	1810022J16Rik|AI646528|Crk7|Crkrs|D11Ertd752e|MGC141525|Pksc	cyclin-dependent kinase 12			Dtx4
chr10-85	chr10	92554529	92554679	+	5099.4	0.5	Intergenic	Intergenic	-36071	NM_146239	237459		NM_146239	ENSMUSG00000020015	Cdk17	6430598J10Rik|MGC25109|Pctk2	cyclin-dependent kinase 17			Dusp10
chr10-26	chr10	40132356	40132506	+	5099.4	0.5	intron (NM_001168304, intron 4 of 12)	MTD|LTR|MaLR	93707	NM_198164	78334	Mm.200924	NM_001168304	ENSMUSG00000038481	Cdk19	2700084L06Rik|AI845279|AW228747|CDK11|Cdc2l6|mKIAA1028	cyclin-dependent kinase 19			Dusp13
chr13-55	chr13	64417033	64417183	+	5099.4	0.5	Intergenic	MER68-int|LTR|ERVL	-30216	NM_053180	105278	Mm.74982	NM_053180	ENSMUSG00000021483	Cdk20	4932702G04Rik|AU019450|AW558027|CDCH|Ccrk|MGC38901|PNQLARE|p42	cyclin-dependent kinase 20			Dusp3
chr5-1	chr5	3204404	3204554	+	5099.4	0.5	Intergenic	Intergenic	-145839	NM_009873	12571	Mm.399714	NM_009873	ENSMUSG00000040274	Cdk6	5830411I20|AI504062|Crk2	cyclin-dependent kinase 6			Dusp6
chr11-25	chr11	51765219	51765369	+	5099.4	0.5	Intergenic	ID_B1|SINE|B4	-45760	NM_029976	52626	Mm.289456	NM_029976	ENSMUSG00000020392	Cdkn2aipnl	A430101B06Rik|AA409260|D11Ertd497e|MNCb-1520	CDKN2A interacting protein N-terminal like			Dyrk1a
chr11-26	chr11	51775216	51775366	+	5099.4	0.5	Intergenic	Lx8|LINE|L1	-35763	NM_029976	52626	Mm.289456	NM_029976	ENSMUSG00000020392	Cdkn2aipnl	A430101B06Rik|AA409260|D11Ertd497e|MNCb-1520	CDKN2A interacting protein N-terminal like			Dyrk2
chr11-27	chr11	51778605	51778755	+	5099.4	0.5	Intergenic	B4A|SINE|B4	-32374	NM_029976	52626	Mm.289456	NM_029976	ENSMUSG00000020392	Cdkn2aipnl	A430101B06Rik|AA409260|D11Ertd497e|MNCb-1520	CDKN2A interacting protein N-terminal like			E030010A14Rik
chr7-16	chr7	19029679	19029829	+	5099.4	0.5	Intergenic	Intergenic	-9933	NM_001033419	330483	Mm.260192	NM_001033419	ENSMUSG00000014686	Ceacam16	Gm769	carcinoembryonic antigen-related cell adhesion molecule 16			E030024N20Rik
chr6-94	chr6	120505649	120505799	+	5099.4	0.5	Intergenic	Intergenic	-8806	NM_144815	214932	Mm.255322	NM_144815	ENSMUSG00000058979	Cecr5	A930002G03Rik|MGC25951	cat eye syndrome chromosome region, candidate 5 homolog (human)			E130203B14Rik
chr6-95	chr6	120560156	120560306	+	5099.4	0.5	Intergenic	PB1|SINE|Alu	-63313	NM_144815	214932	Mm.255322	NM_144815	ENSMUSG00000058979	Cecr5	A930002G03Rik|MGC25951	cat eye syndrome chromosome region, candidate 5 homolog (human)			E230029C05Rik
chr15-84	chr15	100515146	100515296	+	5099.4	0.5	exon (NM_033612, exon 2 of 8)	exon (NM_033612, exon 2 of 8)	733	NM_033612	109901	Mm.2131	NM_033612	ENSMUSG00000023031	Cela1	1810009A17Rik|1810062B19Rik|Ela-1|Ela1|PC-TsF	chymotrypsin-like elastase family, member 1			Ech1
chr2-3	chr2	6640973	6641123	+	5099.4	0.5	intron (NM_001110232, intron 3 of 15)	intron (NM_001110232, intron 3 of 15)	161220	NM_010160	14007	Mm.398543	NM_001110228	ENSMUSG00000002107	Celf2	B230218O03|B230345P09Rik|C88023|CELF-2|CUG-BP2|Cugbp2|D230046B21Rik|Etr-3|Napor|Napor-2|mETR-3	CUGBP, Elav-like family member 2			Echdc3
chr2-4	chr2	6657353	6657503	+	5099.4	0.5	intron (NM_001110232, intron 3 of 15)	intron (NM_001110232, intron 3 of 15)	144840	NM_010160	14007	Mm.398543	NM_001110228	ENSMUSG00000002107	Celf2	B230218O03|B230345P09Rik|C88023|CELF-2|CUG-BP2|Cugbp2|D230046B21Rik|Etr-3|Napor|Napor-2|mETR-3	CUGBP, Elav-like family member 2			Eci2
chr1-22	chr1	58664612	58664762	+	5099.4	0.5	intron (NM_009805, intron 1 of 4)	intron (NM_009805, intron 1 of 4)	6855	NM_207653	12633	Mm.336848	NM_009805	ENSMUSG00000026031	Cflar	2310024N18Rik|A430105C05Rik|CLARP|Cash|Casper|ENSMUSG00000072980|FLAME|FLAME-1|Flip|Gm9845|I-FLICE|MGC103395|MRIT|c-Flip	CASP8 and FADD-like apoptosis regulator			Edem1
chr7-75	chr7	100414181	100414331	+	5099.4	0.5	TTS (NM_183270)	TTS (NM_183270)	3069	NM_183270	68185	Mm.228995	NM_183270	ENSMUSG00000044881	Chchd8	5330414O08Rik|AI115477|AW047259|E2ig2|MGC106079	coiled-coil-helix-coiled-coil-helix domain containing 8			Edn1
chr5-41	chr5	75238640	75238790	+	5099.4	0.5	Intergenic	Intergenic	87608	NM_028850	74277	Mm.239814	NM_028850	ENSMUSG00000029229	Chic2	1700081B18Rik|4930502K01Rik|BTL	cysteine-rich hydrophobic domain 2			Ednrb
chr10-79	chr10	87934361	87934511	+	5099.4	0.5	promoter-TSS (NR_027477)	promoter-TSS (NR_027477)	-667	NM_001146690	212862	Mm.288897	NM_001146690	ENSMUSG00000060002	Chpt1	MGC28885	choline phosphotransferase 1			Eea1
chr14-43	chr14	65101712	65101862	+	5099.4	0.5	intron (NM_144803, intron 5 of 6)	intron (NM_144803, intron 5 of 6)	6717	NM_144803	110902	Mm.57350	NM_144803	ENSMUSG00000022041	Chrna2	Acra-2|Acra2|BC011490|MGC18795	cholinergic receptor, nicotinic, alpha polypeptide 2 (neuronal)			Eef1a1
chr5-38	chr5	66217251	66217401	+	5099.4	0.5	Intergenic	Intergenic	-28933	NM_001081104	231252	Mm.140015	NM_001081104	ENSMUSG00000029205	Chrna9	2410015I05Rik|Acra9|EG666827|Gm8311	cholinergic receptor, nicotinic, alpha polypeptide 9			Eepd1
chr10-68	chr10	82499642	82499792	+	5099.4	0.5	intron (NM_021439, intron 1 of 2)	intron (NM_021439, intron 1 of 2)	84421	NM_021439	58250	Mm.360747	NM_021439	ENSMUSG00000034612	Chst11	1110020P09Rik|C4ST|C4ST-1|C4ST1|C4s	carbohydrate sulfotransferase 11			Egln3
chr2-91	chr2	118653056	118653206	+	5099.4	0.5	Intergenic	Intergenic	35193	NM_028117	72136	Mm.482404	NM_028117	ENSMUSG00000074916	Chst14	2600016L03Rik|D4ST-1|D4st1	carbohydrate (N-acetylgalactosamine 4-0) sulfotransferase 14			Ehd1
chr7-35	chr7	66117220	66117370	+	5099.4	0.5	Intergenic	Lx5|LINE|L1	128830	NM_001081163	269941	Mm.333916	NM_001081163	ENSMUSG00000032640	Chsy1	KIAA0990|mKIAA0990	chondroitin sulfate synthase 1			Ehd4
chr6-78	chr6	113401591	113401741	+	5099.4	0.5	promoter-TSS (NM_178373)	promoter-TSS (NM_178373)	-134	NM_178373	14311	Mm.10026	NM_178373	ENSMUSG00000030278	Cidec	CIDE-3|Fsp27	cell death-inducing DFFA-like effector c			Eif1a
chr5-84	chr5	137260184	137260334	+	5099.4	0.5	3' UTR (NM_021719, exon 5 of 5)	3' UTR (NM_021719, exon 5 of 5)	7763	NM_021719	60363	Mm.87202	NM_021719	ENSMUSG00000001739	Cldn15	2210009B08Rik|BB107105	claudin 15			Eif2c2
chr11-46	chr11	70001280	70001430	+	5099.4	0.5	Intergenic	B3A|SINE|B2	18537	NM_010796	17312	Mm.252405	NM_001204252	ENSMUSG00000000318	Clec10a	CD301a|M-ASGP-BP-1|Mgl|Mgl1	C-type lectin domain family 10, member A			Eif2d
chr6-118	chr6	129137214	129137364	+	5099.4	0.5	Intergenic	Intergenic	-8925	NM_053109	93694	Mm.197536	NM_053109	ENSMUSG00000030157	Clec2d	Clr-b|Clrb|MGC123478|Ocil	C-type lectin domain family 2, member d			Eif5a
chr6-102	chr6	122912455	122912605	+	5099.4	0.5	Intergenic	Lx8|LINE|L1	-5604	NM_001204241	73149	Mm.25684	NM_001204241	ENSMUSG00000043832	Clec4a3	3110037K17Rik|Dcir3	C-type lectin domain family 4, member a3			Elk3
chr6-103	chr6	123218313	123218463	+	5099.4	0.5	Intergenic	Intergenic	-9338	NM_001163161	17474	Mm.441101	NM_001163161	ENSMUSG00000030144	Clec4d	Clecsf8|MGC117678|Mpcl|mcl	C-type lectin domain family 4, member d			Ell
chr16-72	chr16	92462038	92462188	+	5099.4	0.5	Intergenic	Intergenic	75107	NM_172469	209195	Mm.44747	NM_172469	ENSMUSG00000022949	Clic6	5730466J16Rik|AL022908|AW045520|CLIC1L|Neuronatin	chloride intracellular channel 6			Elmo1
chr7-13	chr7	18828036	18828186	+	5099.4	0.5	Intergenic	Intergenic	-4559	NM_019649	56457	Mm.290960	NM_019649	ENSMUSG00000002981	Clptm1	HS9|N14	cleft lip and palate associated transmembrane protein 1			Elmo2
chr4-3	chr4	9037559	9037709	+	5099.4	0.5	Intergenic	L1MB2|LINE|L1	-158830	NM_028940	74438	Mm.473368	NM_028940	ENSMUSG00000041216	Clvs1	4933402J24Rik|Clvl1|Rlbp1l1	clavesin 1			Elovl5
chr4-4	chr4	9043131	9043281	+	5099.4	0.5	Intergenic	Intergenic	-153258	NM_028940	74438	Mm.473368	NM_028940	ENSMUSG00000041216	Clvs1	4933402J24Rik|Clvl1|Rlbp1l1	clavesin 1			Eltd1
chr13-12	chr13	24454722	24454872	+	5099.4	0.5	intron (NM_007717, intron 10 of 15)	L1MD2|LINE|L1	32209	NM_007717	12763	Mm.8396	NM_001111110	ENSMUSG00000016756	Cmah	-	cytidine monophospho-N-acetylneuraminic acid hydroxylase			Emp1
chr5-60	chr5	113882165	113882315	+	5099.4	0.5	intron (NM_008153, intron 1 of 2)	L4|LINE|RTE	29149	NM_008153	14747	Mm.5196	NM_008153	ENSMUSG00000042190	Cmklr1	DEZ|Gpcr27|mcmklr1	chemokine-like receptor 1			Emr1
chr4-69	chr4	114484483	114484633	+	5099.4	0.5	intron (NM_025647, intron 1 of 5)	intron (NM_025647, intron 1 of 5)	602	NM_025647	66588	Mm.294159	NM_025647	ENSMUSG00000028719	Cmpk1	0610011D08Rik|Cmpk|UMP-CMPk	cytidine monophosphate (UMP-CMP) kinase 1			Enam
chr1-142	chr1	183009696	183009846	+	5099.4	0.5	TTS (NM_145514)	TTS (NM_145514)	22165	NM_030131	98417	Mm.38229	NM_030131	ENSMUSG00000062169	Cnih4	AI647760|AW050376|D530030D03Rik|E430023H19Rik|HSPC163	cornichon homolog 4 (Drosophila)			Enc1
chr17-39	chr17	33658196	33658346	+	5099.4	0.5	intron (NM_009926, intron 6 of 63)	intron (NM_009926, intron 6 of 63)	8380	NM_009926	12815	Mm.20230	NM_009926	ENSMUSG00000024330	Col11a2	-	collagen, type XI, alpha 2			Enpp6
chr1-7	chr1	24573401	24573551	+	5099.4	0.5	Intergenic	RLTR33|LTR|ERVK	-31764	NM_007733	12823	Mm.329196	NM_007733	ENSMUSG00000026141	Col19a1	-	collagen, type XIX, alpha 1			Epas1
chr5-40	chr5	72461778	72461928	+	5099.4	0.5	Intergenic	Intergenic	-14535	NM_178599	27784	Mm.44223	NM_178599	ENSMUSG00000029213	Commd8	C77770|D5Buc26e|MGC106259	COMM domain containing 8			Epb4.1l1
chr2-81	chr2	101669631	101669781	+	5099.4	0.5	Intergenic	Intergenic	-17395	NM_029635	76501	Mm.330424	NM_029635	ENSMUSG00000027163	Commd9	1810029F08Rik|AA409293	COMM domain containing 9			Eps8
chr4-9	chr4	21970226	21970376	+	5099.4	0.5	promoter-TSS (NM_172687)	promoter-TSS (NM_172687)	-209	NM_172687	230027	Mm.5662	NM_172687	ENSMUSG00000028247	Coq3	4732433J24|C77934	coenzyme Q3 homolog, methyltransferase (yeast)			Ergic1
chr5-61	chr5	114134042	114134192	+	5099.4	0.5	intron (NM_011779, intron 2 of 10)	intron (NM_011779, intron 2 of 10)	35588	NM_011779	23790	Mm.260158	NM_011779	ENSMUSG00000004530	Coro1c	AL022675|AW455561|AW548837|MGC102522	coronin, actin binding protein 1C			Erh
chr5-62	chr5	114206322	114206472	+	5099.4	0.5	intron (NM_198109, intron 14 of 14)	intron (NM_198109, intron 14 of 14)	-36692	NM_011779	23790	Mm.260158	NM_011779	ENSMUSG00000004530	Coro1c	AL022675|AW455561|AW548837|MGC102522	coronin, actin binding protein 1C			Ern1
chr4-21	chr4	46574999	46575149	+	5099.4	0.5	intron (NM_001164804, intron 2 of 11)	intron (NM_001164804, intron 2 of 11)	12466	NM_178893	107684	Mm.485361	NM_001164804	ENSMUSG00000028337	Coro2a	9030208C03Rik|AI563590|IR10	coronin, actin binding protein 2A			Errfi1
chr4-22	chr4	46584727	46584877	+	5099.4	0.5	intron (NM_001164804, intron 1 of 11)	intron (NM_001164804, intron 1 of 11)	2738	NM_178893	107684	Mm.485361	NM_001164804	ENSMUSG00000028337	Coro2a	9030208C03Rik|AI563590|IR10	coronin, actin binding protein 2A			Esrra
chr11-56	chr11	77258151	77258301	+	5099.4	0.5	exon (NM_177710, exon 13 of 15)	exon (NM_177710, exon 13 of 15)	-21882	NM_139129	216961	Mm.33477	NM_139128	ENSMUSG00000020836	Coro6	-	coronin 6			Etfa
chr11-57	chr11	77261124	77261274	+	5099.4	0.5	intron (NM_177710, intron 13 of 14)	intron (NM_177710, intron 13 of 14)	-18909	NM_139129	216961	Mm.33477	NM_139128	ENSMUSG00000020836	Coro6	-	coronin 6			Etfb
chr8-65	chr8	122697847	122697997	+	5099.4	0.5	intron (NM_028071, intron 3 of 3)	L1MB7|LINE|L1	28634	NM_028071	72042	Mm.393405	NM_028071	ENSMUSG00000031827	Cotl1	1810074P22Rik|2010004C08Rik|Clp	coactosin-like 1 (Dictyostelium)			Etv6
chr2-134	chr2	152480279	152480429	+	5099.4	0.5	intron (NM_009743, intron 2 of 2)	intron (NM_009743, intron 2 of 2)	34740	NM_053091	84682	Mm.196668	NM_053091	ENSMUSG00000009876	Cox4i2	Cox4b|CoxIV-2	cytochrome c oxidase subunit IV isoform 2			Evl
chr19-1	chr19	3325333	3325483	+	5099.4	0.5	intron (NM_013495, intron 1 of 18)	CpG	2107	NM_013495	12894	Mm.18522	NM_013495	ENSMUSG00000024900	Cpt1a	C730027G07|CPTI|Cpt1	carnitine palmitoyltransferase 1a, liver			Ext1
chr10-94	chr10	94665734	94665884	+	5099.4	0.5	intron (NM_009950, intron 2 of 2)	intron (NM_009950, intron 2 of 2)	87976	NM_009950	12905	Mm.473739	NM_009950	ENSMUSG00000045867	Cradd	RAIDD	CASP2 and RIPK1 domain containing adaptor with death domain			Eya3
chr1-33	chr1	64308936	64309086	+	5099.4	0.5	Intergenic	Intergenic	-158069	NM_133828	12912	Mm.453295	NM_001037726	ENSMUSG00000025958	Creb1	2310001E10Rik|3526402H21Rik|AV083133|Creb|Creb-1	cAMP responsive element binding protein 1			F11r
chr1-34	chr1	64310625	64310775	+	5099.4	0.5	Intergenic	Intergenic	-156380	NM_133828	12912	Mm.453295	NM_001037726	ENSMUSG00000025958	Creb1	2310001E10Rik|3526402H21Rik|AV083133|Creb|Creb-1	cAMP responsive element binding protein 1			F13a1
chr1-114	chr1	167603072	167603222	+	5099.4	0.5	intron (NM_011804, intron 1 of 3)	ID_B1|SINE|B4	2692	NM_011804	433375	Mm.468745	NM_011804	ENSMUSG00000040713	Creg1	AA755314|Creg	cellular repressor of E1A-stimulated genes 1			F2rl3
chr1-12	chr1	39580286	39580436	+	5099.4	0.5	intron (NM_170597, intron 2 of 3)	intron (NM_170597, intron 2 of 3)	15367	NM_170597	263764	Mm.122091	NM_170597	ENSMUSG00000050967	Creg2	A830098L22Rik	cellular repressor of E1A-stimulated genes 2			F5
chr9-11	chr9	40818999	40819149	+	5099.4	0.5	intron (NM_176860, intron 1 of 13)	MLT1E3|LTR|MaLR	-63419	NM_019465	54698	Mm.42791	NM_019465	ENSMUSG00000032021	Crtam	MGC141606|MGC141607	cytotoxic and regulatory T cell molecule			F930015N05Rik
chr3-46	chr3	90339924	90340074	+	5099.4	0.5	promoter-TSS (NM_028881)	promoter-TSS (NM_028881)	-209	NM_028881	74343	Mm.35627	NM_028881	ENSMUSG00000027936	Crtc2	4632407F12Rik|Torc2|mTORC2	CREB regulated transcription coactivator 2			Fabp4
chr1-36	chr1	65047147	65047297	+	5099.4	0.5	intron (NM_175293, intron 5 of 7)	intron (NM_175293, intron 5 of 7)	-9583	NM_007774	12964	Mm.26904	NM_007774	ENSMUSG00000044429	Cryga	Cryg-4|DGcry-4	crystallin, gamma A			Fabp5
chr6-123	chr6	131343160	131343310	+	5099.4	0.5	intron (NM_139117, intron 5 of 9)	B1F|SINE|Alu	10908	NM_139117	56449	Mm.458000	NM_011733	ENSMUSG00000030189	Csda	Dpba|MSY3|MSY4|Yb2|Ybx3|dbpA|oxyR	cold shock domain protein A			Fam100a
chr11-93	chr11	98526602	98526752	+	5099.4	0.5	intron (NM_011869, intron 16 of 25)	intron (NM_011869, intron 16 of 25)	9274	NM_009971	12985	Mm.1238	NM_009971	ENSMUSG00000038067	Csf3	Csfg|G-CSF|MGI-IG	colony stimulating factor 3 (granulocyte)			Fam108c
chr9-25	chr9	56693266	56693416	+	5099.4	0.5	intron (NM_139001, intron 8 of 9)	PB1|SINE|Alu	30100	NM_139001	121021	Mm.41329	NM_139001	ENSMUSG00000032911	Cspg4	4732461B14Rik|AN2|NG2	chondroitin sulfate proteoglycan 4			Fam126a
chr7-101	chr7	132889183	132889333	+	5099.4	0.5	intron (NM_009980, intron 2 of 10)	intron (NM_009980, intron 2 of 10)	-35668	NM_001170744	13017	Mm.389984	NM_001170744	ENSMUSG00000030970	Ctbp2	AA407280|D7Ertd45e|Gtrgeo6|Ribeye	C-terminal binding protein 2			Fam129a
chr10-11	chr10	24323682	24323832	+	5099.4	0.5	Intergenic	Intergenic	38899	NM_010217	14219	Mm.390287	NM_010217	ENSMUSG00000019997	Ctgf	Ccn2|Fisp12|Hcs24|fisp-12	connective tissue growth factor			Fam129b
chr10-12	chr10	24332327	24332477	+	5099.4	0.5	intron (NM_008813, intron 24 of 24)	intron (NM_008813, intron 24 of 24)	47544	NM_010217	14219	Mm.390287	NM_010217	ENSMUSG00000019997	Ctgf	Ccn2|Fisp12|Hcs24|fisp-12	connective tissue growth factor			Fam133b
chr9-77	chr9	120625459	120625609	+	5099.4	0.5	Intergenic	Intergenic	-156564	NM_007614	12387	Mm.291928	NM_001165902	ENSMUSG00000006932	Ctnnb1	Bfc|Catnb|Mesc	catenin (cadherin associated protein), beta 1			Fam159a
chr2-71	chr2	84423596	84423746	+	5099.4	0.5	intron (NM_001085449, intron 1 of 16)	intron (NM_001085449, intron 1 of 16)	27678	NM_001085453	12388	Mm.35738	NM_001085448	ENSMUSG00000034101	Ctnnd1	AA409437|AU019353|Catns|Ctnnd|P120|mKIAA0384	catenin (cadherin associated protein), delta 1			Fam166b
chr15-11	chr15	30555203	30555353	+	5099.4	0.5	intron (NM_008729, intron 3 of 22)	intron (NM_008729, intron 3 of 22)	438096	NM_008729	18163	Mm.321648	NM_008729	ENSMUSG00000022240	Ctnnd2	Catnd2|Nprap|neurojugin	catenin (cadherin associated protein), delta 2			Fam168a
chr14-39	chr14	62083156	62083306	+	5099.4	0.5	intron (NM_007798, intron 1 of 9)	intron (NM_007798, intron 1 of 9)	6656	NM_007798	13030	Mm.472420	NM_007798	ENSMUSG00000021939	Ctsb	CB	cathepsin B			Fam168b
chr14-40	chr14	62086054	62086204	+	5099.4	0.5	intron (NM_007798, intron 1 of 9)	intron (NM_007798, intron 1 of 9)	9554	NM_007798	13030	Mm.472420	NM_007798	ENSMUSG00000021939	Ctsb	CB	cathepsin B			Fam18a
chr7-105	chr7	142199479	142199629	+	5099.4	0.5	Intergenic	Intergenic	-2294	NM_009983	13033	Mm.231395	NM_009983	ENSMUSG00000007891	Ctsd	CD|CatD	cathepsin D			Fam20c
chr7-106	chr7	142205841	142205991	+	5099.4	0.5	Intergenic	Intergenic	-8656	NM_009983	13033	Mm.231395	NM_009983	ENSMUSG00000007891	Ctsd	CD|CatD	cathepsin D			Fam36a
chr7-107	chr7	142207326	142207476	+	5099.4	0.5	Intergenic	Intergenic	-10141	NM_009983	13033	Mm.231395	NM_009983	ENSMUSG00000007891	Ctsd	CD|CatD	cathepsin D			Fam3c
chr7-108	chr7	142208490	142208640	+	5099.4	0.5	Intergenic	Intergenic	-11305	NM_009983	13033	Mm.231395	NM_009983	ENSMUSG00000007891	Ctsd	CD|CatD	cathepsin D			Fam46a
chr9-60	chr9	89865179	89865329	+	5099.4	0.5	intron (NM_007801, intron 8 of 11)	intron (NM_007801, intron 8 of 11)	13094	NM_007801	13036	Mm.2277	NM_007801	ENSMUSG00000032359	Ctsh	AL022844	cathepsin H			Fam48a
chr3-49	chr3	95597148	95597298	+	5099.4	0.5	Intergenic	Intergenic	12533	NM_007802	13038	Mm.272085	NM_007802	ENSMUSG00000028111	Ctsk	AI323530|MMS10-Q|Ms10q|catK	cathepsin K			Fam49b
chr13-78	chr13	105914922	105915072	+	5099.4	0.5	intron (NM_026072, intron 9 of 13)	intron (NM_026072, intron 9 of 13)	22338	NM_026072	67285	Mm.235398	NM_026072	ENSMUSG00000021715	Cwc27	3110009E13Rik|NY-CO-10|Sdccag10	CWC27 spliceosome-associated protein homolog (S. cerevisiae)			Fam53b
chr5-48	chr5	91952104	91952254	+	5099.4	0.5	Intergenic	Arthur1|DNA|Tip100	-14266	NM_008176	14825	Mm.21013	NM_008176	ENSMUSG00000029380	Cxcl1	Fsp|Gro1|KC|Mgsa|N51|Scyb1|gro	chemokine (C-X-C motif) ligand 1			Fam72a
chr5-49	chr5	91956898	91957048	+	5099.4	0.5	Intergenic	Intergenic	-9472	NM_008176	14825	Mm.21013	NM_008176	ENSMUSG00000029380	Cxcl1	Fsp|Gro1|KC|Mgsa|N51|Scyb1|gro	chemokine (C-X-C motif) ligand 1			Fam78b
chr13-48	chr13	56362915	56363065	+	5099.4	0.5	Intergenic	Intergenic	-56817	NM_019568	57266	Mm.30211	NM_019568	ENSMUSG00000021508	Cxcl14	1110031L23Rik|1200006I23Rik|AI414372|BMAC|BRAK|KS1|Kec|MGC90667|MIP-2g|MIP2gamma|NJAC|Scyb14|bolekine	chemokine (C-X-C motif) ligand 14			Fancl
chr1-66	chr1	130469937	130470087	+	5099.4	0.5	Intergenic	Intergenic	-50167	NM_009911	12767	Mm.1401	NM_009911	ENSMUSG00000045382	Cxcr4	CD184|Cmkar4|LESTR|PB-CKR|PBSF/SDF-1|Sdf1r	chemokine (C-X-C motif) receptor 4			Far1
chr1-67	chr1	130532691	130532841	+	5099.4	0.5	Intergenic	Intergenic	-112921	NM_009911	12767	Mm.1401	NM_009911	ENSMUSG00000045382	Cxcr4	CD184|Cmkar4|LESTR|PB-CKR|PBSF/SDF-1|Sdf1r	chemokine (C-X-C motif) receptor 4			Fbxl14
chr8-69	chr8	125315989	125316139	+	5099.4	0.5	intron (NM_007806, intron 1 of 5)	intron (NM_007806, intron 1 of 5)	2966	NM_007806	13057	Mm.271671	NM_007806	ENSMUSG00000006519	Cyba	b558|nmf333|p22phox	cytochrome b-245, alpha polypeptide			Fbxl5
chr8-70	chr8	125316409	125316559	+	5099.4	0.5	intron (NM_007806, intron 1 of 5)	intron (NM_007806, intron 1 of 5)	2546	NM_007806	13057	Mm.271671	NM_007806	ENSMUSG00000006519	Cyba	b558|nmf333|p22phox	cytochrome b-245, alpha polypeptide			Fbxo32
chr15-61	chr15	78428514	78428664	+	5099.4	0.5	intron (NM_028195, intron 1 of 12)	intron (NM_028195, intron 1 of 12)	4287	NM_028195	72318	Mm.32911	NM_028195	ENSMUSG00000018008	Cyth4	2510004M07Rik|5830469K17Rik|AI467541|FLJ00017|Pscd4|mFLJ00017	cytohesin 4			Fbxo36
chr2-46	chr2	57945521	57945671	+	5099.4	0.5	3' UTR (NM_139200, exon 8 of 8)	3' UTR (NM_139200, exon 8 of 8)	29912	NM_139200	227929	Mm.473610	NM_139200	ENSMUSG00000026832	Cytip	A130053M09Rik|AI462064|C80816|Cbp|Cybr|Pscdbp	cytohesin 1 interacting protein			Fbxo4
chr2-47	chr2	57999113	57999263	+	5099.4	0.5	Intergenic	Intergenic	-23680	NM_139200	227929	Mm.473610	NM_139200	ENSMUSG00000026832	Cytip	A130053M09Rik|AI462064|C80816|Cbp|Cybr|Pscdbp	cytohesin 1 interacting protein			Fbxo47
chr17-25	chr17	27548365	27548515	+	5099.4	0.5	promoter-TSS (NM_001044719)	promoter-TSS (NM_001044719)	-309	NM_001044719	224647	Mm.196577	NM_001033279	ENSMUSG00000056692	D17Wsu92e	AU020189|C030010A15|C80239	DNA segment, Chr 17, Wayne State University 92, expressed			Fcgr1
chr17-26	chr17	27553996	27554146	+	5099.4	0.5	Intergenic	Intergenic	-5940	NM_001044719	224647	Mm.196577	NM_001033279	ENSMUSG00000056692	D17Wsu92e	AU020189|C030010A15|C80239	DNA segment, Chr 17, Wayne State University 92, expressed			Fcgr4
chr4-91	chr4	134196777	134196927	+	5099.4	0.5	intron (NM_023665, intron 2 of 4)	intron (NM_023665, intron 2 of 4)	1151	NM_023665	27981	Mm.331964	NM_023665	ENSMUSG00000037266	D4Wsu53e	2700043I21Rik|D4Ucla2	DNA segment, Chr 4, Wayne State University 53, expressed			Fem1c
chr5-27	chr5	37001166	37001316	+	5099.4	0.5	Intergenic	Intergenic	-17023	NM_001081232	320661	Mm.384483	NM_001081232	ENSMUSG00000029190	D5Ertd579e	9030221A05Rik|A930018H20Rik|Kiaa0232|mKIAA0232	DNA segment, Chr 5, ERATO Doi 579, expressed			Ffar2
chr15-5	chr15	6189462	6189612	+	5099.4	0.5	Intergenic	Intergenic	-57467	NM_001008702	13132	Mm.240830	NM_001008702	ENSMUSG00000022150	Dab2	5730435J12Rik|AA960054|AI957090|D15Wsu122e|D630005B22Rik|Doc-2|Doc2|p96	disabled homolog 2 (Drosophila)			Fgd2
chr13-53	chr13	60680316	60680466	+	5099.4	0.333	intron (NM_134062, intron 2 of 26)	intron (NM_134062, intron 2 of 26)	68557	NM_134062	69635	Mm.24103	NM_029653	ENSMUSG00000021559	Dapk1	2310039H24Rik|2810425C21Rik|AI642003|D13Ucla1|DAP-Kinase	death associated protein kinase 1			Fgd4
chr11-104	chr11	102822903	102823053	+	5099.4	0.5	intron (NM_026551, intron 1 of 4)	intron (NM_026551, intron 1 of 4)	10259	NM_026551	68087	Mm.277449	NM_026551	ENSMUSG00000020935	Dcakd	3010024O21Rik|6720485C15Rik|AI849483|FLJ22955	dephospho-CoA kinase domain containing			Fgr
chr15-80	chr15	98489392	98489542	+	5099.4	0.5	intron (NM_001080981, intron 1 of 16)	intron (NM_001080981, intron 1 of 16)	1456	NM_001080981	74351	Mm.45725	NM_001080981	ENSMUSG00000003360	Ddx23	3110082M05Rik|4921506D17Rik	DEAD (Asp-Glu-Ala-Asp) box polypeptide 23			Fhdc1
chr1-86	chr1	140794570	140794720	+	5099.4	0.5	intron (NM_181347, intron 1 of 20)	intron (NM_181347, intron 1 of 20)	10513	NM_181347	329260	Mm.475093	NM_001166501	ENSMUSG00000056268	Dennd1b	4632404N19Rik|4930467M19Rik|6820401H01Rik|F730008N07Rik|MGC51484	DENN/MADD domain containing 1B			Fignl1
chr6-24	chr6	39437689	39437839	+	5099.4	0.5	intron (NM_172477, intron 3 of 18)	intron (NM_172477, intron 3 of 18)	49677	NM_172477	209773	Mm.440021	NM_172477	ENSMUSG00000038456	Dennd2a	B930096L08Rik|C130031G22|mKIAA1277	DENN/MADD domain containing 2A			Filip1l
chr3-47	chr3	90351516	90351666	+	5099.4	0.5	promoter-TSS (NM_201407)	promoter-TSS (NM_201407)	-870	NM_201407	229541	Mm.30571	NM_201407	ENSMUSG00000042404	Dennd4b	BC026996|mKIAA0476	DENN/MADD domain containing 4B			Fkbp15
chr4-53	chr4	86183826	86183976	+	5099.4	0.5	Intergenic	Intergenic	-35885	NM_184088	329877	Mm.273718	NM_001081014	ENSMUSG00000038024	Dennd4c	1700065A05Rik|AA420392	DENN/MADD domain containing 4C			Fkbpl
chr4-54	chr4	86194928	86195078	+	5099.4	0.5	Intergenic	Intergenic	-24783	NM_184088	329877	Mm.273718	NM_001081014	ENSMUSG00000038024	Dennd4c	1700065A05Rik|AA420392	DENN/MADD domain containing 4C			Flrt2
chr15-55	chr15	76339462	76339612	+	5099.4	0.5	promoter-TSS (NM_010046)	promoter-TSS (NM_010046)	-464	NM_010046	13350	Mm.22633	NM_010046	ENSMUSG00000022555	Dgat1	C75990|D15Ertd23e|Dgat	diacylglycerol O-acyltransferase 1			Fmnl2
chr2-78	chr2	91772708	91772858	+	5099.4	0.5	Intergenic	Intergenic	-8381	NM_138306	104418	Mm.314923	NM_001166597	ENSMUSG00000040479	Dgkz	E130307B02Rik|ENSMUSG00000075035|F730209L11Rik|mDGK[z]	diacylglycerol kinase zeta			Fnbp1
chr2-79	chr2	91785191	91785341	+	5099.4	0.5	intron (NM_011957, intron 10 of 11)	THER1_MD|SINE|MIR	-20864	NM_138306	104418	Mm.314923	NM_001166597	ENSMUSG00000040479	Dgkz	E130307B02Rik|ENSMUSG00000075035|F730209L11Rik|mDGK[z]	diacylglycerol kinase zeta			Fndc3a
chr6-46	chr6	83447932	83448082	+	5099.4	0.5	intron (NM_001162521, intron 4 of 5)	intron (NM_001162521, intron 4 of 5)	24620	NM_013764	27369	Mm.42234	NM_001162521	ENSMUSG00000014554	Dguok	dGK|dGK1|dGK2|dGK3	deoxyguanosine kinase			Fndc3b
chr7-30	chr7	45354938	45355088	+	5099.4	0.5	intron (NM_027903, intron 2 of 6)	intron (NM_027903, intron 2 of 6)	1825	NM_027903	71755	Mm.34208	NM_027903	ENSMUSG00000011382	Dhdh	1300018L09Rik|AA591799|Xld-1|Xld1	dihydrodiol dehydrogenase (dimeric)			Fndc7
chr4-95	chr4	144175391	144175541	+	5099.4	0.5	intron (NM_001172424, intron 2 of 6)	intron (NM_001172424, intron 2 of 6)	15642	NM_011303	20148	Mm.14063	NM_001172424	ENSMUSG00000066026	Dhrs3	Rsdr1|retSDR1	dehydrogenase/reductase (SDR family) member 3			Fnip1
chr4-96	chr4	144227261	144227411	+	5099.4	0.5	Intergenic	Intergenic	67512	NM_011303	20148	Mm.14063	NM_001172424	ENSMUSG00000066026	Dhrs3	Rsdr1|retSDR1	dehydrogenase/reductase (SDR family) member 3			Fos
chr4-97	chr4	144227991	144228141	+	5099.4	0.5	Intergenic	L1M4|LINE|L1	68242	NM_011303	20148	Mm.14063	NM_001172424	ENSMUSG00000066026	Dhrs3	Rsdr1|retSDR1	dehydrogenase/reductase (SDR family) member 3			Foxn2
chr4-98	chr4	144228439	144228589	+	5099.4	0.5	Intergenic	Intergenic	68690	NM_011303	20148	Mm.14063	NM_001172424	ENSMUSG00000066026	Dhrs3	Rsdr1|retSDR1	dehydrogenase/reductase (SDR family) member 3			Foxn3
chr4-99	chr4	144247208	144247358	+	5099.4	0.5	intron (NM_001128198, intron 66 of 67)	intron (NM_001128198, intron 66 of 67)	87459	NM_011303	20148	Mm.14063	NM_001172424	ENSMUSG00000066026	Dhrs3	Rsdr1|retSDR1	dehydrogenase/reductase (SDR family) member 3			Foxo1
chr4-100	chr4	144285899	144286049	+	5099.4	0.5	intron (NM_001128198, intron 64 of 67)	intron (NM_001128198, intron 64 of 67)	126150	NM_011303	20148	Mm.14063	NM_001172424	ENSMUSG00000066026	Dhrs3	Rsdr1|retSDR1	dehydrogenase/reductase (SDR family) member 3			Foxp1
chr11-34	chr11	60660916	60661066	+	5099.4	0.5	intron (NM_001172112, intron 2 of 6)	intron (NM_001172112, intron 2 of 6)	14165	NM_145428	216820	Mm.21475	NM_001172112	ENSMUSG00000042569	Dhrs7b	BC003479|C79874|C80074|MGC6908	dehydrogenase/reductase (SDR family) member 7B			Frmd4b
chr2-55	chr2	69181104	69181254	+	5099.4	0.5	promoter-TSS (NM_175512)	promoter-TSS (NM_175512)	-122	NM_175512	241452	Mm.211655	NM_175512	ENSMUSG00000027068	Dhrs9	C730025I08Rik|Rdh15	dehydrogenase/reductase (SDR family) member 9			Fth1
chr2-146	chr2	159027596	159027746	+	5099.4	0.5	Intergenic	MLT1D|LTR|MaLR	541410	NM_145742	71715	Mm.315652	NM_145742	ENSMUSG00000027655	Dhx35	1200009D07Rik|Ddx35	DEAH (Asp-Glu-Ala-His) box polypeptide 35			Ftl1
chr14-36	chr14	61199597	61199747	+	5099.4	0.5	Intergenic	Intergenic	47417	NM_173419	239133	Mm.127330	NM_173419	ENSMUSG00000048281	Dleu7	BC038059|MGC47306	deleted in lymphocytic leukemia, 7			Fuca1
chr9-19	chr9	54272174	54272324	+	5099.4	0.5	intron (NM_172771, intron 3 of 43)	intron (NM_172771, intron 3 of 43)	27514	NM_172771	235380	Mm.93636	NM_172771	ENSMUSG00000041268	Dmxl2	6330586A12|6430411K14Rik|E130119P06Rik|mKIAA0856	Dmx-like 2			Fut8
chr2-169	chr2	181465818	181465892	+	5099.4	0.5	intron (NM_016775, intron 1 of 4)	MYSERV6|LTR|ERVK	15943	NM_016775	13002	Mm.391807	NM_016775	ENSMUSG00000000826	Dnajc5	2610314I24Rik|AU018536|Csp	DnaJ (Hsp40) homolog, subfamily C, member 5			Fxn
chr3-10	chr3	19621914	19622064	+	5099.4	0.5	Intergenic	Intergenic	-78757	NM_001163536	66326	Mm.45615	NM_001163536	ENSMUSG00000027606	Dnajc5b	1700008A05Rik	DnaJ (Hsp40) homolog, subfamily C, member 5 beta			Fyb
chr12-1	chr12	3775966	3776116	+	5099.4	0.5	intron (NR_027869, intron 19 of 20)	intron (NR_027869, intron 19 of 20)	-30939	NM_007872	13435	Mm.5001	NM_007872	ENSMUSG00000020661	Dnmt3a	AU015806|W91664	DNA methyltransferase 3A			Fzd1
chr12-2	chr12	3781427	3781577	+	5099.4	0.5	TTS (NM_007886)	TTS (NM_007886)	-25478	NM_007872	13435	Mm.5001	NM_007872	ENSMUSG00000020661	Dnmt3a	AU015806|W91664	DNA methyltransferase 3A			Fzd7
chr1-43	chr1	80603621	80603771	+	5099.4	0.5	intron (NM_175291, intron 1 of 55)	intron (NM_175291, intron 1 of 55)	33881	NM_175291	210293	Mm.133473	NM_175291	ENSMUSG00000038608	Dock10	9330153B10Rik|A630054M16Rik|Jr4|Jr5|MGC183664|R75174|ZIZ3|Zizimin3|mKIAA0694	dedicator of cytokinesis 10			Gab1
chr1-44	chr1	80651546	80651696	+	5099.4	0.5	Intergenic	Intergenic	-14044	NM_175291	210293	Mm.133473	NM_175291	ENSMUSG00000038608	Dock10	9330153B10Rik|A630054M16Rik|Jr4|Jr5|MGC183664|R75174|ZIZ3|Zizimin3|mKIAA0694	dedicator of cytokinesis 10			Gab2
chr1-45	chr1	80664183	80664333	+	5099.4	0.5	Intergenic	PB1D10|SINE|Alu	-26681	NM_175291	210293	Mm.133473	NM_175291	ENSMUSG00000038608	Dock10	9330153B10Rik|A630054M16Rik|Jr4|Jr5|MGC183664|R75174|ZIZ3|Zizimin3|mKIAA0694	dedicator of cytokinesis 10			Gadd45a
chr19-33	chr19	25054529	25054679	+	5099.4	0.5	Intergenic	Intergenic	-12022	NM_028785	76088	Mm.102485	NM_028785	ENSMUSG00000052085	Dock8	1200017A24Rik|5830472H07Rik|A130095G14Rik|AI461977	dedicator of cytokinesis 8			Gadd45b
chr19-34	chr19	25066990	25067140	+	5099.4	0.5	intron (NM_028785, intron 1 of 47)	intron (NM_028785, intron 1 of 47)	439	NM_028785	76088	Mm.102485	NM_028785	ENSMUSG00000052085	Dock8	1200017A24Rik|5830472H07Rik|A130095G14Rik|AI461977	dedicator of cytokinesis 8			Gapvd1
chr6-45	chr6	82979052	82979202	+	5099.4	0.5	intron (NM_033079, intron 7 of 9)	intron (NM_033079, intron 7 of 9)	20002	NM_010070	13448	Mm.156	NM_010070	ENSMUSG00000068335	Dok1	AW557123|p62DOK	docking protein 1			Gars
chr16-75	chr16	93621479	93621629	+	5099.4	0.5	intron (NM_027293, intron 2 of 36)	intron (NM_027293, intron 2 of 36)	21107	NM_027293	70028	Mm.23230	NM_026700	ENSMUSG00000022946	Dopey2	0610038M01Rik|2610510B01Rik|AI503246|C21orf5|mKIAA0933	dopey family member 2			Gas2l3
chr6-97	chr6	122597398	122597548	+	5099.4	0.5	Intergenic	Intergenic	5430	NM_139218	73708	Mm.27982	NM_139218	ENSMUSG00000046323	Dppa3	2410075G02Rik|MGC117617|MGC130308|MGC130309|PCG7|PGC7|Stella	developmental pluripotency-associated 3			Gatm
chr6-98	chr6	122599049	122599199	+	5099.4	0.5	Intergenic	Intergenic	7081	NM_139218	73708	Mm.27982	NM_139218	ENSMUSG00000046323	Dppa3	2410075G02Rik|MGC117617|MGC130308|MGC130309|PCG7|PGC7|Stella	developmental pluripotency-associated 3			Gcnt1
chr6-99	chr6	122600976	122601126	+	5099.4	0.5	Intergenic	Intergenic	9008	NM_139218	73708	Mm.27982	NM_139218	ENSMUSG00000046323	Dppa3	2410075G02Rik|MGC117617|MGC130308|MGC130309|PCG7|PGC7|Stella	developmental pluripotency-associated 3			Gcnt2
chr6-100	chr6	122619623	122619773	+	5099.4	0.5	Intergenic	Intergenic	27655	NM_139218	73708	Mm.27982	NM_139218	ENSMUSG00000046323	Dppa3	2410075G02Rik|MGC117617|MGC130308|MGC130309|PCG7|PGC7|Stella	developmental pluripotency-associated 3			Gdf15
chr3-62	chr3	106676271	106676421	+	5099.4	0.5	promoter-TSS (NM_133869)	promoter-TSS (NM_133869)	463	NM_001025582	67171	Mm.290488	NM_001025582	ENSMUSG00000027900	Dram2	2010305N14Rik|2610318G18Rik|AI647667|Tmem77	VDNA-damage regulated autophagy modulator 2			Get4
chr16-78	chr16	97043076	97043150	+	5099.4	0.5	intron (NM_031174, intron 3 of 32)	B1F|SINE|Alu	232532	NM_031174	13508	Mm.328737	NM_031174	ENSMUSG00000050272	Dscam	4932410A21Rik	Down syndrome cell adhesion molecule			Gga1
chr16-76	chr16	94606000	94606150	+	5099.4	0.5	TTS (NM_007834)	TTS (NM_007834)	29352	NM_007834	13185	Mm.7472	NM_007834	ENSMUSG00000022898	Dscr3	AW538125|Dcra|MGC5833	Down syndrome critical region gene 3			Ggta1
chr10-19	chr10	33872568	33872718	+	5099.4	0.5	intron (NM_172508, intron 2 of 5)	intron (NM_172508, intron 2 of 5)	24324	NM_172508	212898	Mm.34557	NM_172508	ENSMUSG00000039497	Dse	6030499O08|AI480506|B130024B19Rik|Sart2	dermatan sulfate epimerase			Gins1
chr13-31	chr13	45016876	45017026	+	5099.4	0.5	Intergenic	Intergenic	-3883	NM_025772	94245	Mm.352311	NM_025772	ENSMUSG00000057531	Dtnbp1	5430437B18Rik|AW048963|dysbindin|sdy	dystrobrevin binding protein 1			Git2
chr13-32	chr13	45119767	45119917	+	5099.4	0.5	Intergenic	Intergenic	-106774	NM_025772	94245	Mm.352311	NM_025772	ENSMUSG00000057531	Dtnbp1	5430437B18Rik|AW048963|dysbindin|sdy	dystrobrevin binding protein 1			Gldc
chr19-21	chr19	12604341	12604491	+	5099.4	0.5	Intergenic	Intergenic	-35375	NM_172442	207521	Mm.247695	NM_172442	ENSMUSG00000039982	Dtx4	AI449438|BC044798|D930042H13|RNF155	deltex 4 homolog (Drosophila)			Gltp
chr1-144	chr1	185784298	185784448	+	5099.4	0.5	Intergenic	MLT1H1|LTR|MaLR	48656	NM_022019	63953	Mm.404024	NM_022019	ENSMUSG00000039384	Dusp10	2610306G15Rik|AI158871|MKP-5	dual specificity phosphatase 10			Gltscr1
chr1-145	chr1	185786220	185786370	+	5099.4	0.5	Intergenic	Intergenic	50578	NM_022019	63953	Mm.404024	NM_022019	ENSMUSG00000039384	Dusp10	2610306G15Rik|AI158871|MKP-5	dual specificity phosphatase 10			Glul
chr14-6	chr14	20533766	20533916	+	5099.4	0.5	intron (NM_001007268, intron 3 of 7)	MER91C|DNA|Tip100	-2410	NM_013849	27389	Mm.390674	NM_001007268	ENSMUSG00000021768	Dusp13	Gm1203|LMW-DSP6|MDSP|TMDP|TS-DSP6	dual specificity phosphatase 13			Gm10248
chr11-102	chr11	101793652	101793802	+	5099.4	0.5	intron (NM_028207, intron 2 of 2)	intron (NM_028207, intron 2 of 2)	7154	NM_028207	72349	Mm.196295	NM_028207	ENSMUSG00000003518	Dusp3	2210015O03Rik|5031436O03Rik|T-DSP11|VHR	dual specificity phosphatase 3 (vaccinia virus phosphatase VH1-related)			Gm10466
chr11-103	chr11	101797884	101798034	+	5099.4	0.5	intron (NM_028207, intron 1 of 2)	intron (NM_028207, intron 1 of 2)	2922	NM_028207	72349	Mm.196295	NM_028207	ENSMUSG00000003518	Dusp3	2210015O03Rik|5031436O03Rik|T-DSP11|VHR	dual specificity phosphatase 3 (vaccinia virus phosphatase VH1-related)			Gm11818
chr10-104	chr10	98700030	98700180	+	5099.4	0.5	Intergenic	Intergenic	7186	NM_026268	67603	Mm.1791	NM_026268	ENSMUSG00000019960	Dusp6	1300019I03Rik|MGC98540|MKP-3|MKP3|PYST1	dual specificity phosphatase 6			Gm12034
chr10-105	chr10	98783619	98783769	+	5099.4	0.5	Intergenic	Intergenic	90775	NM_026268	67603	Mm.1791	NM_026268	ENSMUSG00000019960	Dusp6	1300019I03Rik|MGC98540|MKP-3|MKP3|PYST1	dual specificity phosphatase 6			Gm13498
chr16-77	chr16	94717733	94717883	+	5099.4	0.5	intron (NM_001113389, intron 1 of 11)	B3|SINE|B2	38103	NM_001113389	13548	Mm.310973	NM_001113389	ENSMUSG00000022897	Dyrk1a	2310043O08Rik|D16Ertd272e|D16Ertd493e|Dyrk|ENSMUSG00000074897|Gm10783|MGC150253|MGC150254|Mnbh|Mp86|mmb	dual-specificity tyrosine-(Y)-phosphorylation regulated kinase 1a			Gm13547
chr10-117	chr10	118112718	118112868	+	5099.4	0.5	Intergenic	MTB|LTR|MaLR	159103	NM_001014390	69181	Mm.458174	NM_001014390	ENSMUSG00000028630	Dyrk2	1810038L18Rik	dual-specificity tyrosine-(Y)-phosphorylation regulated kinase 2			Gm13693
chr19-31	chr19	24774466	24774616	+	5099.4	0.5	intron (NM_175013, intron 10 of 10)	C-rich|Low_complexity|Low_complexity	33436	NM_183160	226040	Mm.391170	NM_183160	ENSMUSG00000048572	E030010A14Rik	MGC107144	RIKEN cDNA E030010A14 gene			Gm14005
chr19-24	chr19	16319811	16319961	+	5099.4	0.5	intron (NM_008139, intron 2 of 6)	intron (NM_008139, intron 2 of 6)	88769	NR_033228	595139	Mm.485674	NR_033228		E030024N20Rik	9030417F11Rik|Ppia-ps8	peptidylprolyl isomerase A pseudogene 8			Gm14092
chr14-14	chr14	31683230	31683380	+	5099.4	0.5	Intergenic	PB1|SINE|Alu	-2543	NM_178791	320736	Mm.187910	NM_178791	ENSMUSG00000050666	E130203B14Rik	-	RIKEN cDNA E130203B14 gene			Gm15698
chr7-56	chr7	89891929	89892079	+	5099.4	0.5	Intergenic	Intergenic	-12347	NR_015614	319711	Mm.31753	NR_015614		E230029C05Rik	AI452102|B230337J15	RIKEN cDNA E230029C05 gene			Gm1587
chr7-57	chr7	89894833	89894983	+	5099.4	0.5	Intergenic	Intergenic	-9443	NR_015614	319711	Mm.31753	NR_015614		E230029C05Rik	AI452102|B230337J15	RIKEN cDNA E230029C05 gene			Gm16501
chr7-58	chr7	89916818	89916968	+	5099.4	0.5	Intergenic	Intergenic	12542	NR_015614	319711	Mm.31753	NR_015614		E230029C05Rik	AI452102|B230337J15	RIKEN cDNA E230029C05 gene			Gm2058
chr7-59	chr7	89923935	89924085	+	5099.4	0.5	Intergenic	Intergenic	19659	NR_015614	319711	Mm.31753	NR_015614		E230029C05Rik	AI452102|B230337J15	RIKEN cDNA E230029C05 gene			Gm216
chr7-22	chr7	28533751	28533901	+	5099.4	0.5	promoter-TSS (NM_016772)	promoter-TSS (NM_016772)	-272	NM_016772	51798	Mm.291776	NM_016772	ENSMUSG00000053898	Ech1	AA617331|MGC107274	enoyl coenzyme A hydratase 1, peroxisomal			Gm3230
chr2-1	chr2	6176525	6176675	+	5099.4	0.5	Intergenic	MTC|LTR|MaLR	-46334	NM_024208	67856	Mm.38342	NM_024208	ENSMUSG00000039063	Echdc3	2310005D12Rik|AI662097	enoyl Coenzyme A hydratase domain containing 3			Gm4792
chr13-16	chr13	35001665	35001815	+	5099.4	0.5	promoter-TSS (NM_001110332)	promoter-TSS (NM_001110332)	-131	NM_001110331	23986	Mm.28883	NM_001110331	ENSMUSG00000021417	Eci2	Acbd2|Drs1|Hca88|Peci	enoyl-Coenzyme A delta isomerase 2			Gm4832
chr6-76	chr6	108790615	108790765	+	5099.4	0.5	Intergenic	Intergenic	-3728	NM_138677	192193	Mm.21596	NM_138677	ENSMUSG00000030104	Edem1	A130059K23Rik|EDEM|KIAA0212|mKIAA0212	ER degradation enhancer, mannosidase alpha-like 1			Gm4925
chr6-77	chr6	108791907	108792057	+	5099.4	0.5	Intergenic	Intergenic	-2436	NM_138677	192193	Mm.21596	NM_138677	ENSMUSG00000030104	Edem1	A130059K23Rik|EDEM|KIAA0212|mKIAA0212	ER degradation enhancer, mannosidase alpha-like 1			Gm5069
chr13-29	chr13	42256887	42257037	+	5099.4	0.5	Intergenic	Intergenic	-55280	NM_010104	13614	Mm.14543	NM_010104	ENSMUSG00000021367	Edn1	ET-1|preproET	endothelin 1			Gm5148
chr14-68	chr14	102831437	102831587	+	5099.4	0.5	Intergenic	MLT1E2|LTR|MaLR	-101660	NM_001136061	13618	Mm.229532	NM_001136061	ENSMUSG00000022122	Ednrb	AU022549|ET-B|ET>B<|ETR-b|ETb|Sox10m1|s	endothelin receptor type B			Gm5151
chr10-95	chr10	95612955	95613105	+	5099.4	0.5	Intergenic	MTD|LTR|MaLR	242679	NM_001001932	216238	Mm.210035	NM_001001932	ENSMUSG00000036499	Eea1	A430109M19Rik|B230358H09Rik|ZFYVE2	early endosome antigen 1			Gm5544
chr10-96	chr10	95632664	95632814	+	5099.4	0.5	Intergenic	Intergenic	262388	NM_001001932	216238	Mm.210035	NM_001001932	ENSMUSG00000036499	Eea1	A430109M19Rik|B230358H09Rik|ZFYVE2	early endosome antigen 1			Gm5627
chr10-97	chr10	95668548	95668698	+	5099.4	0.5	Intergenic	Intergenic	298272	NM_001001932	216238	Mm.210035	NM_001001932	ENSMUSG00000036499	Eea1	A430109M19Rik|B230358H09Rik|ZFYVE2	early endosome antigen 1			Gm5643
chr9-57	chr9	78318196	78318346	+	5099.4	0.5	Intergenic	Intergenic	-50863	NM_010106	13627	Mm.485613	NM_010106	ENSMUSG00000037742	Eef1a1	MGC102592|MGC103271|MGC118397|MGC18758|MGC27859|MGC7551|MGC8115|MGC8209	eukaryotic translation elongation factor 1 alpha 1			Gm773
chr9-3	chr9	25288712	25288862	+	5099.4	0.5	intron (NM_026189, intron 2 of 7)	intron (NM_026189, intron 2 of 7)	57744	NM_026189	67484	Mm.112977	NM_026189	ENSMUSG00000036611	Eepd1	2310005P05Rik|AI481005	endonuclease/exonuclease/phosphatase family domain containing 1			Gm826
chr12-22	chr12	55112766	55112916	+	5099.4	0.5	intron (NM_028133, intron 1 of 4)	intron (NM_028133, intron 1 of 4)	12659	NM_028133	112407	Mm.133037	NM_028133	ENSMUSG00000035105	Egln3	2610021G09Rik|AI505553|AI648162|Hif-p4h-3|Phd3|SM-20	EGL nine homolog 3 (C. elegans)			Gm839
chr19-7	chr19	6275849	6275999	+	5099.4	0.5	promoter-TSS (NM_010119)	promoter-TSS (NM_010119)	-972	NM_010119	13660	Mm.471458	NM_010119	ENSMUSG00000024772	Ehd1	AA409636|Past1|RME-1	EH-domain containing 1			Gm885
chr2-93	chr2	119819861	119820011	+	5099.4	0.5	intron (NM_133838, intron 2 of 5)	intron (NM_133838, intron 2 of 5)	26080	NM_133838	98878	Mm.132226	NM_133838	ENSMUSG00000027293	Ehd4	2210022F10Rik|AI197390|AI846352|AV006278|Past2	EH-domain containing 4			Gng2
chr18-22	chr18	46729675	46729825	+	5099.4	0.5	intron (NM_010120, intron 2 of 2)	intron (NM_010120, intron 2 of 2)	6715	NM_010120	13664	Mm.423010	NM_010120	ENSMUSG00000057561	Eif1a	C76390|Ef1a|Eftu|Eif4c|eIF-1A	eukaryotic translation initiation factor 1A			Gngt2
chr15-51	chr15	72988847	72988997	+	5099.4	0.5	intron (NM_153178, intron 1 of 18)	intron (NM_153178, intron 1 of 18)	23281	NM_153178	239528	Mm.475937	NM_153178	ENSMUSG00000036698	Eif2c2	Ago2|ENSMUSG00000072493|Gerp95|Gm10365|KIAA4215|mKIAA4215	eukaryotic translation initiation factor 2C, 2			Golga5
chr1-68	chr1	133016125	133016275	+	5099.4	0.5	intron (NM_018750, intron 2 of 5)	intron (NM_018750, intron 2 of 5)	35447	NM_010709	16865	Mm.276294	NM_001136070	ENSMUSG00000026427	Eif2d	D1Ertd5e|Lgtn	eukaryotic translation initiation factor 2D			Gorab
chr11-44	chr11	69739029	69739179	+	5099.4	0.5	promoter-TSS (NM_001166593)	promoter-TSS (NM_001166593)	-951	NM_001166593	276770	Mm.477738	NM_001166589	ENSMUSG00000078812	Eif5a	AA410058|D19Wsu54e|Eif4d|Eif5a1|MGC6725|eIF-4D|eIF-5A|eIF-5A-1|eIF-5A1	eukaryotic translation initiation factor 5A			Gp49a
chr10-86	chr10	92672074	92672224	+	5099.4	0.5	Intergenic	Intergenic	68809	NM_013508	13713	Mm.4454	NM_013508	ENSMUSG00000008398	Elk3	D430049E23Rik|Erp|Etrp|Net|Sap-2	ELK3, member of ETS oncogene family			Gpa33
chr10-87	chr10	92690782	92690932	+	5099.4	0.5	intron (NM_013508, intron 3 of 4)	intron (NM_013508, intron 3 of 4)	50101	NM_013508	13713	Mm.4454	NM_013508	ENSMUSG00000008398	Elk3	D430049E23Rik|Erp|Etrp|Net|Sap-2	ELK3, member of ETS oncogene family			Gpnmb
chr8-32	chr8	73473104	73473254	+	5099.4	0.5	intron (NM_007924, intron 1 of 11)	intron (NM_007924, intron 1 of 11)	4515	NM_007924	13716	Mm.271973	NM_007924	ENSMUSG00000070002	Ell	Ell1|Men	elongation factor RNA polymerase II			Gpr132
chr13-9	chr13	20099854	20100004	+	5099.4	0.5	intron (NM_080288, intron 1 of 21)	intron (NM_080288, intron 1 of 21)	1957	NM_080288	140580	Mm.342392	NM_080288	ENSMUSG00000041112	Elmo1	6330578D22Rik|C230095H21Rik|CED-12|KIAA0281	engulfment and cell motility 1, ced-12 homolog (C. elegans)			Gpr146
chr2-153	chr2	165010594	165010744	+	5099.4	0.5	intron (NM_207706, intron 1 of 21)	intron (NM_207706, intron 1 of 21)	-2571	NM_207705	140579	Mm.35064	NM_080287	ENSMUSG00000017670	Elmo2	1190002F24Rik|CED-12|mKIAA1834	engulfment and cell motility 2, ced-12 homolog (C. elegans)			Gpr155
chr2-154	chr2	165023884	165024034	+	5099.4	0.5	Intergenic	Intergenic	-6275	NM_207706	140579	Mm.35064	NM_080287	ENSMUSG00000017670	Elmo2	1190002F24Rik|CED-12|mKIAA1834	engulfment and cell motility 2, ced-12 homolog (C. elegans)			Gpr171
chr9-56	chr9	77716508	77716658	+	5099.4	0.5	intron (NM_134255, intron 1 of 7)	intron (NM_134255, intron 1 of 7)	13534	NM_134255	68801	Mm.475262	NM_134255	ENSMUSG00000032349	Elovl5	1110059L23Rik|AI747313|AU043003|HELO1	ELOVL family member 5, elongation of long chain fatty acids (yeast)			Gpr77
chr3-93	chr3	151231377	151231527	+	5099.4	0.5	Intergenic	Intergenic	-143816	NM_133222	170757	Mm.317261	NM_133222	ENSMUSG00000039167	Eltd1	1110033N21Rik|ETL1|Etl	EGF, latrophilin seven transmembrane domain containing 1			Gpr89
chr6-128	chr6	135315730	135315880	+	5099.4	0.5	Intergenic	Intergenic	-12819	NM_010128	13730	Mm.182785	NM_010128	ENSMUSG00000030208	Emp1	TMP	epithelial membrane protein 1			Gprc5b
chr17-63	chr17	57043065	57043215	+	5099.4	0.5	promoter-TSS (NM_010130)	promoter-TSS (NM_010130)	-881	NM_010130	13733	Mm.2254	NM_010130	ENSMUSG00000004730	Emr1	DD7A5-7|EGF-TM7|F4/80|Gpf480|Ly71|TM7LN3	EGF-like module containing, mucin-like, hormone receptor-like sequence 1			Gpx1
chr5-46	chr5	89574377	89574527	+	5099.4	0.5	intron (NM_017468, intron 9 of 9)	intron (NM_017468, intron 9 of 9)	11916	NM_017468	13801	Mm.8014	NM_017468	ENSMUSG00000029286	Enam	-	enamelin			Gpx4
chr13-66	chr13	98659912	98660062	+	5099.4	0.5	Intergenic	Intergenic	318183	NM_007930	13803	Mm.241073	NM_007930	ENSMUSG00000041773	Enc1	Nrpb|PIG10	ectodermal-neural cortex 1			Grap2
chr8-19	chr8	48367559	48367709	+	5099.4	0.5	Intergenic	Intergenic	-118108	NM_177304	320981	Mm.211429	NM_177304	ENSMUSG00000038173	Enpp6	4833421B01Rik|B830047L21Rik|D8Ertd514e|E-NPP 6|Npp6	ectonucleotide pyrophosphatase/phosphodiesterase 6			Grb2
chr8-20	chr8	48384618	48384768	+	5099.4	0.5	Intergenic	ORR1E|LTR|MaLR	-101049	NM_177304	320981	Mm.211429	NM_177304	ENSMUSG00000038173	Enpp6	4833421B01Rik|B830047L21Rik|D8Ertd514e|E-NPP 6|Npp6	ectonucleotide pyrophosphatase/phosphodiesterase 6			Grk5
chr8-21	chr8	48429936	48430086	+	5099.4	0.5	Intergenic	Intergenic	-55731	NM_177304	320981	Mm.211429	NM_177304	ENSMUSG00000038173	Enpp6	4833421B01Rik|B830047L21Rik|D8Ertd514e|E-NPP 6|Npp6	ectonucleotide pyrophosphatase/phosphodiesterase 6			Gsdmc
chr17-89	chr17	86585341	86585491	+	5099.4	0.5	Intergenic	Intergenic	-76774	NM_010137	13819	Mm.1415	NM_010137	ENSMUSG00000024140	Epas1	HIF-2alpha|HIF2A|HLF|HRF|MOP2|bHLHe73	endothelial PAS domain protein 1			Gsdmd
chr2-141	chr2	156103784	156103934	+	5099.4	0.5	Intergenic	B1_Mus2|SINE|Alu	-8634	NM_001003815	13821	Mm.20852	NM_001003815	ENSMUSG00000027624	Epb4.1l1	4.1N|Epb41l1|NBL1|mKIAA0338	erythrocyte protein band 4.1-like 1			Gsk3a
chr2-142	chr2	156108714	156108864	+	5099.4	0.5	Intergenic	Intergenic	-3704	NM_001003815	13821	Mm.20852	NM_001003815	ENSMUSG00000027624	Epb4.1l1	4.1N|Epb41l1|NBL1|mKIAA0338	erythrocyte protein band 4.1-like 1			Gsr
chr6-129	chr6	137541169	137541319	+	5099.4	0.5	intron (NM_007945, intron 2 of 21)	intron (NM_007945, intron 2 of 21)	72072	NM_007945	13860	Mm.412332	NM_007945	ENSMUSG00000015766	Eps8	AW261790	epidermal growth factor receptor pathway substrate 8			Gsto1
chr17-20	chr17	26298994	26299144	+	5099.4	0.5	intron (NM_026170, intron 1 of 9)	intron (NM_026170, intron 1 of 9)	9957	NM_026170	67458	Mm.30496	NM_026170	ENSMUSG00000001576	Ergic1	1200007D18Rik|MGC102406|maa-136	endoplasmic reticulum-golgi intermediate compartment (ERGIC) 1			Gtdc1
chr17-21	chr17	26328493	26328643	+	5099.4	0.5	intron (NM_026170, intron 1 of 9)	L1M5|LINE|L1	39456	NM_026170	67458	Mm.30496	NM_026170	ENSMUSG00000001576	Ergic1	1200007D18Rik|MGC102406|maa-136	endoplasmic reticulum-golgi intermediate compartment (ERGIC) 1			Gtf2a1
chr17-22	chr17	26329473	26329623	+	5099.4	0.5	intron (NM_026170, intron 1 of 9)	intron (NM_026170, intron 1 of 9)	40436	NM_026170	67458	Mm.30496	NM_026170	ENSMUSG00000001576	Ergic1	1200007D18Rik|MGC102406|maa-136	endoplasmic reticulum-golgi intermediate compartment (ERGIC) 1			Gvin1
chr17-23	chr17	26333002	26333152	+	5099.4	0.5	intron (NM_026170, intron 1 of 9)	intron (NM_026170, intron 1 of 9)	43965	NM_026170	67458	Mm.30496	NM_026170	ENSMUSG00000001576	Ergic1	1200007D18Rik|MGC102406|maa-136	endoplasmic reticulum-golgi intermediate compartment (ERGIC) 1			Gyk
chr12-35	chr12	81506710	81506860	+	5099.4	0.5	intron (NM_001081421, intron 9 of 14)	PB1|SINE|Alu	55924	NM_007951	13877	Mm.378913	NM_007951	ENSMUSG00000021131	Erh	MGC103398|MGC130271|MGC130272|Mer|Prei1	enhancer of rudimentary homolog (Drosophila)			H2afy3
chr11-113	chr11	106286297	106286447	+	5099.4	0.5	intron (NM_023913, intron 1 of 21)	B3|SINE|B2	17514	NM_023913	78943	Mm.340943	NM_023913	ENSMUSG00000020715	Ern1	9030414B18Rik|AI225830|C85377|Ire1a|Ire1alpha|Ire1p	endoplasmic reticulum (ER) to nucleus signalling 1			H2-D1
chr11-114	chr11	106307485	106307635	+	5099.4	0.5	Intergenic	MER5A|DNA|MER1_type	-3674	NM_023913	78943	Mm.340943	NM_023913	ENSMUSG00000020715	Ern1	9030414B18Rik|AI225830|C85377|Ire1a|Ire1alpha|Ire1p	endoplasmic reticulum (ER) to nucleus signalling 1			H6pd
chr4-109	chr4	149643304	149643454	+	5099.4	0.5	Intergenic	Intergenic	-55512	NM_133753	74155	Mm.318841	NM_133753	ENSMUSG00000028967	Errfi1	1300002F13Rik|AI788755|Mig-6|Mig6|RALT	ERBB receptor feedback inhibitor 1			Hadh
chr19-9	chr19	6988278	6988428	+	5099.4	0.5	intron (NM_007953, intron 1 of 6)	intron (NM_007953, intron 1 of 6)	499	NM_007953	26379	Mm.386776	NM_007953	ENSMUSG00000024955	Esrra	ERRalpha|Err1|Estrra|Nr3b1	estrogen related receptor, alpha			Hal
chr9-23	chr9	55310253	55310403	+	5099.4	0.5	promoter-TSS (NM_145615)	promoter-TSS (NM_145615)	52	NM_145615	110842	Mm.290853	NM_145615	ENSMUSG00000032314	Etfa	2010200I21Rik|D9Ertd394e	electron transferring flavoprotein, alpha polypeptide			Hapln1
chr7-27	chr7	43311145	43311295	+	5099.4	0.5	promoter-TSS (NM_026695)	promoter-TSS (NM_026695)	-843	NM_026695	110826	Mm.30200	NM_026695	ENSMUSG00000004610	Etfb	0610009I16Rik|2810441H06Rik	electron transferring flavoprotein, beta polypeptide			Has1
chr6-124	chr6	134031830	134031980	+	5099.4	0.5	intron (NM_007961, intron 1 of 7)	intron (NM_007961, intron 1 of 7)	30505	NM_007961	14011	Mm.269995	NM_007961	ENSMUSG00000030199	Etv6	AW123102|AW557856|Tel	ets variant gene 6 (TEL oncogene)			Hcfc1r1
chr6-125	chr6	134038129	134038279	+	5099.4	0.5	intron (NM_007961, intron 1 of 7)	intron (NM_007961, intron 1 of 7)	36804	NM_007961	14011	Mm.269995	NM_007961	ENSMUSG00000030199	Etv6	AW123102|AW557856|Tel	ets variant gene 6 (TEL oncogene)			Hck
chr12-61	chr12	109086911	109087061	+	5099.4	0.5	intron (NM_001163396, intron 2 of 14)	L2|LINE|L2	3426	NM_001163396	14026	Mm.238841	NM_001163394	ENSMUSG00000021262	Evl	AI528774	Ena-vasodilator stimulated phosphoprotein			Hdac4
chr12-62	chr12	109088728	109088878	+	5099.4	0.5	intron (NM_001163396, intron 2 of 14)	intron (NM_001163396, intron 2 of 14)	5243	NM_001163396	14026	Mm.238841	NM_001163394	ENSMUSG00000021262	Evl	AI528774	Ena-vasodilator stimulated phosphoprotein			Hebp1
chr15-23	chr15	52968884	52969034	+	5099.4	0.5	intron (NM_010162, intron 1 of 10)	intron (NM_010162, intron 1 of 10)	207307	NM_010162	14042	Mm.309395	NM_010162	ENSMUSG00000061731	Ext1	AA409028	exostoses (multiple) 1			Hectd1
chr15-24	chr15	53245910	53246060	+	5099.4	0.5	Intergenic	B4A|SINE|B4	-69719	NM_010162	14042	Mm.309395	NM_010162	ENSMUSG00000061731	Ext1	AA409028	exostoses (multiple) 1			Helb
chr4-84	chr4	131880242	131880392	+	5099.4	0.5	Intergenic	ID_B1|SINE|B4	-30805	NM_210071	14050	Mm.227733	NM_010166	ENSMUSG00000028886	Eya3	AI844637	eyes absent 3 homolog (Drosophila)			Herc1
chr1-122	chr1	173289626	173289776	+	5099.4	0.5	intron (NM_172647, intron 1 of 9)	intron (NM_172647, intron 1 of 9)	15465	NM_172647	16456	Mm.294882	NM_172647	ENSMUSG00000038235	F11r	9130004G24|AA638916|ESTM33|JAM|JAM-1|JAM-A|Jcam|Jcam1|Ly106	F11 receptor			Hesx1
chr13-17	chr13	37138131	37138281	+	5099.4	0.5	Intergenic	Intergenic	-80496	NM_001166391	74145	Mm.235105	NM_001166391	ENSMUSG00000039109	F13a1	1200014I03Rik|AI462306|F13a	coagulation factor XIII, A1 subunit			Hgf
chr8-38	chr8	75711761	75711911	+	5099.4	0.5	3' UTR (NM_010687, exon 15 of 15)	3' UTR (NM_010687, exon 15 of 15)	53884	NM_007975	14065	Mm.12948	NM_007975	ENSMUSG00000050147	F2rl3	PAR4	coagulation factor II (thrombin) receptor-like 3			Hhla1
chr1-112	chr1	165972898	165973048	+	5099.4	0.5	intron (NM_011347, intron 8 of 15)	MIRb|SINE|MIR	-15561	NM_007976	14067	Mm.12900	NM_007976	ENSMUSG00000026579	F5	AI173222|Cf-5|Cf5	coagulation factor V			Hic2
chr11-39	chr11	64476786	64476936	+	5099.4	0.5	Intergenic	Intergenic	-223992	NR_028445	654805	Mm.436132	NR_028445		F930015N05Rik	-	RIKEN cDNA F930015N05 gene			Hif1a
chr3-7	chr3	10195910	10196060	+	5099.4	0.5	Intergenic	Intergenic	-4877	NM_024406	11770	Mm.582	NM_024406	ENSMUSG00000062515	Fabp4	422/aP2|ALBP/Ap2|Ap2|Lbpl	fatty acid binding protein 4, adipocyte			Hint1
chr3-8	chr3	10196232	10196382	+	5099.4	0.5	Intergenic	Intergenic	-5199	NM_024406	11770	Mm.582	NM_024406	ENSMUSG00000062515	Fabp4	422/aP2|ALBP/Ap2|Ap2|Lbpl	fatty acid binding protein 4, adipocyte			Hip1
chr3-5	chr3	10005033	10005183	+	5099.4	0.5	Intergenic	Intergenic	9970	NM_010634	16592	Mm.741	NM_010634	ENSMUSG00000027533	Fabp5	Klbp|mal1	fatty acid binding protein 5, epidermal			Hipk2
chr3-6	chr3	10007859	10008009	+	5099.4	0.5	Intergenic	Intergenic	12796	NM_010634	16592	Mm.741	NM_010634	ENSMUSG00000027533	Fabp5	Klbp|mal1	fatty acid binding protein 5, epidermal			Hipk4
chr16-1	chr16	4792533	4792683	+	5099.4	0.5	intron (NM_145359, intron 1 of 2)	intron (NM_145359, intron 1 of 2)	2471	NM_145359	207740	Mm.268895	NM_145359	ENSMUSG00000039568	Fam100a	1500031H01Rik|BC013706	family with sequence similarity 100, member A			Hist1h2bj
chr7-54	chr7	84064335	84064485	+	5099.4	0.5	Intergenic	Intergenic	-36332	NM_133722	70178	Mm.23914	NM_133722	ENSMUSG00000038459	Fam108c	2210412D01Rik|AL023007|Fam108c1	family with sequence similarity 108, member C			Hivep2
chr5-18	chr5	23544207	23544357	+	5099.4	0.5	Intergenic	Intergenic	-3534	NM_053090	84652	Mm.304976	NM_053090	ENSMUSG00000028995	Fam126a	AB030242|Drctnnb1a	family with sequence similarity 126, member A			Hivep3
chr1-92	chr1	153360029	153360179	+	5099.4	0.5	intron (NM_022018, intron 1 of 13)	intron (NM_022018, intron 1 of 13)	26513	NM_022018	63913	Mm.482559	NM_022018	ENSMUSG00000026483	Fam129a	AI256368|AU019833|Niban	family with sequence similarity 129, member A			Hlx
chr1-93	chr1	153387508	153387658	+	5099.4	0.5	intron (NM_022018, intron 1 of 13)	intron (NM_022018, intron 1 of 13)	53992	NM_022018	63913	Mm.482559	NM_022018	ENSMUSG00000026483	Fam129a	AI256368|AU019833|Niban	family with sequence similarity 129, member A			Hmcn1
chr2-27	chr2	32692836	32692986	+	5099.4	0.5	Intergenic	B4A|SINE|B4	-5232	NM_146119	227737	Mm.301646	NM_146119	ENSMUSG00000026796	Fam129b	9130404D14Rik	family with sequence similarity 129, member B			Hmg20a
chr5-2	chr5	3467461	3467611	+	5099.4	0.5	intron (NM_009873, intron 3 of 6)	intron (NM_009873, intron 3 of 6)	-82303	NM_001042501	68152	Mm.240265	NM_001042501	ENSMUSG00000058503	Fam133b	2900022K02Rik|5830415L20Rik	family with sequence similarity 133, member B			Hmga1
chr5-3	chr5	3508616	3508766	+	5099.4	0.5	intron (NM_009873, intron 4 of 6)	intron (NM_009873, intron 4 of 6)	-41148	NM_001042501	68152	Mm.240265	NM_001042501	ENSMUSG00000058503	Fam133b	2900022K02Rik|5830415L20Rik	family with sequence similarity 133, member B			Hmox1
chr4-67	chr4	107867212	107867362	+	5099.4	0.5	intron (NM_001099303, intron 2 of 2)	intron (NM_001099303, intron 2 of 2)	13994	NM_001099303	545667	Mm.380025	NM_001099303	ENSMUSG00000059816	Fam159a	OTTMUSG00000008243	family with sequence similarity 159, member A			Hnrnpa0
chr4-16	chr4	43440796	43440946	+	5099.4	0.5	intron (NM_001037709, intron 2 of 11)	intron (NM_001037709, intron 2 of 11)	9363	NM_001162381	329831	Mm.454466	NM_001162381	ENSMUSG00000042788	Fam166b	4833436C18Rik	family with sequence similarity 166, member B			Hnrnpa3
chr7-76	chr7	100573956	100574106	+	5099.4	0.5	Intergenic	Intergenic	-6758	NM_178764	319604	Mm.260362	NM_178764	ENSMUSG00000029461	Fam168a	2610030B18Rik|B930006L02Rik|mKIAA0280	family with sequence similarity 168, member A			Homez
chr1-9	chr1	34772470	34772620	+	5099.4	0.5	intron (NM_001160235, intron 3 of 7)	intron (NM_001160235, intron 3 of 7)	15051	NM_001160235	214469	Mm.120151	NM_001160235	ENSMUSG00000037503	Fam168b	KIAA4042|MGC58017|mKIAA4042	family with sequence similarity 168, member B			Hpcal1
chr16-2	chr16	10349740	10349890	+	5099.4	0.5	intron (NM_001013778, intron 1 of 6)	intron (NM_001013778, intron 1 of 6)	11113	NM_001013778	383103	Mm.325732	NM_001013778	ENSMUSG00000050908	Fam18a	-	family with sequence similarity 18, member A			Hpgds
chr5-87	chr5	139028760	139028910	+	5099.4	0.5	intron (NM_030565, intron 3 of 9)	B1F1|SINE|Alu	20112	NM_030565	80752	Mm.320355	NM_030565	ENSMUSG00000025854	Fam20c	C76981|DMP-4|DMP4|KIAA4081|MGC7673|mKIAA4081	family with sequence similarity 20, member C			Hrh4
chr1-133	chr1	180156088	180156238	+	5099.4	0.5	intron (NM_025511, intron 1 of 3)	PB1D10|SINE|Alu	335	NM_025511	66359	Mm.453372	NM_025511	ENSMUSG00000026500	Fam36a	2310005N03Rik	family with sequence similarity 36, member A			Hsd17b3
chr6-6	chr6	22440803	22440953	+	5099.4	0.5	Intergenic	Intergenic	-134796	NM_138587	27999	Mm.400193	NM_138587	ENSMUSG00000029672	Fam3c	D6Wsu176e|Ilei	family with sequence similarity 3, member C			Hsfy2
chr9-59	chr9	85137099	85137249	+	5099.4	0.5	Intergenic	Intergenic	-13306	NM_001160379	212943	Mm.74610	NM_001160378	ENSMUSG00000032265	Fam46a	D930050G01Rik	family with sequence similarity 46, member A			Hsp90aa1
chr3-25	chr3	54688942	54689092	+	5099.4	0.5	Intergenic	Intergenic	-92017	NM_019995	56790	Mm.37356	NM_019995	ENSMUSG00000027751	Fam48a	AA667204|AI450544|D3Ertd300e|p38IP	family with sequence similarity 48, member A			Hspa8
chr15-42	chr15	63918034	63918184	+	5099.4	0.5	TTS (NM_010026)	TTS (NM_010026)	-27988	NM_144846	223601	Mm.246108	NM_144846	ENSMUSG00000022378	Fam49b	0910001A06Rik|AW122079	family with sequence similarity 49, member B			Hspbap1
chr15-43	chr15	63993297	63993447	+	5099.4	0.5	intron (NM_010026, intron 9 of 30)	intron (NM_010026, intron 9 of 30)	-103251	NM_144846	223601	Mm.246108	NM_144846	ENSMUSG00000022378	Fam49b	0910001A06Rik|AW122079	family with sequence similarity 49, member B			Hus1
chr7-100	chr7	132637976	132638126	+	5099.4	0.5	intron (NM_212473, intron 1 of 4)	intron (NM_212473, intron 1 of 4)	-12773	NM_175268	77938	Mm.225649	NM_175268	ENSMUSG00000030956	Fam53b	A930008G19Rik|MGC40647|mKIAA0140	family with sequence similarity 53, member B			Hyal1
chr1-71	chr1	133382299	133382449	+	5099.4	0.5	Intergenic	L1MB8|LINE|L1	26839	NM_175382	108900	Mm.31278	NM_175382	ENSMUSG00000055184	Fam72a	2700049P18Rik|MGC117955|P17	family with sequence similarity 72, member A			Id1
chr1-117	chr1	168841319	168841469	+	5099.4	0.5	intron (NM_001160261, intron 1 of 2)	intron (NM_001160261, intron 1 of 2)	3302	NM_001160261	226610	Mm.389217	NM_001160261	ENSMUSG00000060568	Fam78b	C030014K22Rik|C030020L09Rik	family with sequence similarity 78, member B			Id2
chr11-17	chr11	26231359	26231509	+	5099.4	0.5	Intergenic	Intergenic	-55650	NM_025923	67030	Mm.18875	NM_025923	ENSMUSG00000004018	Fancl	2010322C19Rik|AW554273|B230118H11Rik|Phf9|Pog|gcd	Fanconi anemia, complementation group L			Idh1
chr7-84	chr7	113345581	113345731	+	5099.4	0.5	intron (NM_027379, intron 10 of 12)	intron (NM_027379, intron 10 of 12)	40613	NM_027379	67420	Mm.477631	NM_026143	ENSMUSG00000030759	Far1	2600011M19Rik|2900034E22Rik|3732409C05Rik|AI850429|Mlstd2	fatty acyl CoA reductase 1			Ier5
chr6-91	chr6	119453329	119453479	+	5099.4	0.5	intron (NM_009525, intron 1 of 4)	intron (NM_009525, intron 1 of 4)	8117	NM_133940	101358	Mm.125477	NM_133940	ENSMUSG00000030019	Fbxl14	AW322056|Fbx14l	F-box and leucine-rich repeat protein 14			Ifi47
chr5-28	chr5	44087734	44087884	+	5099.4	0.5	Intergenic	Intergenic	-17412	NM_178729	242960	Mm.25794	NM_001159963	ENSMUSG00000039753	Fbxl5	Fbl4|Fir4	F-box and leucine-rich repeat protein 5			Ifih1
chr15-25	chr15	58092213	58092363	+	5099.4	0.5	Intergenic	Intergenic	-47327	NM_026346	67731	Mm.292042	NM_026346	ENSMUSG00000022358	Fbxo32	4833442G10Rik|AI430017|ATROGIN1|MAFbx|atrogin-1	F-box protein 32			Ifnab
chr1-48	chr1	84760568	84760718	+	5099.4	0.5	intron (NM_025386, intron 2 of 3)	intron (NM_025386, intron 2 of 3)	41777	NM_025386	66153	Mm.381192	NM_025386	ENSMUSG00000073633	Fbxo36	0610008D19Rik|1110020F21Rik|2410002G19Rik|D1Ertd757e	F-box protein 36			Ifnar1
chr15-1	chr15	3905010	3905160	+	5099.4	0.5	Intergenic	Intergenic	24488	NM_134099	106052	Mm.234191	NM_134099	ENSMUSG00000022184	Fbxo4	1700096C12Rik|AI851261|AW494535|Fbx4	F-box protein 4			Ifnar2
chr11-90	chr11	97748445	97748595	+	5099.4	0.5	intron (NM_028199, intron 10 of 13)	PB1|SINE|Alu	-48276	NM_001081435	72973	Mm.245939	NM_001081435	ENSMUSG00000070336	Fbxo47	2900052P03Rik|Gm1562|MGC118329	F-box protein 47			Igf1
chr3-53	chr3	96386097	96386247	+	5099.4	0.5	Intergenic	Intergenic	-6798	NM_010186	14129	Mm.150	NM_010186	ENSMUSG00000015947	Fcgr1	AI323638|AV092959|CD64|FcgammaRI|IGGHAFC	Fc receptor, IgG, high affinity I			Igf2bp2
chr1-120	chr1	172854247	172854397	+	5099.4	0.5	Intergenic	Intergenic	-1279	NM_144559	246256	Mm.251254	NM_144559	ENSMUSG00000059089	Fcgr4	4833442P21Rik|CD16-2|FcgRIV|FcgammaRIV|Fcgr3a|Fcrl3	Fc receptor, IgG, low affinity IV			Igf2r
chr18-21	chr18	46661726	46661876	+	5099.4	0.5	Intergenic	Intergenic	-10499	NM_173423	240263	Mm.393068	NM_173423	ENSMUSG00000033319	Fem1c	2610312A07Rik|3632443A22Rik|AI646567	fem-1 homolog c (C.elegans)			Igfbp7
chr7-24	chr7	30520757	30520907	+	5099.4	0.5	Intergenic	Intergenic	8905	NM_001168512	233079	Mm.97338	NM_001168509	ENSMUSG00000051314	Ffar2	GPCR43|Gpr43|MGC28611	free fatty acid receptor 2			Igsf3
chr17-28	chr17	29125874	29126024	+	5099.4	0.5	Intergenic	RSINE1|SINE|B4	38023	NM_001159538	26382	Mm.279187	NM_001159538	ENSMUSG00000024013	Fgd2	ZFYVE4	FYVE, RhoGEF and PH domain containing 2			Ikbke
chr16-12	chr16	16440297	16440447	+	5099.4	0.5	intron (NM_139234, intron 1 of 10)	intron (NM_139234, intron 1 of 10)	-22591	NM_139233	224014	Mm.396746	NM_139232	ENSMUSG00000022788	Fgd4	9030023J02Rik|9330209B17Rik|Frabp|ZFYVE6	FYVE, RhoGEF and PH domain containing 4			Ikbkg
chr4-87	chr4	132231468	132231618	+	5099.4	0.5	Intergenic	Intergenic	-14628	NM_010208	14191	Mm.271665	NM_010208	ENSMUSG00000028874	Fgr	-	Gardner-Rasheed feline sarcoma viral (Fgr) oncogene homolog			Il10ra
chr3-39	chr3	84515307	84515457	+	5099.4	0.5	Intergenic	Intergenic	50036	NM_001205355	229474	Mm.331107	NM_001033301	ENSMUSG00000041842	Fhdc1	6330505N24Rik|Gm126	FH2 domain containing 1			Il15
chr3-40	chr3	84525642	84525792	+	5099.4	0.5	Intergenic	Intergenic	39701	NM_001205355	229474	Mm.331107	NM_001033301	ENSMUSG00000041842	Fhdc1	6330505N24Rik|Gm126	FH2 domain containing 1			Il15ra
chr11-6	chr11	11663143	11663293	+	5099.4	0.5	intron (NM_001025597, intron 7 of 7)	intron (NM_001025597, intron 7 of 7)	45747	NM_021891	60530	Mm.236114	NM_001163359	ENSMUSG00000035455	Fignl1	-	fidgetin-like 1			Il17ra
chr16-51	chr16	57423595	57423745	+	5099.4	0.5	intron (NM_001040397, intron 1 of 4)	intron (NM_001040397, intron 1 of 4)	-46930	NM_001177871	78749	Mm.328360	NM_001040397	ENSMUSG00000043336	Filip1l	4631422O05Rik|Doc1	filamin A interacting protein 1-like			Il1a
chr16-52	chr16	57457755	57457905	+	5099.4	0.5	intron (NM_001040397, intron 4 of 4)	intron (NM_001040397, intron 4 of 4)	-12770	NM_001177871	78749	Mm.328360	NM_001040397	ENSMUSG00000043336	Filip1l	4631422O05Rik|Doc1	filamin A interacting protein 1-like			Il6
chr4-38	chr4	61843976	61844126	+	5099.4	0.5	intron (NM_001045528, intron 1 of 27)	B1_Mus2|SINE|Alu	2858	NM_001045528	338355	Mm.357792	NM_001045528	ENSMUSG00000066151	Fkbp15	BB131447|C430014M02Rik|FKBO133|FKBP-133|FKBP-15|FKBP133|KIAA0674|MGC169330|mKIAA0674	FK506 binding protein 15			Il6st
chr17-44	chr17	34247441	34247591	+	5099.4	0.5	Intergenic	MTC|LTR|MaLR	-5423	NM_019873	56299	Mm.10025	NM_019873	ENSMUSG00000033739	Fkbpl	DIR1|NG7|Ppiase-X|Wisp39	FK506 binding protein-like			Ilvbl
chr17-45	chr17	34250847	34250997	+	5099.4	0.5	Intergenic	Intergenic	-2017	NM_019873	56299	Mm.10025	NM_019873	ENSMUSG00000033739	Fkbpl	DIR1|NG7|Ppiase-X|Wisp39	FK506 binding protein-like			Inf2
chr12-53	chr12	96142717	96142867	+	5099.4	0.5	intron (NM_201518, intron 1 of 1)	intron (NM_201518, intron 1 of 1)	54735	NM_201518	399558	Mm.341948	NM_201518	ENSMUSG00000047414	Flrt2	KIAA0405	fibronectin leucine rich transmembrane protein 2			Ing4
chr2-45	chr2	52717037	52717187	+	5099.4	0.5	intron (NM_172409, intron 1 of 26)	intron (NM_172409, intron 1 of 26)	37235	NM_172409	71409	Mm.394427	NM_172409	ENSMUSG00000036053	Fmnl2	5430425K04Rik|Man	formin-like 2			Ino80d
chr2-23	chr2	30882917	30883067	+	5099.4	0.5	intron (NM_001177648, intron 6 of 16)	intron (NM_001177648, intron 6 of 16)	35517	NM_001177650	14269	Mm.440993	NM_001038700	ENSMUSG00000075415	Fnbp1	1110057E06Rik|2210010H06Rik|FBP1|Fbp17	formin binding protein 1			Insig1
chr14-51	chr14	71338020	71338170	+	5099.4	0.5	intron (NM_207636, intron 3 of 25)	intron (NM_207636, intron 3 of 25)	106990	NM_207636	319448	Mm.450820	NM_207636	ENSMUSG00000033487	Fndc3a	1700094E19Rik|D14Ertd453e|F730017H24Rik|Fndc3|sys	fibronectin type III domain containing 3A			Insr
chr3-16	chr3	27957135	27957285	+	5099.4	0.5	Intergenic	Intergenic	-55698	NM_173182	72007	Mm.38832	NM_173182	ENSMUSG00000039286	Fndc3b	1600019O04Rik|AW550168|Fad104|KIAA4164|mKIAA4164	fibronectin type III domain containing 3B			Intu
chr3-66	chr3	109028243	109028393	+	5099.4	0.5	Intergenic	Lx8|LINE|L1	-10254	NM_001165965	320181	Mm.244233	NM_001165965	ENSMUSG00000045326	Fndc7	E230011A21Rik|MGC132926	fibronectin type III domain containing 7			Ip6k1
chr11-29	chr11	54280831	54280981	+	5099.4	0.5	promoter-TSS (NM_173753)	promoter-TSS (NM_173753)	-696	NM_173753	216742	Mm.34087	NM_173753	ENSMUSG00000035992	Fnip1	A730024A03Rik|AI838773|AW557298|KIAA1961|MGC100017	folliculin interacting protein 1			Iqgap1
chr12-43	chr12	86386437	86386587	+	5099.4	0.5	Intergenic	ID4|SINE|ID	23508	NM_010234	14281	Mm.246513	NM_010234	ENSMUSG00000021250	Fos	D12Rfj1|c-fos|cFos	FBJ osteosarcoma oncogene			Iqsec1
chr17-94	chr17	88249824	88249974	+	5099.4	0.5	Intergenic	T-rich|Low_complexity|Low_complexity	-99139	NM_180974	14236	Mm.393597	NM_180974	ENSMUSG00000034998	Foxn2	3230402J05Rik|6030465J18Rik|Fkh19|Foxn1|HTLF	forkhead box N2			Irak2
chr17-95	chr17	88371051	88371201	+	5099.4	0.5	exon (NM_180974, exon 2 of 6)	exon (NM_180974, exon 2 of 6)	22088	NM_180974	14236	Mm.393597	NM_180974	ENSMUSG00000034998	Foxn2	3230402J05Rik|6030465J18Rik|Fkh19|Foxn1|HTLF	forkhead box N2			Irf2bp2
chr12-54	chr12	100029055	100029205	+	5099.4	0.5	Intergenic	CpG	-178006	NM_183186	71375	Mm.392143	NM_183186	ENSMUSG00000033713	Foxn3	5430426H20Rik|AA589593|AW556347|Ches1|Ches1l|HTLFL1|MGC107530|MGC36260	forkhead box N3			Irf8
chr3-24	chr3	52590195	52590345	+	5099.4	0.5	Intergenic	Intergenic	234004	NM_019739	56458	Mm.29891	NM_019739	ENSMUSG00000044167	Foxo1	AI876417|Afxh|FKHR|Fkhr1|Foxo1a	forkhead box O1			Irs2
chr6-69	chr6	98943404	98943554	+	5099.4	0.5	intron (NM_001197321, intron 9 of 17)	intron (NM_001197321, intron 9 of 17)	50282	NM_001197322	108655	Mm.485266	NM_001197321	ENSMUSG00000030067	Foxp1	3110052D19Rik|4932443N09Rik|AI461938|AW494214	forkhead box P1			Itga11
chr6-70	chr6	99400862	99401012	+	5099.4	0.5	promoter-TSS (NM_053202)	promoter-TSS (NM_053202)	-129	NM_053202	108655	Mm.485266	NM_001197321	ENSMUSG00000030067	Foxp1	3110052D19Rik|4932443N09Rik|AI461938|AW494214	forkhead box P1			Itga4
chr6-66	chr6	97410389	97410539	+	5099.4	0.5	intron (NM_145148, intron 2 of 23)	MIR|SINE|MIR	172656	NM_145148	232288	Mm.27789	NM_145148	ENSMUSG00000030064	Frmd4b	6030440G05Rik|C87375|GOBLIN|GRSP1|R74720|mKIAA1013	FERM domain containing 4B			Itgav
chr6-67	chr6	97415258	97415408	+	5099.4	0.5	intron (NM_145148, intron 2 of 23)	intron (NM_145148, intron 2 of 23)	167787	NM_145148	232288	Mm.27789	NM_145148	ENSMUSG00000030064	Frmd4b	6030440G05Rik|C87375|GOBLIN|GRSP1|R74720|mKIAA1013	FERM domain containing 4B			Itm2b
chr6-68	chr6	97429327	97429477	+	5099.4	0.5	intron (NM_145148, intron 2 of 23)	intron (NM_145148, intron 2 of 23)	153718	NM_145148	232288	Mm.27789	NM_145148	ENSMUSG00000030064	Frmd4b	6030440G05Rik|C87375|GOBLIN|GRSP1|R74720|mKIAA1013	FERM domain containing 4B			Itpk1
chr19-11	chr19	10021468	10021618	+	5099.4	0.5	Intergenic	Intergenic	-28205	NM_010239	14319	Mm.1776	NM_010239	ENSMUSG00000024661	Fth1	AL022624|AL033366|FHC|Fth|H-ferritin|HFt|MFH	ferritin heavy chain 1			Itpkb
chr7-29	chr7	45325238	45325388	+	5099.4	0.5	TTS (NM_030678)	TTS (NM_030678)	2615	NM_010240	14325	Mm.472710	NM_010240	ENSMUSG00000050708	Ftl1	Ftl|Ftl-1|L-ferritin|MGC102130|MGC102131|MGC118079|MGC118080	ferritin light chain 1			Itpr1
chr4-92	chr4	135191038	135191188	+	5099.4	0.5	3' UTR (NM_009924, exon 2 of 2)	3' UTR (NM_009924, exon 2 of 2)	-1689	NM_024243	71665	Mm.439940	NM_024243	ENSMUSG00000028673	Fuca1	0610006A03Rik|9530055J05Rik|Afuc|Fuca	fucosidase, alpha-L- 1, tissue			Izumo1
chr12-33	chr12	78180337	78180487	+	5099.4	0.5	intron (NM_016893, intron 1 of 11)	PB1|SINE|Alu	22551	NM_016893	53618	Mm.35628	NM_016893	ENSMUSG00000021065	Fut8	-	fucosyltransferase 8			Jag1
chr19-30	chr19	24351300	24351450	+	5099.4	0.5	Intergenic	Intergenic	-3692	NM_008044	14297	Mm.7319	NM_008044	ENSMUSG00000059363	Fxn	FA|FARR|Frda|X25	frataxin			Jarid2
chr15-6	chr15	6516512	6516662	+	5099.4	0.5	Intergenic	Intergenic	-10499	NM_011815	23880	Mm.170905	NM_011815	ENSMUSG00000022148	Fyb	ADAP|B630013F22Rik	FYN binding protein			Jdp2
chr5-4	chr5	4536290	4536440	+	5099.4	0.5	Intergenic	Intergenic	227857	NM_021457	14362	Mm.246003	NM_021457	ENSMUSG00000044674	Fzd1	AW227548|FZ-1|Fz1	frizzled homolog 1 (Drosophila)			Jhdm1d
chr5-5	chr5	4601082	4601232	+	5099.4	0.5	Intergenic	Intergenic	163065	NM_021457	14362	Mm.246003	NM_021457	ENSMUSG00000044674	Fzd1	AW227548|FZ-1|Fz1	frizzled homolog 1 (Drosophila)			Jmjd1c
chr1-25	chr1	59426279	59426429	+	5099.4	0.5	promoter-TSS (NM_008057)	promoter-TSS (NM_008057)	-339	NM_008057	14369	Mm.297906	NM_008057	ENSMUSG00000041075	Fzd7	Fz7	frizzled homolog 7 (Drosophila)			Jmjd7
chr1-26	chr1	59430881	59431031	+	5099.4	0.5	3' UTR (NM_008057, exon 1 of 1)	3' UTR (NM_008057, exon 1 of 1)	4263	NM_008057	14369	Mm.297906	NM_008057	ENSMUSG00000041075	Fzd7	Fz7	frizzled homolog 7 (Drosophila)			Jun
chr8-42	chr8	83814799	83814949	+	5099.4	0.5	Intergenic	Intergenic	-38649	NM_021356	14388	Mm.277409	NM_021356	ENSMUSG00000031714	Gab1	AA408973|AW107238	growth factor receptor bound protein 2-associated protein 1			Kcne3
chr7-63	chr7	96936070	96936220	+	5099.4	0.5	intron (NM_153591, intron 13 of 13)	RSINE1|SINE|B4	-20798	NM_001162477	14389	Mm.42033	NM_001162477	ENSMUSG00000004508	Gab2	AI463667|D130058I17Rik|p97	growth factor receptor bound protein 2-associated protein 2			Kcnj16
chr6-42	chr6	67016931	67017081	+	5099.4	0.5	Intergenic	RSINE1|SINE|B4	-50021	NM_007836	13197	Mm.72235	NM_007836	ENSMUSG00000036390	Gadd45a	AA545191|Ddit1|GADD45	growth arrest and DNA-damage-inducible 45 alpha			Kcnj2
chr10-64	chr10	80366778	80366928	+	5099.4	0.5	intron (NM_001038655, intron 2 of 3)	intron (NM_001038655, intron 2 of 3)	33633	NM_008655	17873	Mm.1360	NM_008655	ENSMUSG00000015312	Gadd45b	AI323528|Myd118	growth arrest and DNA-damage-inducible 45 beta			Kcnn3
chr2-29	chr2	34431462	34431612	+	5099.4	0.5	intron (NM_177345, intron 9 of 10)	intron (NM_177345, intron 9 of 10)	145704	NM_025709	66691	Mm.393397	NM_025709	ENSMUSG00000026867	Gapvd1	2010005B09Rik|4432404J10Rik|AW108497|Gapex-5|KIAA1521|RAP6|RME-6|mKIAA1521	GTPase activating protein and VPS9 domains 1			Kcnq1ot1
chr6-37	chr6	54967078	54967228	+	5099.4	0.5	promoter-TSS (NM_180678)	promoter-TSS (NM_180678)	-426	NM_180678	353172	Mm.250004	NM_180678	ENSMUSG00000029777	Gars	Nmf249|Sgrp23	glycyl-tRNA synthetase			Kcnq5
chr10-81	chr10	88872803	88872953	+	5099.4	0.5	intron (NM_001033331, intron 1 of 10)	intron (NM_001033331, intron 1 of 10)	888	NM_001079876	237436	Mm.11982	NM_001033331	ENSMUSG00000074802	Gas2l3	8430435B07Rik|Gm240	growth arrest-specific 2 like 3			Kctd12
chr2-94	chr2	122249315	122249465	+	5099.4	0.5	Intergenic	PB1D9|SINE|Alu	53328	NM_025961	67092	Mm.29975	NM_025961	ENSMUSG00000027199	Gatm	1810003P21Rik|AI314789|AT	glycine amidinotransferase (L-arginine:glycine amidinotransferase)			Kif13b
chr19-25	chr19	17319796	17319946	+	5099.4	0.5	Intergenic	Intergenic	86716	NM_001136484	14537	Mm.244825	NM_001136484	ENSMUSG00000038843	Gcnt1	5630400D21Rik|B130048E03|IGnT	glucosaminyl (N-acetyl) transferase 1, core 2			Kif21b
chr19-26	chr19	17400896	17401046	+	5099.4	0.5	intron (NM_010265, intron 1 of 2)	intron (NM_010265, intron 1 of 2)	5616	NM_001136484	14537	Mm.244825	NM_001136484	ENSMUSG00000038843	Gcnt1	5630400D21Rik|B130048E03|IGnT	glucosaminyl (N-acetyl) transferase 1, core 2			Kif23
chr13-23	chr13	40932150	40932300	+	5099.4	0.5	intron (NM_133219, intron 1 of 2)	intron (NM_133219, intron 1 of 2)	3617	NM_133219	14538	Mm.314757	NM_008105	ENSMUSG00000021360	Gcnt2	5330430K10Rik|IGnT|IGnTA|IGnTB|IGnTC	glucosaminyl (N-acetyl) transferase 2, I-branching enzyme			Klf10
chr8-33	chr8	73563151	73563301	+	5099.4	0.5	Intergenic	Intergenic	-2602	NM_011819	23886	Mm.31325	NM_011819	ENSMUSG00000038508	Gdf15	MIC-1|NAG-1|SBF	growth differentiation factor 15			Klf11
chr5-88	chr5	139539098	139539248	+	5099.4	0.5	intron (NM_172723, intron 4 of 10)	intron (NM_172723, intron 4 of 10)	32034	NM_001163316	67604	Mm.270137	NM_001163316	ENSMUSG00000025858	Get4	1110007L15Rik|AW412535|Cee	golgi to ER traffic protein 4 homolog (S. cerevisiae)			Klf13
chr15-63	chr15	78706528	78706678	+	5099.4	0.5	intron (NM_145929, intron 1 of 16)	intron (NM_145929, intron 1 of 16)	2158	NM_145929	106039	Mm.251331	NM_145929	ENSMUSG00000033128	Gga1	4930406E12Rik|AU016030|AW209092	golgi associated, gamma adaptin ear containing, ARF binding protein 1			Klf2
chr2-30	chr2	35273749	35273899	+	5099.4	0.5	intron (NM_001145821, intron 1 of 7)	intron (NM_001145821, intron 1 of 7)	9610	NM_010283	14594	Mm.281124	NM_001145821	ENSMUSG00000035778	Ggta1	AW108479|GALT|Gal|Ggta|Ggta-1|alpha3GalT	glycoprotein galactosyltransferase alpha 1, 3			Klf4
chr2-31	chr2	35274266	35274416	+	5099.4	0.5	intron (NM_001145821, intron 1 of 7)	intron (NM_001145821, intron 1 of 7)	9093	NM_010283	14594	Mm.281124	NM_001145821	ENSMUSG00000035778	Ggta1	AW108479|GALT|Gal|Ggta|Ggta-1|alpha3GalT	glycoprotein galactosyltransferase alpha 1, 3			Klf6
chr2-32	chr2	35317462	35317612	+	5099.4	0.5	Intergenic	Intergenic	-34103	NM_001145821	14594	Mm.281124	NM_001145821	ENSMUSG00000035778	Ggta1	AW108479|GALT|Gal|Ggta|Ggta-1|alpha3GalT	glycoprotein galactosyltransferase alpha 1, 3			Klf7
chr2-33	chr2	35317965	35318115	+	5099.4	0.5	Intergenic	Intergenic	-34606	NM_001145821	14594	Mm.281124	NM_001145821	ENSMUSG00000035778	Ggta1	AW108479|GALT|Gal|Ggta|Ggta-1|alpha3GalT	glycoprotein galactosyltransferase alpha 1, 3			Klhl25
chr2-132	chr2	150612764	150612914	+	5099.4	0.5	intron (NM_027014, intron 4 of 6)	intron (NM_027014, intron 4 of 6)	11804	NM_001163476	69270	Mm.271603	NM_001163476	ENSMUSG00000027454	Gins1	2810418N01Rik|Gins4|PSF1|mKIAA0186	GINS complex subunit 1 (Psf1 homolog)			Klhl3
chr5-66	chr5	115034482	115034632	+	5099.4	0.5	promoter-TSS (NM_001077360)	promoter-TSS (NM_001077360)	-66	NM_001077359	26431	Mm.195632	NM_001077359	ENSMUSG00000041890	Git2	1500036H07Rik|5830420E16Rik|6430510B20Rik|9630056M03Rik|B230104M05Rik|CAT2|KIAA0148|mKIAA0148	G protein-coupled receptor kinase-interactor 2			Klhl33
chr19-39	chr19	30191308	30191458	+	5099.4	0.5	intron (NM_138595, intron 15 of 24)	intron (NM_138595, intron 15 of 24)	50032	NM_138595	104174	Mm.274852	NM_138595	ENSMUSG00000024827	Gldc	D030049L12Rik|D19Wsu57e	glycine decarboxylase			Klhl9
chr5-64	chr5	114959997	114960147	+	5099.4	0.5	Intergenic	Intergenic	-8138	NM_019821	56356	Mm.275766	NM_019821	ENSMUSG00000011884	Gltp	1110001F24Rik|C76925|C77564	glycolipid transfer protein			Klra2
chr7-9	chr7	15177881	15178031	+	5099.4	0.5	Intergenic	RLTR28B|LTR|ERVL	-19939	NM_001081418	243842	Mm.440249	NM_001081418	ENSMUSG00000070808	Gltscr1	-	glioma tumor suppressor candidate region gene 1			Kpna4
chr1-100	chr1	155796357	155796507	+	5099.4	0.5	Intergenic	Intergenic	134269	NM_008131	14645	Mm.210745	NM_008131	ENSMUSG00000026473	Glul	GS|Glns	glutamate-ammonia ligase (glutamine synthetase)			Krt80
chr14-8	chr14	21488862	21489012	+	5099.4	0.5	intron (NM_028275, intron 5 of 6)	intron (NM_028275, intron 5 of 6)	394186	NR_033550	791307	Mm.364384	NR_033550		Gm10248	ENSMUSG00000068680	predicted gene 10248			Lair1
chr14-9	chr14	21589825	21589975	+	5099.4	0.5	intron (NM_028275, intron 5 of 6)	intron (NM_028275, intron 5 of 6)	293223	NR_033550	791307	Mm.364384	NR_033550		Gm10248	ENSMUSG00000068680	predicted gene 10248			Larp4b
chr11-15	chr11	25000081	25000231	+	5099.4	0.5	Intergenic	(CATTC)n|Simple_repeat|Simple_repeat	-369434	NR_033491	100038617	Mm.387376	NR_033491		Gm10466	ENSMUSG00000073103	predicted gene 10466			Lass6
chr4-5	chr4	13079380	13079530	+	5099.4	0.5	Intergenic	Intergenic	245471	NM_001171801	208820	Mm.12057	NM_001171801		Gm11818	C130086A10|OTTMUSG00000004461|triqk	predicted gene 11818			Lcn4
chr11-7	chr11	20368798	20368948	+	5099.4	0.5	Intergenic	Intergenic	22473	NM_001195717	382492	Mm.425663	NM_001195717		Gm12034	OTTMUSG00000005228	predicted gene 12034			Lcor
chr2-42	chr2	50664103	50664253	+	5099.4	0.5	Intergenic	Intergenic	-67515	NR_033595	227885	Mm.301654	NR_033595		Gm13498	OTTMUSG00000012426	predicted gene 13498			Lcp1
chr2-43	chr2	50844613	50844763	+	5099.4	0.5	Intergenic	MTEa|LTR|MaLR	112995	NR_033595	227885	Mm.301654	NR_033595		Gm13498	OTTMUSG00000012426	predicted gene 13498			Lcp2
chr2-20	chr2	29594115	29594265	+	5099.4	0.5	Intergenic	Intergenic	10653	NM_001177392	433416	Mm.330112	NM_001177392	ENSMUSG00000075425	Gm13547	OTTMUSG00000012686	predicted gene 13547			Lctl
chr2-69	chr2	83859990	83860140	+	5099.4	0.5	Intergenic	Intergenic	68910	NM_001177422	668100	Mm.484384	NM_001177422	ENSMUSG00000075238	Gm13693	OTTMUSG00000013388	predicted gene 13693			Ldhd
chr2-101	chr2	128029933	128030083	+	5099.4	0.5	intron (NR_028589, intron 1 of 2)	intron (NR_028589, intron 1 of 2)	90784	NR_028591	100043424	Mm.297222	NR_028589		Gm14005	OTTMUSG00000015351	predicted gene 14005			Ldlrap1
chr2-102	chr2	128030461	128030611	+	5099.4	0.5	intron (NR_028589, intron 1 of 2)	intron (NR_028589, intron 1 of 2)	90256	NR_028591	100043424	Mm.297222	NR_028589		Gm14005	OTTMUSG00000015351	predicted gene 14005			Lfng
chr2-122	chr2	145279408	145279558	+	5099.4	0.5	intron (NM_053195, intron 7 of 16)	intron (NM_053195, intron 7 of 16)	-33060	NM_001037929	627302	Mm.445953	NM_001037929		Gm14092	OTTMUSG00000015643	predicted gene 14092			Lgals3
chr2-123	chr2	145279973	145280123	+	5099.4	0.5	intron (NM_053195, intron 7 of 16)	intron (NM_053195, intron 7 of 16)	-33625	NM_001037929	627302	Mm.445953	NM_001037929		Gm14092	OTTMUSG00000015643	predicted gene 14092			Lgals3bp
chr11-77	chr11	88785013	88785163	+	5099.4	0.5	Intergenic	RMER16-int|LTR|ERVK	-2081	NR_003564	217066	Mm.347543	NR_003564		Gm15698	OTTMUSG00000001305|OTTMUSG00000025408	transcription elongation factor B (SIII), polypeptide 2 pseudogene			Lgmn
chr14-62	chr14	76540559	76540709	+	5099.4	0.5	Intergenic	Intergenic	-7511	NM_001033440	380920	Mm.297771	NM_001033440	ENSMUSG00000075512	Gm1587	-	predicted gene 1587			Lhfpl2
chrY-5	chrY	1701328	1701478	+	5099.4	0.5	Intergenic	Lx7|LINE|L1	-182566	NM_001113395	100042840	Mm.472681	NM_001113395	ENSMUSG00000090405	Gm16501	ENSMUSG00000069034|H2al2y	predicted gene 16501			Lhpp
chrY-6	chrY	1787941	1788091	+	5099.4	0.5	Intergenic	Intergenic	-95953	NM_001113395	100042840	Mm.472681	NM_001113395	ENSMUSG00000090405	Gm16501	ENSMUSG00000069034|H2al2y	predicted gene 16501			Lim2
chrY-7	chrY	1823079	1823229	+	5099.4	0.5	Intergenic	Intergenic	-60815	NM_001113395	100042840	Mm.472681	NM_001113395	ENSMUSG00000090405	Gm16501	ENSMUSG00000069034|H2al2y	predicted gene 16501			Limd2
chr6-11	chr6	30250465	30250615	+	5099.4	0.5	intron (NM_001169576, intron 1 of 4)	intron (NM_001169576, intron 1 of 4)	3987	NM_001170345	100039133	Mm.423664	NM_001170345		Gm2058	ENSMUSG00000074903	predicted gene 2058			Lims1
chr1-40	chr1	74300637	74300787	+	5099.4	0.5	intron (NM_001033345, intron 7 of 9)	intron (NM_001033345, intron 7 of 9)	5397	NM_001033345	241112	Mm.310460	NM_001033345	ENSMUSG00000073650	Gm216	-	predicted gene 216			Lipa
chr2-10	chr2	19544905	19545055	+	5099.4	0.5	Intergenic	Intergenic	30671	NR_033642	100041244	Mm.407223	NR_033642		Gm3230	-	predicted gene 3230			Lipc
chr10-90	chr10	93808131	93808281	+	5099.4	0.5	Intergenic	L1M5|LINE|L1	-79704	NR_033209	215472	Mm.255656	NR_033209		Gm4792	E130012K09|EG215472	predicted gene 4792			Litaf
chr17-93	chr17	88040877	88041027	+	5099.4	0.5	Intergenic	Intergenic	7114	NM_001190356	225058	Mm.312053	NM_001190356		Gm4832	EG225058	predicted gene 4832			Lmna
chr10-80	chr10	88142403	88142553	+	5099.4	0.5	Intergenic	Intergenic	18422	NM_001037166	237433	Mm.478763	NM_001037166		Gm4925	EG237433|MGC118686	predicted gene 4925			Lmo2
chr1-138	chr1	182179744	182179894	+	5099.4	0.5	intron (NM_001081175, intron 2 of 7)	intron (NM_001081175, intron 2 of 7)	-12595	NR_003623	277333		NR_003623		Gm5069	EG277333|MGC68323	glyceraldehyde-3-phosphate dehydrogenase pseudogene			Lmo4
chr1-139	chr1	182240402	182240552	+	5099.4	0.5	intron (NM_001081175, intron 2 of 7)	intron (NM_001081175, intron 2 of 7)	-73253	NR_003623	277333		NR_003623		Gm5069	EG277333|MGC68323	glyceraldehyde-3-phosphate dehydrogenase pseudogene			Lmx1b
chr1-140	chr1	182240900	182241050	+	5099.4	0.5	intron (NM_001081175, intron 2 of 7)	intron (NM_001081175, intron 2 of 7)	-73751	NR_003623	277333		NR_003623		Gm5069	EG277333|MGC68323	glyceraldehyde-3-phosphate dehydrogenase pseudogene			Lnpep
chr3-19	chr3	37935530	37935680	+	5099.4	0.5	Intergenic	Intergenic	-19696	NM_198657	381438		NM_198657	ENSMUSG00000058174	Gm5148	EG381438	predicted gene 5148			LOC100417125
chr3-20	chr3	37960853	37961003	+	5099.4	0.5	Intergenic	Intergenic	-45019	NM_198657	381438		NM_198657	ENSMUSG00000058174	Gm5148	EG381438	predicted gene 5148			LOC100502820
chr4-113	chr4	154576473	154576547	+	5099.4	0.5	intron (NM_026899, intron 4 of 4)	B2_Mm2|SINE|B2	-2094	NM_001101506	381582	Mm.379515	NM_001101506	ENSMUSG00000084845	Gm5151	EG381582	predicted gene 5151			LOC100502920
chr3-55	chr3	98056557	98056707	+	5099.4	0.5	Intergenic	Intergenic	41054	NM_001033779	433632	Mm.212421	NM_001033779		Gm5544	EG433632	predicted gene 5544			Lonrf1
chr9-61	chr9	102630373	102630523	+	5099.4	0.5	Intergenic	PB1|SINE|Alu	32650	NR_033301	434510	Mm.387937	NR_033301		Gm5627	EG434510	predicted gene 5627			Lonrf3
chr15-88	chr15	103069291	103069365	+	5099.4	0.5	intron (NR_002883, intron 2 of 9)	intron (NR_002883, intron 2 of 9)	840	NR_002883	434858	Mm.391346	NR_002883		Gm5643	EG434858	heterogeneous nuclear ribonucleoprotein A1 pseudogene			Lpcat3
chrX-3	chrX	52613832	52613982	+	5099.4	0.5	Intergenic	Intergenic	-54242	NM_001033423	331416	Mm.387260	NM_001033423	ENSMUSG00000073177	Gm773	-	predicted gene 773			Lphn2
chr2-147	chr2	159906170	159906320	+	5099.4	0.5	Intergenic	Intergenic	112690	NM_001033411	329554	Mm.291144	NM_001033411	ENSMUSG00000074623	Gm826	-	predicted gene 826			Lphn3
chr6-58	chr6	89245730	89245880	+	5099.4	0.5	Intergenic	Intergenic	-63985	NR_033190	330379	Mm.297741	NR_033190		Gm839	-	predicted gene 839			Lpin2
chr11-117	chr11	106557500	106557650	+	5099.4	0.5	Intergenic	Intergenic	-9783	NM_001033435	380732	Mm.343952	NM_001033435	ENSMUSG00000040528	Gm885	Allergin-1|MGC179156|Mca32	predicted gene 885			Lpl
chr14-2	chr14	18694584	18694734	+	5099.4	0.5	intron (NM_001038637, intron 3 of 4)	intron (NM_001038637, intron 3 of 4)	73286	NM_001038637	14702	Mm.41737	NM_001038637	ENSMUSG00000043004	Gng2	1110003P13Rik|82	guanine nucleotide binding protein (G protein), gamma 2			Lpp
chr11-85	chr11	95650496	95650646	+	5099.4	0.5	intron (NM_001163464, intron 3 of 7)	intron (NM_001163464, intron 3 of 7)	-7814	NM_023121	14710	Mm.46299	NM_001038664	ENSMUSG00000038811	Gngt2	AV096488	guanine nucleotide binding protein (G protein), gamma transducing activity polypeptide 2			Lrig2
chr12-57	chr12	102896861	102897011	+	5099.4	0.5	intron (NM_001199004, intron 12 of 12)	intron (NM_001199004, intron 12 of 12)	25976	NM_013747	27277	Mm.273370	NM_001199004	ENSMUSG00000021192	Golga5	MGC102087|Ret-II	golgi autoantigen, golgin subfamily a, 5			Lrig3
chr1-111	chr1	165218964	165219114	+	5099.4	0.5	Intergenic	Intergenic	21277	NM_178883	98376	Mm.32901	NM_178883	ENSMUSG00000040124	Gorab	AI467484|NTKL-BP1|Scyl1bp1	golgin, RAB6-interacting			Lrp1
chr10-35	chr10	51147956	51148106	+	5099.4	0.5	Intergenic	Intergenic	-21063	NM_008147	14727	Mm.439661	NM_008147	ENSMUSG00000089672	Gp49a	gp49	glycoprotein 49 A			Lrp12
chr1-115	chr1	167974153	167974303	+	5099.4	0.5	intron (NM_021610, intron 1 of 6)	intron (NM_021610, intron 1 of 6)	7093	NM_021610	59290	Mm.46357	NM_021610	ENSMUSG00000000544	Gpa33	2010310L10Rik|2210401D16Rik|BB116197	glycoprotein A33 (transmembrane)			Lrp4
chr1-116	chr1	167974852	167975002	+	5099.4	0.5	intron (NM_021610, intron 1 of 6)	intron (NM_021610, intron 1 of 6)	7792	NM_021610	59290	Mm.46357	NM_021610	ENSMUSG00000000544	Gpa33	2010310L10Rik|2210401D16Rik|BB116197	glycoprotein A33 (transmembrane)			Lrpprc
chr6-27	chr6	48957772	48957922	+	5099.4	0.5	Intergenic	Intergenic	-8257	NM_053110	93695	Mm.302602	NM_053110	ENSMUSG00000029816	Gpnmb	DC-HIL|Dchil|ipd	glycoprotein (transmembrane) nmb			Lrrc33
chr12-67	chr12	113318864	113319014	+	5099.4	0.5	Intergenic	Intergenic	-10215	NM_019925	56696	Mm.20455	NM_019925	ENSMUSG00000021298	Gpr132	G2a	G protein-coupled receptor 132			Lrrc8d
chr5-89	chr5	139638307	139638457	+	5099.4	0.5	intron (NM_030258, intron 1 of 1)	intron (NM_030258, intron 1 of 1)	4073	NM_030258	80290	Mm.270003	NM_001038703	ENSMUSG00000044197	Gpr146	BC003323|MGC7035|PGR8	G protein-coupled receptor 146			Lrrfip1
chr2-62	chr2	73196411	73196561	+	5099.4	0.5	Intergenic	MLT1D|LTR|MaLR	-9249	NM_001080707	68526	Mm.485477	NM_001080707	ENSMUSG00000041762	Gpr155	1110017O10Rik|AW319992|DEPDC3|F730029F15Rik|PGR22	G protein-coupled receptor 155			Lsm3
chr2-63	chr2	73197868	73198018	+	5099.4	0.5	Intergenic	Intergenic	-10706	NM_001080707	68526	Mm.485477	NM_001080707	ENSMUSG00000041762	Gpr155	1110017O10Rik|AW319992|DEPDC3|F730029F15Rik|PGR22	G protein-coupled receptor 155			Ly6e
chr3-26	chr3	59201779	59201929	+	5099.4	0.5	TTS (NM_001008497)	TTS (NM_001008497)	-12104	NM_173398	229323	Mm.123648	NM_173398	ENSMUSG00000050075	Gpr171	A630006E05|F730001G15Rik|H963	G protein-coupled receptor 171			Ly86
chr7-10	chr7	15404614	15404764	+	5099.4	0.5	TTS (NM_007577)	TTS (NM_007577)	-2013	NM_176912	319430	Mm.239570	NM_001146005	ENSMUSG00000074361	Gpr77	C5L2|E030029A11Rik	G protein-coupled receptor 77			Ly9
chr7-11	chr7	15409158	15409308	+	5099.4	0.5	intron (NM_001173550, intron 1 of 1)	intron (NM_001173550, intron 1 of 1)	-6557	NM_176912	319430	Mm.239570	NM_001146005	ENSMUSG00000074361	Gpr77	C5L2|E030029A11Rik	G protein-coupled receptor 77			Ly96
chr3-54	chr3	96974819	96974969	+	5099.4	0.5	intron (NM_026229, intron 7 of 13)	RMER15|LTR|ERVL	15809	NM_026229	67549	Mm.46722	NM_026229	ENSMUSG00000028096	Gpr89	4933412D19Rik|Gpr89a|SH120	G protein-coupled receptor 89			Maf
chr7-92	chr7	118726525	118726675	+	5099.4	0.5	intron (NM_001081446, intron 7 of 8)	intron (NM_001081446, intron 7 of 8)	59760	NM_022420	64297	Mm.103439	NM_001195774	ENSMUSG00000008734	Gprc5b	AW125761|Raig2	G protein-coupled receptor, family C, group 5, member B			Magi2
chr9-67	chr9	108200392	108200542	+	5099.4	0.5	Intergenic	Intergenic	3295	NM_008160	14775	Mm.1090	NM_008160	ENSMUSG00000063856	Gpx1	AI195024|AL033363|CGPx|GPx-1|GSHPx-1|Gpx	glutathione peroxidase 1			Malat1
chr10-61	chr10	79455116	79455266	+	5099.4	0.5	Intergenic	Intergenic	-1448	NM_008162	625249	Mm.359573	NM_001037741	ENSMUSG00000075706	Gpx4	1700027O09Rik|MGC103187|MGC118087|PHGPx|mtPHGPx|snGPx	glutathione peroxidase 4			Malt1
chr15-64	chr15	80467048	80467198	+	5099.4	0.5	intron (NM_010815, intron 3 of 6)	RSINE1|SINE|B4	16385	NM_010815	17444	Mm.12947	NM_010815	ENSMUSG00000042351	Grap2	GRAP-2|GRB2L|GRID|Gads|GrbX|Grf40|GrpL|Mona|P38	GRB2-related adaptor protein 2			Man1c1
chr11-131	chr11	115507038	115507188	+	5099.4	0.5	intron (NM_008163, intron 2 of 5)	intron (NM_008163, intron 2 of 5)	17574	NM_008163	14784	Mm.439649	NM_008163	ENSMUSG00000059923	Grb2	AA408164|Ash	growth factor receptor bound protein 2			Man2a1
chr11-132	chr11	115510150	115510300	+	5099.4	0.5	intron (NM_008163, intron 2 of 5)	intron (NM_008163, intron 2 of 5)	14462	NM_008163	14784	Mm.439649	NM_008163	ENSMUSG00000059923	Grb2	AA408164|Ash	growth factor receptor bound protein 2			Map3k1
chr19-60	chr19	61000541	61000691	+	5099.4	0.5	intron (NM_018869, intron 1 of 15)	MLT1K|LTR|MaLR	56204	NM_018869	14773	Mm.279400	NM_018869	ENSMUSG00000003228	Grk5	Gprk5	G protein-coupled receptor kinase 5			Map3k14
chr19-61	chr19	61001110	61001260	+	5099.4	0.5	intron (NM_018869, intron 1 of 15)	intron (NM_018869, intron 1 of 15)	56773	NM_018869	14773	Mm.279400	NM_018869	ENSMUSG00000003228	Grk5	Gprk5	G protein-coupled receptor kinase 5			Map3k5
chr19-62	chr19	61036708	61036782	+	5099.4	0.5	intron (NM_018869, intron 1 of 15)	intron (NM_018869, intron 1 of 15)	92333	NM_018869	14773	Mm.279400	NM_018869	ENSMUSG00000003228	Grk5	Gprk5	G protein-coupled receptor kinase 5			Map3k8
chr15-40	chr15	63326985	63327135	+	5099.4	0.5	Intergenic	Intergenic	311345	NM_031378	83492	Mm.335619	NM_031378	ENSMUSG00000079025	Gsdmc	Gsdmc1|Mlze	gasdermin C			Map4k1
chr15-41	chr15	63330109	63330259	+	5099.4	0.5	Intergenic	Intergenic	308221	NM_031378	83492	Mm.335619	NM_031378	ENSMUSG00000079025	Gsdmc	Gsdmc1|Mlze	gasdermin C			Map4k4
chr15-53	chr15	75684491	75684641	+	5099.4	0.5	Intergenic	Intergenic	-5028	NM_026960	69146	Mm.27385	NM_026960	ENSMUSG00000022575	Gsdmd	1810036L03Rik|AW558049|DF5L|Dfna5l|Gsdmdc1|M2-4	gasdermin D			Mapk14
chr7-17	chr7	24947052	24947202	+	5099.4	0.5	promoter-TSS (NM_001031667)	promoter-TSS (NM_001031667)	-516	NM_001031667	606496		NM_001031667	ENSMUSG00000057177	Gsk3a	2700086H06Rik	glycogen synthase kinase 3 alpha			Mapk1ip1l
chr7-18	chr7	24947868	24948018	+	5099.4	0.5	Intergenic	Intergenic	-1332	NM_001031667	606496		NM_001031667	ENSMUSG00000057177	Gsk3a	2700086H06Rik	glycogen synthase kinase 3 alpha			Mapkapk3
chr8-8	chr8	35130344	35130494	+	5099.4	0.5	intron (NM_010344, intron 1 of 12)	RLTR6_Mm|LTR|ERV1	11246	NM_010344	14782	Mm.283573	NM_010344	ENSMUSG00000031584	Gsr	AI325518|D8Ertd238e|Gr-1|Gr1	glutathione reductase			Marcks
chr8-9	chr8	35135260	35135410	+	5099.4	0.5	intron (NM_010344, intron 2 of 12)	intron (NM_010344, intron 2 of 12)	16162	NM_010344	14782	Mm.283573	NM_010344	ENSMUSG00000031584	Gsr	AI325518|D8Ertd238e|Gr-1|Gr1	glutathione reductase			Mars
chr19-56	chr19	47908851	47909001	+	5099.4	0.5	intron (NM_010362, intron 2 of 5)	intron (NM_010362, intron 2 of 5)	626	NM_010362	14873	Mm.378931	NM_010362	ENSMUSG00000025068	Gsto1	AA407097|AI194287|AU018802|GSTX|p28	glutathione S-transferase omega 1			Marveld2
chr2-35	chr2	44774858	44775008	+	5099.4	0.5	Intergenic	Intergenic	-91302	NM_172662	227835	Mm.446613	NM_172662	ENSMUSG00000036890	Gtdc1	E330008O22Rik	glycosyltransferase-like domain containing 1			Matn2
chr2-36	chr2	44778214	44778364	+	5099.4	0.5	Intergenic	Intergenic	-94658	NM_172662	227835	Mm.446613	NM_172662	ENSMUSG00000036890	Gtdc1	E330008O22Rik	glycosyltransferase-like domain containing 1			Mbnl1
chr12-51	chr12	92074026	92074176	+	5099.4	0.5	intron (NM_175367, intron 4 of 6)	intron (NM_175367, intron 4 of 6)	-78057	NM_175335	83602	Mm.432242	NM_031391	ENSMUSG00000020962	Gtf2a1	6330549H03Rik|AA536742|AA959775|AW060250|TfIIAa/b	general transcription factor II A, 1			Mbnl2
chr7-80	chr7	105970277	105970427	+	5099.4	0.5	intron (NM_029000, intron 1 of 3)	RMER10A|LTR|ERVL	38637	NM_001039160	74558	Mm.458429	NM_001039160	ENSMUSG00000045868	Gvin1	9130002C22Rik|9830104F22Rik|Iigs1|VLIG|VLIG-1	GTPase, very large interferon inducible 1			Mboat1
chrX-5	chrX	82049952	82050102	+	5099.4	0.5	Intergenic	RSINE1|SINE|B4	-20489	NM_212444	14933	Mm.246682	NM_008194	ENSMUSG00000025059	Gyk	D930012N15Rik|GK	glycerol kinase			Mbp
chr15-38	chr15	62221941	62222091	+	5099.4	0.5	Intergenic	Intergenic	-172899	NR_003523	67552	Mm.484027	NR_003523		H2afy3	4933432H23Rik	H2A histone family, member Y3			Mcart1
chr15-39	chr15	62796897	62797047	+	5099.4	0.5	Intergenic	Intergenic	-747855	NR_003523	67552	Mm.484027	NR_003523		H2afy3	4933432H23Rik	H2A histone family, member Y3			Mcfd2
chr17-46	chr17	34870659	34870809	+	5099.4	0.5	promoter-TSS (NM_010380)	promoter-TSS (NM_010380)	-413	NM_010380	14964	Mm.439675	NM_010380	ENSMUSG00000073411	H2-D1	H-2D|H2-D	histocompatibility 2, D region locus 1			Mcl1
chr4-105	chr4	148832805	148832955	+	5099.4	0.5	intron (NM_173371, intron 3 of 4)	intron (NM_173371, intron 3 of 4)	19943	NM_173371	100198	Mm.22183	NM_173371	ENSMUSG00000028980	H6pd	AI785303|G6pd1|Gpd-1|Gpd1	hexose-6-phosphate dehydrogenase (glucose 1-dehydrogenase)			Mctp1
chr3-85	chr3	131234975	131235125	+	5099.4	0.5	intron (NM_008212, intron 3 of 7)	intron (NM_008212, intron 3 of 7)	26142	NM_008212	15107	Mm.260164	NM_008212	ENSMUSG00000027984	Hadh	AA409008|AU019341|AW742602|Hadhsc|Schad	hydroxyacyl-Coenzyme A dehydrogenase			Mdm1
chr10-88	chr10	92914371	92914521	+	5099.4	0.5	intron (NM_008517, intron 18 of 18)	intron (NM_008517, intron 18 of 18)	-4121	NM_010401	15109	Mm.13000	NM_010401	ENSMUSG00000020017	Hal	Hsd|his|histidase	histidine ammonia lyase			Mesp1
chr13-59	chr13	90044756	90044906	+	5099.4	0.5	intron (NM_013500, intron 1 of 4)	Lx9|LINE|L1	29991	NM_013500	12950	Mm.266790	NM_013500	ENSMUSG00000021613	Hapln1	BB099155|CLP|Crtl1|Crtl1l|LP	hyaluronan and proteoglycan link protein 1			Metrnl
chr17-12	chr17	17567007	17567157	+	5099.4	0.5	Intergenic	Intergenic	-7276	NM_008215	15116	Mm.255701	NM_008215	ENSMUSG00000003665	Has1	HAS|MGC159127|MGC159129	hyaluronan synthase1			Mettl8
chr17-13	chr17	17569853	17570003	+	5099.4	0.5	Intergenic	Intergenic	-10122	NM_008215	15116	Mm.255701	NM_008215	ENSMUSG00000003665	Has1	HAS|MGC159127|MGC159129	hyaluronan synthase1			Mfhas1
chr17-14	chr17	23401152	23401302	+	5099.4	0.5	promoter-TSS (NM_181821)	promoter-TSS (NM_181821)	-3	NM_181821	353502	Mm.359030	NM_181821	ENSMUSG00000023904	Hcfc1r1	HPIP	host cell factor C1 regulator 1 (XPO1-dependent)			Mfng
chr2-136	chr2	152781847	152781997	+	5099.4	0.5	Intergenic	Intergenic	-17987	NM_001172117	15162	Mm.715	NM_001172117	ENSMUSG00000003283	Hck	AI849071|Bmk|MGC18625	hemopoietic cell kinase			Mfsd1
chr2-137	chr2	152813601	152813751	+	5099.4	0.5	intron (NM_001172117, intron 1 of 12)	ID4_|SINE|ID	13767	NM_010407	15162	Mm.715	NM_001172117	ENSMUSG00000003283	Hck	AI849071|Bmk|MGC18625	hemopoietic cell kinase			Mgat4a
chr1-53	chr1	93913280	93913430	+	5099.4	0.5	intron (NM_207225, intron 1 of 25)	intron (NM_207225, intron 1 of 25)	65444	NM_207225	208727	Mm.318567	NM_207225	ENSMUSG00000026313	Hdac4	4932408F19Rik|AI047285	histone deacetylase 4			Mgat4b
chr6-127	chr6	135126992	135127142	+	5099.4	0.5	intron (NM_013546, intron 1 of 3)	intron (NM_013546, intron 1 of 3)	6841	NM_013546	15199	Mm.378937	NM_013546	ENSMUSG00000042770	Hebp1	Hebp	heme binding protein 1			Mgat5
chr12-21	chr12	52766593	52766743	+	5099.4	0.5	Intergenic	Intergenic	-15512	NM_144788	207304	Mm.249391	NM_144788	ENSMUSG00000035247	Hectd1	A630086P08Rik|AI844876|MGC12070|opm	HECT domain containing 1			Mgst1
chr10-118	chr10	119516053	119516203	+	5099.4	0.5	promoter-TSS (NM_080446)	promoter-TSS (NM_080446)	-103	NM_080446	117599	Mm.214703	NM_080446	ENSMUSG00000020228	Helb	AI447783|D10Ertd664e	helicase (DNA) B			Mink1
chr9-46	chr9	66192670	66192820	+	5099.4	0.5	exon (NM_145617, exon 9 of 78)	exon (NM_145617, exon 9 of 78)	44289	NM_145617	235439	Mm.244179	NM_145617	ENSMUSG00000038664	Herc1	2810449H11Rik|B230218H07|D130015N03Rik|MGC7618|tbl	hect (homologous to the E6-AP (UBE3A) carboxyl terminus) domain and RCC1 (CHC1)-like domain (RLD) 1			Minpp1
chr14-12	chr14	25821086	25821236	+	5099.4	0.5	Intergenic	Intergenic	-6085	NM_010420	15209	Mm.4802	NM_010420	ENSMUSG00000040726	Hesx1	HES-1|Rpx	homeobox gene expressed in ES cells			Mir1196
chr5-7	chr5	15981828	15981978	+	5099.4	0.5	Intergenic	Intergenic	-83471	NM_010427	15234	Mm.267078	NM_010427	ENSMUSG00000028864	Hgf	C230052L06Rik|HGF/SF|NK1|NK2|SF/HGF	hepatocyte growth factor			Mir138-1
chr15-44	chr15	65933127	65933277	+	5099.4	0.5	intron (NM_152923, intron 1 of 14)	intron (NM_152923, intron 1 of 14)	-126725	NM_001145096	654498	Mm.364550	NM_001145096	ENSMUSG00000072511	Hhla1	F930104E18Rik	HERV-H LTR-associating 1			Mir142
chr16-13	chr16	17146984	17147134	+	5099.4	0.5	promoter-TSS (NM_178922)	promoter-TSS (NM_178922)	-91	NM_178922	58180	Mm.261602	NM_178922	ENSMUSG00000050240	Hic2	AA409108|HRG22|mKIAA1020	hypermethylated in cancer 2			Mir1900
chr12-31	chr12	74698119	74698269	+	5099.4	0.5	Intergenic	Intergenic	-128511	NM_010431	15251	Mm.446610	NM_010431	ENSMUSG00000021109	Hif1a	AA959795|HIF1alpha|MOP1|bHLHe78	hypoxia inducible factor 1, alpha subunit			Mir1904
chr11-30	chr11	54727945	54728095	+	5099.4	0.5	Intergenic	B3A|SINE|B2	18159	NM_008248	15254	Mm.425	NM_008248	ENSMUSG00000020267	Hint1	AA673479|Hint|Ipk1|PKCI-1|PRKCNH1	histidine triad nucleotide binding protein 1			Mir1907
chr5-78	chr5	135756409	135756559	+	5099.4	0.5	intron (NM_146001, intron 1 of 30)	intron (NM_146001, intron 1 of 30)	73265	NM_146001	215114	Mm.280805	NM_146001	ENSMUSG00000039959	Hip1	2610109B09Rik|A930014B11Rik|E130315I21Rik|KIAA4113|MGC27616|mKIAA4113	huntingtin interacting protein 1			Mir1930
chr6-19	chr6	38795460	38795610	+	5099.4	0.5	intron (NM_010433, intron 1 of 14)	intron (NM_010433, intron 1 of 14)	10262	NM_010433	15258	Mm.391962	NM_001136065	ENSMUSG00000061436	Hipk2	1110014O20Rik|B230339E18Rik|Stank	homeodomain interacting protein kinase 2			Mir1960
chr6-20	chr6	38800651	38800801	+	5099.4	0.5	intron (NM_010433, intron 1 of 14)	intron (NM_010433, intron 1 of 14)	5071	NM_010433	15258	Mm.391962	NM_001136065	ENSMUSG00000061436	Hipk2	1110014O20Rik|B230339E18Rik|Stank	homeodomain interacting protein kinase 2			Mir21
chr7-21	chr7	27245409	27245559	+	5099.4	0.5	intron (NM_011116, intron 10 of 13)	intron (NM_011116, intron 10 of 13)	13463	NM_001033315	233020	Mm.429716	NM_001033315	ENSMUSG00000040424	Hipk4	Gm162	homeodomain interacting protein kinase 4			Mir3089
chr13-11	chr13	22058553	22058703	+	5099.4	0.5	Intergenic	CpG	7933	NM_178198	319183	Mm.371766	NM_178198	ENSMUSG00000069300	Hist1h2bj	-	histone cluster 1, H2bj			Mir34a
chr10-5	chr10	13672942	13673092	+	5099.4	0.5	intron (NM_010437, intron 1 of 8)	intron (NM_010437, intron 1 of 8)	16440	NM_010437	15273	Mm.484135	NM_010437	ENSMUSG00000015501	Hivep2	MIBP1|Schnurri-2|Shn-2	human immunodeficiency virus type I enhancer binding protein 2			Mir491
chr4-73	chr4	119464383	119464533	+	5099.4	0.5	intron (NM_010657, intron 1 of 8)	intron (NM_010657, intron 1 of 8)	152145	NM_010657	16656	Mm.422538	NM_010657	ENSMUSG00000028634	Hivep3	2900056N03Rik|A130075N07|AI848000|E030045D18Rik|KBP1|Krc|Rc|Schnurri-3|Shn3|Zas3	human immunodeficiency virus type I enhancer binding protein 3			Mir687
chr1-146	chr1	186234729	186234879	+	5099.4	0.5	Intergenic	Intergenic	198477	NM_008250	15284	Mm.1347	NM_008250	ENSMUSG00000039377	Hlx	Hlx1	H2.0-like homeobox			Mir760
chr1-90	chr1	152521989	152522139	+	5099.4	0.5	intron (NM_001024720, intron 15 of 106)	intron (NM_001024720, intron 15 of 106)	233589	NM_001024720	545370	Mm.379425	NM_001024720	ENSMUSG00000066842	Hmcn1	EG545370|Gm201	hemicentin 1			Mkl1
chr9-24	chr9	56263508	56263658	+	5099.4	0.5	intron (NM_025812, intron 1 of 9)	intron (NM_025812, intron 1 of 9)	46600	NM_025812	66867	Mm.150856	NM_025812	ENSMUSG00000032329	Hmg20a	1200004E06Rik|5730490E10Rik|Hmgxb1|Ibraf	high mobility group 20A			Mkl2
chr17-24	chr17	27274770	27274920	+	5099.4	0.5	Intergenic	Intergenic	-9318	NM_001166536	15361	Mm.440289	NM_001025427	ENSMUSG00000046711	Hmga1	AL023995|Hmga1a|Hmga1b|Hmgi|Hmgiy|Hmgy|MGC102580	high mobility group AT-hook 1			Mknk2
chr8-39	chr8	77985400	77985550	+	5099.4	0.5	Intergenic	Intergenic	-4215	NM_010442	15368	Mm.276389	NM_010442	ENSMUSG00000005413	Hmox1	D8Wsu38e|HO-1|HO1|Hemox|Hmox|Hsp32	heme oxygenase (decycling) 1			Mllt1
chr13-50	chr13	58135781	58135931	+	5099.4	0.5	3' UTR (NM_029872, exon 1 of 1)	3' UTR (NM_029872, exon 1 of 1)	2323	NM_029872	77134		NM_029872	ENSMUSG00000007836	Hnrnpa0	1110055B05Rik|3010025E17Rik|Hnrpa0	heterogeneous nuclear ribonucleoprotein A0			Mllt6
chr2-64	chr2	75413735	75413885	+	5099.4	0.5	Intergenic	Intergenic	-46288	NM_146130	229279	Mm.379375	NM_053263	ENSMUSG00000059005	Hnrnpa3	2410013L13Rik|2610209F03Rik|2610510D13Rik|Hnrpa3|MGC101940|MGC37309	heterogeneous nuclear ribonucleoprotein A3			Mlst8
chr2-65	chr2	75438725	75438875	+	5099.4	0.5	Intergenic	Intergenic	-21298	NM_146130	229279	Mm.379375	NM_053263	ENSMUSG00000059005	Hnrnpa3	2410013L13Rik|2610209F03Rik|2610510D13Rik|Hnrpa3|MGC101940|MGC37309	heterogeneous nuclear ribonucleoprotein A3			Mlycd
chr14-31	chr14	53814928	53815078	+	5099.4	0.5	promoter-TSS (NM_183174)	promoter-TSS (NM_183174)	-308	NM_183174	239099	Mm.471213	NM_001177705	ENSMUSG00000057156	Homez	mKIAA1443	homeodomain leucine zipper-encoding gene			Mobkl2a
chr12-9	chr12	17701973	17702123	+	5099.4	0.5	Intergenic	Intergenic	-14246	NM_016677	53602	Mm.313619	NM_016677	ENSMUSG00000071379	Hpcal1	NVP-3|Nvp3|VILIP3|Vnsl3|Vsnl3	hippocalcin-like 1			Mospd4
chr12-10	chr12	17789513	17789663	+	5099.4	0.5	intron (NM_016677, intron 1 of 3)	intron (NM_016677, intron 1 of 3)	73294	NM_016677	53602	Mm.313619	NM_016677	ENSMUSG00000071379	Hpcal1	NVP-3|Nvp3|VILIP3|Vnsl3|Vsnl3	hippocalcin-like 1			Mpeg1
chr12-11	chr12	17795913	17796063	+	5099.4	0.5	intron (NM_016677, intron 1 of 3)	ID_B1|SINE|B4	79694	NM_016677	53602	Mm.313619	NM_016677	ENSMUSG00000071379	Hpcal1	NVP-3|Nvp3|VILIP3|Vnsl3|Vsnl3	hippocalcin-like 1			Mrc1
chr6-39	chr6	65044455	65044605	+	5099.4	0.5	3' UTR (NM_007958, exon 24 of 24)	3' UTR (NM_007958, exon 24 of 24)	29778	NM_019455	54486	Mm.410688	NM_019455	ENSMUSG00000029919	Hpgds	H-PGDS|MGC151112|MGC151114|Ptgds2	hematopoietic prostaglandin D synthase			Mreg
chr6-40	chr6	65074124	65074274	+	5099.4	0.5	intron (NM_019455, intron 1 of 5)	intron (NM_019455, intron 1 of 5)	109	NM_019455	54486	Mm.410688	NM_019455	ENSMUSG00000029919	Hpgds	H-PGDS|MGC151112|MGC151114|Ptgds2	hematopoietic prostaglandin D synthase			Mrpl14
chr18-11	chr18	13150705	13150855	+	5099.4	0.5	intron (NM_153087, intron 1 of 2)	intron (NM_153087, intron 1 of 2)	621	NM_153087	225192	Mm.207073	NM_153087	ENSMUSG00000037346	Hrh4	AXOR35|BG26|GPCR105|GPRv53|H4|H4R|HH4R|MGC130500	histamine receptor H4			Mrpl33
chr13-54	chr13	64102854	64103004	+	5099.4	0.5	Intergenic	Intergenic	-4506	NM_008291	15487	Mm.5109	NM_008291	ENSMUSG00000033122	Hsd17b3	-	hydroxysteroid (17-beta) dehydrogenase 3			Mrps33
chr1-20	chr1	56734223	56734373	+	5099.4	0.5	Intergenic	Intergenic	-152302	NM_027661	71066	Mm.152656	NM_027661	ENSMUSG00000045336	Hsfy2	4933413G11Rik|Hspy2l	heat shock transcription factor, Y linked 2			Ms4a6d
chr12-63	chr12	111154697	111154847	+	5099.4	0.5	Intergenic	Intergenic	-10570	NM_010480	15519	Mm.341186	NM_010480	ENSMUSG00000021270	Hsp90aa1	86kDa|89kDa|AL024080|AL024147|Hsp86-1|Hsp89|Hsp90|Hspca|hsp4	heat shock protein 90, alpha (cytosolic), class A member 1			Ms4a8a
chr9-9	chr9	40534176	40534326	+	5099.4	0.5	3' UTR (NM_133733, exon 7 of 7)	3' UTR (NM_133733, exon 7 of 7)	-18091	NM_031165	15481	Mm.412745	NM_031165	ENSMUSG00000015656	Hspa8	2410008N15Rik|Hsc70|Hsc71|Hsc73|Hsp73|Hspa10|MGC102007|MGC106514|MGC118485	heat shock protein 8			Mta3
chr9-10	chr9	40534936	40535086	+	5099.4	0.5	3' UTR (NM_133733, exon 7 of 7)	3' UTR (NM_133733, exon 7 of 7)	-17331	NM_031165	15481	Mm.412745	NM_031165	ENSMUSG00000015656	Hspa8	2410008N15Rik|Hsc70|Hsc71|Hsc73|Hsp73|Hspa10|MGC102007|MGC106514|MGC118485	heat shock protein 8			Mtdh
chr16-35	chr16	35723478	35723628	+	5099.4	0.5	intron (NM_175111, intron 3 of 7)	intron (NM_175111, intron 3 of 7)	33420	NM_175111	66667	Mm.45272	NM_175111	ENSMUSG00000022849	Hspbap1	3830421G21Rik	Hspb associated protein 1			Mtl5
chr11-5	chr11	8793961	8794111	+	5099.4	0.5	Intergenic	L1_Mus4|LINE|L1	117104	NM_008316	15574	Mm.42201	NM_008316	ENSMUSG00000020413	Hus1	mHus1	Hus1 homolog (S. pombe)			Mtmr7
chr9-63	chr9	107433223	107433373	+	5099.4	0.5	Intergenic	Intergenic	-1755	NM_008317	15586	Mm.475658	NM_008317	ENSMUSG00000010051	Hyal1	Hya1|Hyal-1	hyaluronoglucosaminidase 1			Mtor
chr2-133	chr2	152433279	152433429	+	5099.4	0.5	Intergenic	Intergenic	5639	NM_010495	15901	Mm.444	NM_010495	ENSMUSG00000042745	Id1	AI323524|D2Wsu140e|Idb1|bHLHb24	inhibitor of DNA binding 1			Mtpap
chr12-15	chr12	25796790	25796940	+	5099.4	0.5	Intergenic	Intergenic	-111693	NM_010496	15902	Mm.34871	NM_010496	ENSMUSG00000020644	Id2	AI255428|C78922|Idb2|bHLHb26	inhibitor of DNA binding 2			Mtpn
chr12-16	chr12	25867684	25867834	+	5099.4	0.5	Intergenic	Intergenic	-182587	NM_010496	15902	Mm.34871	NM_010496	ENSMUSG00000020644	Id2	AI255428|C78922|Idb2|bHLHb26	inhibitor of DNA binding 2			Mxi1
chr1-37	chr1	65111628	65111778	+	5099.4	0.5	intron (NM_001111320, intron 1 of 8)	intron (NM_001111320, intron 1 of 8)	1715	NM_010497	15926	Mm.9925	NM_001111320	ENSMUSG00000025950	Idh1	AI314845|AI788952|E030024J03Rik|Id-1|Idh-1|Idpc|MGC115782	isocitrate dehydrogenase 1 (NADP+), soluble			Myd88
chr1-104	chr1	156813356	156813506	+	5099.4	0.5	Intergenic	MIRb|SINE|MIR	48423	NM_010500	15939	Mm.12246	NM_010500	ENSMUSG00000056708	Ier5	-	immediate early response 5			Mylip
chr1-105	chr1	156838139	156838289	+	5099.4	0.5	Intergenic	Intergenic	23640	NM_010500	15939	Mm.12246	NM_010500	ENSMUSG00000056708	Ier5	-	immediate early response 5			Myo18a
chr11-22	chr11	48919805	48919955	+	5099.4	0.5	intron (NM_010999, intron 1 of 5)	intron (NM_010999, intron 1 of 5)	-10598	NM_008330	15953	Mm.24769	NM_008330	ENSMUSG00000078920	Ifi47	47kDa|IRG-47|Igrd|Iigp4|Iipg4|Irgd|Olfr56	interferon gamma inducible protein 47			Myo18b
chr2-51	chr2	62446192	62446342	+	5099.4	0.5	intron (NM_001164477, intron 1 of 14)	intron (NM_001164477, intron 1 of 14)	827	NM_027835	71586	Mm.136224	NM_001164477	ENSMUSG00000026896	Ifih1	9130009C22Rik|Helicard|Hlcd|MDA5|MGC90959	interferon induced with helicase C domain 1			Myo1f
chr4-56	chr4	88177193	88177343	+	5099.4	0.5	Intergenic	Intergenic	-14769	NM_008336	15974	Mm.377093	NM_008336	ENSMUSG00000078353	Ifnab	-	interferon alpha B			Myom1
chr16-69	chr16	91341463	91341613	+	5099.4	0.5	Intergenic	Intergenic	-32536	NM_010508	15975	Mm.502	NM_010508	ENSMUSG00000022967	Ifnar1	CD118|Ifar|Ifnar|Ifrc|Infar	interferon (alpha and beta) receptor 1			N4bp1
chr16-68	chr16	91243440	91243590	+	5099.4	0.5	Intergenic	Intergenic	-18127	NM_010509	15976	Mm.6834	NM_001110498	ENSMUSG00000022971	Ifnar2	AI747302|Ifnar-2	interferon (alpha and beta) receptor 2			N4bp2l1
chr10-75	chr10	87183229	87183379	+	5099.4	0.5	Intergenic	Intergenic	-105551	NM_001111275	16000	Mm.268521	NM_001111274	ENSMUSG00000020053	Igf1	C730016P09Rik|Igf-1|Igf-I	insulin-like growth factor 1			Naa20
chr10-76	chr10	87259944	87260094	+	5099.4	0.5	Intergenic	Intergenic	-28836	NM_001111275	16000	Mm.268521	NM_001111274	ENSMUSG00000020053	Igf1	C730016P09Rik|Igf-1|Igf-I	insulin-like growth factor 1			Naip1
chr10-77	chr10	87261617	87261767	+	5099.4	0.5	Intergenic	Intergenic	-27163	NM_001111275	16000	Mm.268521	NM_001111274	ENSMUSG00000020053	Igf1	C730016P09Rik|Igf-1|Igf-I	insulin-like growth factor 1			Naip2
chr10-78	chr10	87288282	87288432	+	5099.4	0.5	promoter-TSS (NM_001111275)	promoter-TSS (NM_001111275)	-498	NM_001111275	16000	Mm.268521	NM_001111274	ENSMUSG00000020053	Igf1	C730016P09Rik|Igf-1|Igf-I	insulin-like growth factor 1			Nars2
chr16-14	chr16	22023463	22023613	+	5099.4	0.5	intron (NM_183029, intron 2 of 15)	intron (NM_183029, intron 2 of 15)	55017	NM_183029	319765	Mm.294740	NM_183029	ENSMUSG00000033581	Igf2bp2	C330012H03Rik|IMP-2|Imp2|Neilsen	insulin-like growth factor 2 mRNA binding protein 2			Nav1
chr17-9	chr17	12633321	12633471	+	5099.4	0.5	intron (NR_027784, intron 2 of 2)	intron (NR_027784, intron 2 of 2)	-20332	NM_010515	16004	Mm.26553	NM_010515	ENSMUSG00000023830	Igf2r	AI661837|CD222|CI-MPR|M6P/IGF2R|Mpr300	insulin-like growth factor 2 receptor			Nceh1
chr5-43	chr5	78447432	78447582	+	5099.4	0.5	intron (NM_008048, intron 1 of 4)	intron (NM_008048, intron 1 of 4)	35313	NM_001159518	29817	Mm.233470	NM_001159518	ENSMUSG00000036256	Igfbp7	AGM|Fstl2|Mac25	insulin-like growth factor binding protein 7			Ncf1
chr5-44	chr5	78449705	78449855	+	5099.4	0.5	intron (NM_008048, intron 1 of 4)	intron (NM_008048, intron 1 of 4)	33040	NM_001159518	29817	Mm.233470	NM_001159518	ENSMUSG00000036256	Igfbp7	AGM|Fstl2|Mac25	insulin-like growth factor binding protein 7			Ncf4
chr3-57	chr3	101475175	101475325	+	5099.4	0.5	Intergenic	PB1|SINE|Alu	-30936	NM_207205	78908	Mm.396180	NM_207205	ENSMUSG00000042035	Igsf3	1700016K10Rik|2810035F16Rik|4833439O17Rik|mKIAA0466	immunoglobulin superfamily, member 3			Nck2
chr1-69	chr1	133104459	133104609	+	5099.4	0.5	intron (NM_019777, intron 2 of 21)	intron (NM_019777, intron 2 of 21)	2575	NM_019777	56489	Mm.386783	NM_019777	ENSMUSG00000042349	Ikbke	AW558201|IKK-i|IKKepsilon|Ikki	inhibitor of kappaB kinase epsilon			Ncoa1
chr1-70	chr1	133128415	133128565	+	5099.4	0.5	intron (NM_001081011, intron 18 of 22)	intron (NM_001081011, intron 18 of 22)	-21381	NM_019777	56489	Mm.386783	NM_019777	ENSMUSG00000042349	Ikbke	AW558201|IKK-i|IKKepsilon|Ikki	inhibitor of kappaB kinase epsilon			Ncoa3
chrX-4	chrX	70679075	70679225	+	5099.4	0.5	intron (NM_001161421, intron 1 of 10)	intron (NM_001161421, intron 1 of 10)	1818	NM_001136067	16151	Mm.12967	NM_001136067	ENSMUSG00000004221	Ikbkg	1110037D23Rik|AI848108|AI851264|AW124339|IKK[g]|NEMO	inhibitor of kappaB kinase gamma			Ncoa7
chr9-15	chr9	45033480	45033630	+	5099.4	0.5	Intergenic	Intergenic	-13414	NM_008348	16154	Mm.379327	NM_008348	ENSMUSG00000032089	Il10ra	AW553859|CDw210|CDw210a|Il10r|mIL-10R	interleukin 10 receptor, alpha			Ncor2
chr8-45	chr8	85298883	85299033	+	5099.4	0.5	promoter-TSS (NM_008357)	promoter-TSS (NM_008357)	-666	NM_008357	16168	Mm.4392	NM_008357	ENSMUSG00000031712	Il15	AI503618	interleukin 15			Ndst1
chr2-5	chr2	11657398	11657548	+	5099.4	0.5	Intergenic	Intergenic	33772	NM_008358	16169	Mm.200196	NM_008358	ENSMUSG00000023206	Il15ra	AA690181	interleukin 15 receptor, alpha chain			Ndufab1
chr6-93	chr6	120437607	120437757	+	5099.4	0.5	intron (NM_008359, intron 1 of 12)	intron (NM_008359, intron 1 of 12)	8866	NM_008359	16172	Mm.4481	NM_008359	ENSMUSG00000002897	Il17ra	AW538159|Cdw217|Il17r|VDw217	interleukin 17 receptor A			Ndufb9
chr2-103	chr2	129019760	129019910	+	5099.4	0.5	Intergenic	Lx8|LINE|L1	-18422	NM_010554	16175	Mm.15534	NM_010554	ENSMUSG00000027399	Il1a	Il-1a	interleukin 1 alpha			Ndufc2
chr5-21	chr5	30279021	30279171	+	5099.4	0.5	Intergenic	Intergenic	-64852	NM_031168	16193	Mm.1019	NM_031168	ENSMUSG00000025746	Il6	Il-6	interleukin 6			Necap1
chr13-82	chr13	113560605	113560755	+	5099.4	0.5	Intergenic	Intergenic	-24268	NM_010560	16195	Mm.4364	NM_010560	ENSMUSG00000021756	Il6st	5133400A03Rik|AA389424|BB405851|CD130|D13Ertd699e|gp130	interleukin 6 signal transducer			Nedd9
chr10-59	chr10	77977470	77977620	+	5099.4	0.5	promoter-TSS (NM_173751)	promoter-TSS (NM_173751)	-84	NM_173751	216136	Mm.2644	NM_173751	ENSMUSG00000032763	Ilvbl	5830463I21|AI415009	ilvB (bacterial acetolactate synthase)-like			Nek6
chr12-66	chr12	113041138	113041288	+	5099.4	0.5	intron (NM_198411, intron 1 of 22)	intron (NM_198411, intron 1 of 22)	4621	NM_198411	70435	Mm.250193	NM_198411	ENSMUSG00000037679	Inf2	2610204M08Rik|AA589465|AW125550|EG629699|MGC107363|MGC143801|MGC143802	inverted formin, FH2 and WH2 domain containing			Nenf
chr6-105	chr6	125006689	125006839	+	5099.4	0.5	intron (NM_133345, intron 1 of 7)	B1_Mus2|SINE|Alu	1297	NM_133345	28019	Mm.262547	NM_133345	ENSMUSG00000030330	Ing4	D6Wsu147e|D6Xrf92|p29ING4	inhibitor of growth family, member 4			Nfatc2
chr1-28	chr1	63057051	63057201	+	5099.4	0.5	Intergenic	PB1|SINE|Alu	-8583	NM_001114609	227195	Mm.74718	NM_001081436	ENSMUSG00000040865	Ino80d	7330405I11|A430093A21Rik|BC010584|OTTMUSG00000002594	INO80 complex subunit D			Nfatc3
chr5-19	chr5	28368486	28368636	+	5099.4	0.5	Intergenic	Intergenic	-33638	NM_153526	231070	Mm.30221	NM_153526	ENSMUSG00000045294	Insig1	1810013C12Rik|Insig-1	insulin induced gene 1			Nfil3
chr8-1	chr8	3314058	3314208	+	5099.4	0.5	Intergenic	Intergenic	-34516	NM_010568	16337	Mm.268003	NM_010568	ENSMUSG00000005534	Insr	4932439J01Rik|CD220|D630014A15Rik|IR|IR-A|IR-B	insulin receptor			Nfkbia
chr3-21	chr3	40194492	40194642	+	5099.4	0.5	Intergenic	PB1|SINE|Alu	-537749	NM_175515	380614	Mm.432345	NM_175515	ENSMUSG00000060798	Intu	9230116I04Rik|9430087H23Rik|Pdzd6|Pdzk6|mKIAA1284	inturned planar cell polarity effector homolog (Drosophila)			Nfkbiz
chr9-65	chr9	107863306	107863456	+	5099.4	0.5	intron (NM_013785, intron 1 of 5)	intron (NM_013785, intron 1 of 5)	2632	NM_013785	27399	Mm.276155	NM_013785	ENSMUSG00000032594	Ip6k1	1200016D08Rik|AU022776|Ihpk1|InsP6|Itpk6	inositol hexaphosphate kinase 1			Ninj2
chr7-46	chr7	80643396	80643546	+	5099.4	0.5	intron (NM_016721, intron 2 of 37)	intron (NM_016721, intron 2 of 37)	33373	NM_016721	29875	Mm.207619	NM_016721	ENSMUSG00000030536	Iqgap1	AA682088|D7Ertd237e|D7Ertd257e|mKIAA0051	IQ motif containing GTPase activating protein 1			Nkiras2
chr7-47	chr7	80655693	80655843	+	5099.4	0.5	intron (NM_016721, intron 2 of 37)	intron (NM_016721, intron 2 of 37)	21076	NM_016721	29875	Mm.207619	NM_016721	ENSMUSG00000030536	Iqgap1	AA682088|D7Ertd237e|D7Ertd257e|mKIAA0051	IQ motif containing GTPase activating protein 1			Nln
chr7-48	chr7	80688021	80688171	+	5099.4	0.5	Intergenic	Intergenic	-11252	NM_016721	29875	Mm.207619	NM_016721	ENSMUSG00000030536	Iqgap1	AA682088|D7Ertd237e|D7Ertd257e|mKIAA0051	IQ motif containing GTPase activating protein 1			Nlrc4
chr7-49	chr7	80703900	80704050	+	5099.4	0.5	Intergenic	Intergenic	-27131	NM_016721	29875	Mm.207619	NM_016721	ENSMUSG00000030536	Iqgap1	AA682088|D7Ertd237e|D7Ertd257e|mKIAA0051	IQ motif containing GTPase activating protein 1			Nlrp1b
chr6-63	chr6	90705884	90706034	+	5099.4	0.5	intron (NM_001134384, intron 1 of 13)	intron (NM_001134384, intron 1 of 13)	-23926	NM_001134383	232227	Mm.473438	NM_001134383	ENSMUSG00000034312	Iqsec1	AW561907|BC026481|BRAG2|D6Ertd349e|KIAA0763|cI-43|mKIAA0763	IQ motif and Sec7 domain 1			Nlrp3
chr6-64	chr6	90785439	90785589	+	5099.4	0.5	Intergenic	Intergenic	-9887	NM_001134384	232227	Mm.473438	NM_001134383	ENSMUSG00000034312	Iqsec1	AW561907|BC026481|BRAG2|D6Ertd349e|KIAA0763|cI-43|mKIAA0763	IQ motif and Sec7 domain 1			Nmt1
chr6-79	chr6	113629157	113629307	+	5099.4	0.5	intron (NM_001113553, intron 2 of 11)	intron (NM_001113553, intron 2 of 11)	24988	NM_001113553	108960	Mm.152142	NM_001113553	ENSMUSG00000060477	Irak2	6330415L08Rik|AI649099|IRAK-2|MGC102586	interleukin-1 receptor-associated kinase 2			Nmur1
chr8-78	chr8	129437110	129437260	+	5099.4	0.5	Intergenic	Intergenic	42341	NM_001164598	270110	Mm.483287	NM_001164598	ENSMUSG00000051495	Irf2bp2	E130305N23Rik	interferon regulatory factor 2 binding protein 2			Nnmt
chr8-79	chr8	129451937	129452087	+	5099.4	0.5	Intergenic	Intergenic	27514	NM_001164598	270110	Mm.483287	NM_001164598	ENSMUSG00000051495	Irf2bp2	E130305N23Rik	interferon regulatory factor 2 binding protein 2			Nod1
chr8-67	chr8	123629315	123629465	+	5099.4	0.5	intron (NM_008320, intron 2 of 8)	intron (NM_008320, intron 2 of 8)	7037	NM_008320	15900	Mm.334861	NM_008320	ENSMUSG00000041515	Irf8	AI893568|ICSBP|IRF-8|Icsbp1|Myls	interferon regulatory factor 8			Notch1
chr8-3	chr8	11015652	11015802	+	5099.4	0.5	Intergenic	Intergenic	-7325	NM_001081212	384783	Mm.407207	NM_001081212	ENSMUSG00000038894	Irs2	Irs-2	insulin receptor substrate 2			Notch2
chr8-4	chr8	11038841	11038991	+	5099.4	0.5	Intergenic	Intergenic	-30514	NM_001081212	384783	Mm.407207	NM_001081212	ENSMUSG00000038894	Irs2	Irs-2	insulin receptor substrate 2			Notch4
chr9-36	chr9	62406474	62406624	+	5099.4	0.5	Intergenic	Intergenic	-69312	NM_176922	319480	Mm.34883	NM_176922	ENSMUSG00000032243	Itga11	4732459H24Rik	integrin alpha 11			Npas4
chr2-66	chr2	78994767	78994917	+	5099.4	0.5	Intergenic	Intergenic	-61423	NM_010576	16401	Mm.31903	NM_010576	ENSMUSG00000027009	Itga4	CD49D	integrin alpha 4			Npc2
chr2-67	chr2	83506671	83506821	+	5099.4	0.5	Intergenic	RMER6B|LTR|ERVK	-18490	NM_008402	16410	Mm.227	NM_008402	ENSMUSG00000027087	Itgav	1110004F14Rik|2610028E01Rik|CD51|D430040G12Rik	integrin alpha V			Npy
chr2-68	chr2	83522459	83522609	+	5099.4	0.5	Intergenic	Intergenic	-2702	NM_008402	16410	Mm.227	NM_008402	ENSMUSG00000027087	Itgav	1110004F14Rik|2610028E01Rik|CD51|D430040G12Rik	integrin alpha V			Npy2r
chr14-53	chr14	72176064	72176214	+	5099.4	0.5	Intergenic	(A)n|Simple_repeat|Simple_repeat	-56713	NM_008410	16432	Mm.392973	NM_008410	ENSMUSG00000022108	Itm2b	AI256040|Bri2|D14Sel6|E25BMM	integral membrane protein 2B			Nr1h3
chr12-58	chr12	103096541	103096691	+	5099.4	0.5	intron (NM_172584, intron 1 of 9)	intron (NM_172584, intron 1 of 9)	9303	NM_172584	217837	Mm.482192	NM_172584	ENSMUSG00000057963	Itpk1	BC031182	inositol 1,3,4-triphosphate 5/6 kinase			Nr2c1
chr1-136	chr1	182132963	182133113	+	5099.4	0.5	Intergenic	Intergenic	-34113	NM_001081175	320404	Mm.383297	NM_001081175	ENSMUSG00000038855	Itpkb	1110033J02Rik|E130307H12Rik	inositol 1,4,5-trisphosphate 3-kinase B			Nrbf2
chr1-137	chr1	182137017	182137167	+	5099.4	0.5	Intergenic	ID4|SINE|ID	-30059	NM_001081175	320404	Mm.383297	NM_001081175	ENSMUSG00000038855	Itpkb	1110033J02Rik|E130307H12Rik	inositol 1,4,5-trisphosphate 3-kinase B			Nrg4
chr6-72	chr6	108212258	108212408	+	5099.4	0.5	intron (NM_010585, intron 4 of 61)	intron (NM_010585, intron 4 of 61)	33460	NM_010585	16438	Mm.227912	NM_010585	ENSMUSG00000030102	Itpr1	D6Pas2|IP3R1|InsP3R|Ip3r|Itpr-1|P400|Pcp-1|Pcp1|opt	inositol 1,4,5-trisphosphate receptor 1			Nrip1
chr7-31	chr7	45491655	45491805	+	5099.4	0.5	intron (NM_001018013, intron 3 of 9)	B4A|SINE|B4	1877	NM_001018013	73456	Mm.380445	NM_001018013	ENSMUSG00000064158	Izumo1	1700058F15Rik|Izumo	izumo sperm-egg fusion 1			Ntf3
chr2-118	chr2	136704694	136704844	+	5099.4	0.5	intron (NM_001038641, intron 4 of 7)	intron (NM_001038641, intron 4 of 7)	103192	NM_013822	16449	Mm.22398	NM_013822	ENSMUSG00000027276	Jag1	Htu|Ozz|Ser-1	jagged 1			Ntrk2
chr13-30	chr13	44644428	44644578	+	5099.4	0.5	Intergenic	Intergenic	-97243	NM_001205044	16468	Mm.25059	NM_001205043	ENSMUSG00000038518	Jarid2	Jmj|jumonji	jumonji, AT rich interactive domain 2			Nuak1
chr12-44	chr12	86487250	86487400	+	5099.4	0.5	promoter-TSS (NM_001205052)	promoter-TSS (NM_001205052)	-883	NM_001205052	81703	Mm.103560	NM_001205052	ENSMUSG00000034271	Jdp2	Jundm2|Jundp2|TIF	Jun dimerization protein 2			Nuak2
chr12-45	chr12	86493125	86493275	+	5099.4	0.5	intron (NM_001205053, intron 1 of 3)	intron (NM_001205053, intron 1 of 3)	4079	NM_001205053	81703	Mm.103560	NM_001205052	ENSMUSG00000034271	Jdp2	Jundm2|Jundp2|TIF	Jun dimerization protein 2			Numa1
chr6-22	chr6	39187355	39187505	+	5099.4	0.5	Intergenic	Intergenic	-51050	NM_001033430	338523	Mm.293175	NM_001033430	ENSMUSG00000042599	Jhdm1d	A630082K20Rik|BB041802|ENSMUSG00000073143|Kdm7a|mKIAA1718	jumonji C domain-containing histone demethylase 1 homolog D (S. cerevisiae)			Nup153
chr10-49	chr10	66600257	66600407	+	5099.4	0.5	intron (NM_207221, intron 3 of 25)	intron (NM_207221, intron 3 of 25)	77717	NM_207221	108829	Mm.23846	NM_207221	ENSMUSG00000037876	Jmjd1c	5430433L24Rik|D630035I23Rik|Jmjdic|TRIP8	jumonji domain containing 1C			Obfc2a
chr2-92	chr2	119700199	119700349	+	5099.4	0.5	intron (NM_011941, intron 2 of 29)	intron (NM_011941, intron 2 of 29)	-18650	NM_001114637	433466	Mm.482417	NM_001114637	ENSMUSG00000033852	Jmjd7	MGC106779	jumonji domain containing 7			Obfc2b
chr4-59	chr4	94705095	94705245	+	5099.4	0.5	Intergenic	Intergenic	-160930	NM_010591	16476	Mm.275071	NM_010591	ENSMUSG00000052684	Jun	AP-1|Junc|c-jun	Jun oncogene			Olfr1444
chr4-60	chr4	94722639	94722789	+	5099.4	0.5	Intergenic	Intergenic	-178474	NM_010591	16476	Mm.275071	NM_010591	ENSMUSG00000052684	Jun	AP-1|Junc|c-jun	Jun oncogene			Olfr229
chr7-70	chr7	100056492	100056642	+	5099.4	0.5	intron (NM_020574, intron 2 of 3)	intron (NM_020574, intron 2 of 3)	3801	NM_001190871	57442	Mm.282386	NM_001190869	ENSMUSG00000035165	Kcne3	2210017H05Rik|MiRP2	potassium voltage-gated channel, Isk-related subfamily, gene 3			Olfr279
chr11-120	chr11	110513199	110513349	+	5099.4	0.5	Intergenic	Intergenic	-270849	NM_010604	16517	Mm.30176	NM_010604	ENSMUSG00000051497	Kcnj16	6430410F18Rik|AI132396|Kir5.1	potassium inwardly-rectifying channel, subfamily J, member 16			Oplah
chr11-121	chr11	110514454	110514604	+	5099.4	0.5	Intergenic	Intergenic	-269594	NM_010604	16517	Mm.30176	NM_010604	ENSMUSG00000051497	Kcnj16	6430410F18Rik|AI132396|Kir5.1	potassium inwardly-rectifying channel, subfamily J, member 16			ORF63
chr11-122	chr11	111106754	111106904	+	5099.4	0.5	Intergenic	Lx9|LINE|L1	224575	NM_008425	16518	Mm.4951	NM_008425	ENSMUSG00000041695	Kcnj2	IRK1|Kcnf1|Kir2.1	potassium inwardly-rectifying channel, subfamily J, member 2			Otp
chr3-45	chr3	89670111	89670261	+	5099.4	0.5	intron (NM_080466, intron 2 of 7)	intron (NM_080466, intron 2 of 7)	64095	NM_080466	140493	Mm.120250	NM_080466	ENSMUSG00000000794	Kcnn3	KCa2.3|MGC123421|MGC123422|SK3|SKCA3	potassium intermediate/small conductance calcium-activated channel, subfamily N, member 3			P2rx4
chr7-109	chr7	143177746	143177896	+	5099.4	0.5	intron (NM_008434, intron 15 of 15)	L1M5|LINE|L1	-71884	NR_001461	63830	Mm.448015	NR_001461		Kcnq1ot1	Kvlqt1-as|Lit1	KCNQ1 overlapping transcript 1			P2ry1
chr1-6	chr1	21841553	21841703	+	5099.4	0.5	intron (NM_023872, intron 1 of 13)	intron (NM_023872, intron 1 of 13)	105465	NM_001160139	226922	Mm.403737	NM_001160139	ENSMUSG00000028033	Kcnq5	7730402H11|9230107O05Rik|AA589396|D1Mgi1	potassium voltage-gated channel, subfamily Q, member 5			P2ry14
chr14-66	chr14	101693089	101693239	+	5099.4	0.5	Intergenic	Intergenic	175973	NM_177715	239217	Mm.246466	NM_177715		Kctd12	AU046135|AW538430|Pfet1|Pfetin	potassium channel tetramerisation domain containing 12			P2ry6
chr14-67	chr14	101809029	101809179	+	5099.4	0.5	Intergenic	Intergenic	60033	NM_177715	239217	Mm.246466	NM_177715		Kctd12	AU046135|AW538430|Pfet1|Pfetin	potassium channel tetramerisation domain containing 12			P4ha1
chr14-41	chr14	63591588	63591738	+	5099.4	0.5	Intergenic	Intergenic	-14978	NM_001081177	16554	Mm.23611	NM_001081177	ENSMUSG00000060012	Kif13b	5330429L19Rik|6030414C01|AI429803|C130021D12Rik|GAKIN	kinesin family member 13B			P4ha2
chr1-82	chr1	137953557	137953707	+	5099.4	0.5	intron (NM_001039472, intron 1 of 34)	intron (NM_001039472, intron 1 of 34)	5820	NM_001039472	16565	Mm.276135	NM_001039472	ENSMUSG00000041642	Kif21b	2610511N21Rik|KIAA0449|mKIAA0449	kinesin family member 21B			Pabpc2
chr9-34	chr9	61758786	61758936	+	5099.4	0.5	intron (NM_028748, intron 7 of 7)	intron (NM_028748, intron 7 of 7)	-14056	NM_024245	71819	Mm.259374	NM_024245	ENSMUSG00000032254	Kif23	3110001D19Rik|C87313|CHO1|Knsl5|MKLP-1|MKLP1	kinesin family member 23			Pacrg
chr9-35	chr9	61775336	61775486	+	5099.4	0.5	intron (NM_028748, intron 2 of 7)	intron (NM_028748, intron 2 of 7)	-30606	NM_024245	71819	Mm.259374	NM_024245	ENSMUSG00000032254	Kif23	3110001D19Rik|C87313|CHO1|Knsl5|MKLP-1|MKLP1	kinesin family member 23			Pah
chr15-16	chr15	38243757	38243907	+	5099.4	0.5	intron (NM_013692, intron 1 of 3)	CpG	1464	NM_013692	21847	Mm.4292	NM_013692	ENSMUSG00000037465	Klf10	AI115143|EGR[a]|Egral|Gdnfif|Tieg|Tieg1|mGIF	Kruppel-like factor 10			Pak1ip1
chr12-14	chr12	25240110	25240260	+	5099.4	0.5	promoter-TSS (NM_178357)	promoter-TSS (NM_178357)	-265	NM_178357	194655	Mm.9616	NM_178357	ENSMUSG00000020653	Klf11	9830142A17|D12Ertd427e|Tieg2|Tieg2b|Tieg3	Kruppel-like factor 11			Pak2
chr7-33	chr7	63793047	63793197	+	5099.4	0.5	intron (NM_021366, intron 1 of 1)	intron (NM_021366, intron 1 of 1)	24743	NM_021366	50794	Mm.240473	NM_021366	ENSMUSG00000052040	Klf13	0610043C13Rik|9430029L20Rik|Bteb3|FKLF-2|FKLF2|NSLP1|RFLAT-1|RFLAT1	Kruppel-like factor 13			Pan2
chr8-36	chr8	75246709	75246859	+	5099.4	0.5	Intergenic	Intergenic	-1267	NM_008452	16598	Mm.26938	NM_008452	ENSMUSG00000055148	Klf2	Lklf	Kruppel-like factor 2 (lung)			Papd4
chr8-37	chr8	75251445	75251595	+	5099.4	0.5	TTS (NM_008452)	TTS (NM_008452)	3469	NM_008452	16598	Mm.26938	NM_008452	ENSMUSG00000055148	Klf2	Lklf	Kruppel-like factor 2 (lung)			Parp2
chr4-30	chr4	55753745	55753895	+	5099.4	0.5	Intergenic	Intergenic	-200245	NM_010637	16600	Mm.4325	NM_010637	ENSMUSG00000003032	Klf4	EZF|Gklf|Zie	Kruppel-like factor 4 (gut)			Parp8
chr13-3	chr13	5415548	5415698	+	5099.4	0.5	Intergenic	Lx6|LINE|L1	-445112	NM_011803	23849	Mm.275036	NM_011803	ENSMUSG00000000078	Klf6	AI448727|BCD1|C86813|CPBP|Copeb|FM2|FM6|Ierepo1|Ierepo3|R75280|Zf9	Kruppel-like factor 6			Parvb
chr13-4	chr13	5613720	5613870	+	5099.4	0.5	Intergenic	Intergenic	-246940	NM_011803	23849	Mm.275036	NM_011803	ENSMUSG00000000078	Klf6	AI448727|BCD1|C86813|CPBP|Copeb|FM2|FM6|Ierepo1|Ierepo3|R75280|Zf9	Kruppel-like factor 6			Patl1
chr13-5	chr13	5773131	5773281	+	5099.4	0.5	Intergenic	Intergenic	-87529	NM_011803	23849	Mm.275036	NM_011803	ENSMUSG00000000078	Klf6	AI448727|BCD1|C86813|CPBP|Copeb|FM2|FM6|Ierepo1|Ierepo3|R75280|Zf9	Kruppel-like factor 6			Pbx2
chr13-6	chr13	5802112	5802262	+	5099.4	0.5	Intergenic	Intergenic	-58548	NM_011803	23849	Mm.275036	NM_011803	ENSMUSG00000000078	Klf6	AI448727|BCD1|C86813|CPBP|Copeb|FM2|FM6|Ierepo1|Ierepo3|R75280|Zf9	Kruppel-like factor 6			Pcif1
chr13-7	chr13	5874781	5874931	+	5099.4	0.5	Intergenic	Intergenic	14121	NM_011803	23849	Mm.275036	NM_011803	ENSMUSG00000000078	Klf6	AI448727|BCD1|C86813|CPBP|Copeb|FM2|FM6|Ierepo1|Ierepo3|R75280|Zf9	Kruppel-like factor 6			Pcmtd1
chr1-29	chr1	64055483	64055633	+	5099.4	0.5	5' UTR (NM_033563, exon 1 of 4)	5' UTR (NM_033563, exon 1 of 4)	107	NM_033563	93691	Mm.458200	NM_033563	ENSMUSG00000025959	Klf7	9830124P08Rik	Kruppel-like factor 7 (ubiquitous)			Pde3b
chr1-30	chr1	64235327	64235477	+	5099.4	0.5	Intergenic	Intergenic	-179737	NM_033563	93691	Mm.458200	NM_033563	ENSMUSG00000025959	Klf7	9830124P08Rik	Kruppel-like factor 7 (ubiquitous)			Pdgfc
chr1-31	chr1	64239748	64239898	+	5099.4	0.5	Intergenic	Intergenic	-184158	NM_033563	93691	Mm.458200	NM_033563	ENSMUSG00000025959	Klf7	9830124P08Rik	Kruppel-like factor 7 (ubiquitous)			Pdia5
chr1-32	chr1	64258360	64258510	+	5099.4	0.5	Intergenic	Intergenic	-202770	NM_033563	93691	Mm.458200	NM_033563	ENSMUSG00000025959	Klf7	9830124P08Rik	Kruppel-like factor 7 (ubiquitous)			Pdia6
chr7-38	chr7	75528821	75528971	+	5099.4	0.5	intron (NM_029332, intron 8 of 36)	intron (NM_029332, intron 8 of 36)	-192955	NM_001122780	207952	Mm.206223	NM_001122780	ENSMUSG00000055652	Klhl25	2810402K13Rik|BC027373|Enc-1|MGC36331	kelch-like 25 (Drosophila)			Pdpr
chr7-39	chr7	75573074	75573224	+	5099.4	0.5	intron (NM_029332, intron 16 of 36)	intron (NM_029332, intron 16 of 36)	-148702	NM_001122780	207952	Mm.206223	NM_001122780	ENSMUSG00000055652	Klhl25	2810402K13Rik|BC027373|Enc-1|MGC36331	kelch-like 25 (Drosophila)			Pecam1
chr13-49	chr13	58124957	58125107	+	5099.4	0.5	Intergenic	Intergenic	-12981	NM_001195075	627648	Mm.440369	XM_354754		Klhl3	7530408C15Rik|AI430941|EG627648	kelch-like 3 (Drosophila)			Pet117
chr14-28	chr14	49809452	49809602	+	5099.4	0.5	Intergenic	MTD|LTR|MaLR	5679	NM_001166651	546611	Mm.390692	NM_001166651	ENSMUSG00000090799	Klhl33	EG546611	kelch-like 33 (Drosophila)			Pfdn2
chr4-57	chr4	88178357	88178507	+	5099.4	0.5	Intergenic	Intergenic	15307	NM_172871	242521	Mm.260601	NM_172871	ENSMUSG00000070923	Klhl9	8030469P05|C530050O22Rik|ENSMUSG00000070923|KIAA1354|mKIAA1354	kelch-like 9 (Drosophila)			Pfkl
chr6-122	chr6	131235450	131235600	+	5099.4	0.5	Intergenic	Intergenic	-22470	NM_008462	16633	Mm.4783	NM_001170851	ENSMUSG00000030187	Klra2	Klra30|Ly49b	killer cell lectin-like receptor, subfamily A, member 2			Pfpl
chr3-34	chr3	69189057	69189207	+	5099.4	0.5	exon (NM_008467, exon 4 of 17)	exon (NM_008467, exon 4 of 17)	25889	NM_008467	16649	Mm.30601	NM_008467	ENSMUSG00000027782	Kpna4	1110058D08Rik|IPOA3	karyopherin (importin) alpha 4			Pgm2l1
chr15-87	chr15	101200113	101200263	+	5099.4	0.5	Intergenic	Intergenic	-2029	NM_028770	74127	Mm.440055	NM_028770	ENSMUSG00000037185	Krt80	1200016G03Rik|2310041I20Rik|Kb20	keratin 80			Pgs1
chr7-2	chr7	3667147	3667297	+	5099.4	0.5	promoter-TSS (NM_001113474)	promoter-TSS (NM_001113474)	-931	NM_001113474	52855	Mm.290880	NM_001113474	ENSMUSG00000055541	Lair1	5133400O11Rik|BB115266|D7Bwg0421e|Lair-1|mLair-1	leukocyte-associated Ig-like receptor 1			Phf20
chr7-3	chr7	3683465	3683615	+	5099.4	0.5	intron (NR_033568, intron 6 of 8)	ID_B1|SINE|B4	-17249	NM_001113474	52855	Mm.290880	NM_001113474	ENSMUSG00000055541	Lair1	5133400O11Rik|BB115266|D7Bwg0421e|Lair-1|mLair-1	leukocyte-associated Ig-like receptor 1			Phlda1
chr7-4	chr7	3685816	3685966	+	5099.4	0.5	intron (NR_033568, intron 6 of 8)	B1_Mur4|SINE|Alu	-19600	NM_001113474	52855	Mm.290880	NM_001113474	ENSMUSG00000055541	Lair1	5133400O11Rik|BB115266|D7Bwg0421e|Lair-1|mLair-1	leukocyte-associated Ig-like receptor 1			Pi4k2a
chr13-8	chr13	9151625	9151775	+	5099.4	0.5	intron (NM_172585, intron 11 of 17)	intron (NM_172585, intron 11 of 17)	58549	NM_172585	217980	Mm.392515	NM_172585	ENSMUSG00000033499	Larp4b	A630096F19|AI256361|D13Wsu64e|Larp5|MGC78318	La ribonucleoprotein domain family, member 4B			Pias1
chr2-52	chr2	68597000	68597150	+	5099.4	0.5	Intergenic	Intergenic	-65321	NM_172856	241447	Mm.393211	NM_172856	ENSMUSG00000027035	Lass6	4732462C07Rik|AW544719|T1L	LAG1 homolog, ceramide synthase 6			Pid1
chr2-53	chr2	68786197	68786347	+	5099.4	0.5	intron (NM_172856, intron 3 of 9)	intron (NM_172856, intron 3 of 9)	123876	NM_172856	241447	Mm.393211	NM_172856	ENSMUSG00000027035	Lass6	4732462C07Rik|AW544719|T1L	LAG1 homolog, ceramide synthase 6			Pigm
chr2-15	chr2	26479349	26479499	+	5099.4	0.333	Intergenic	Intergenic	13867	NM_010695	16821	Mm.123925	NM_010695	ENSMUSG00000026919	Lcn4	A630045M08Rik|MGC141052|Vnsp2	lipocalin 4			Pik3r1
chr19-50	chr19	41528209	41528359	+	5099.4	0.5	Intergenic	ORR1E|LTR|MaLR	-74666	NM_172154	212391	Mm.459119	NM_172154	ENSMUSG00000025019	Lcor	3110023F06Rik|A630025C20Rik|Mlr2|mKIAA1795	ligand dependent nuclear receptor corepressor			Pik3r5
chr14-55	chr14	73873682	73873832	+	5099.4	0.5	intron (NM_008879, intron 1 of 16)	B4A|SINE|B4	3177	NM_008879	18826	Mm.153911	NM_008879	ENSMUSG00000021998	Lcp1	AW536232|D14Ertd310e|L-fimbrin|Pls2	lymphocyte cytosolic protein 1			Pik3r6
chr14-56	chr14	73897917	73898067	+	5099.4	0.5	intron (NM_008879, intron 1 of 16)	intron (NM_008879, intron 1 of 16)	27412	NM_008879	18826	Mm.153911	NM_008879	ENSMUSG00000021998	Lcp1	AW536232|D14Ertd310e|L-fimbrin|Pls2	lymphocyte cytosolic protein 1			Pim1
chr14-57	chr14	73898420	73898570	+	5099.4	0.5	intron (NM_008879, intron 1 of 16)	B3|SINE|B2	27915	NM_008879	18826	Mm.153911	NM_008879	ENSMUSG00000021998	Lcp1	AW536232|D14Ertd310e|L-fimbrin|Pls2	lymphocyte cytosolic protein 1			Pim3
chr14-58	chr14	73914785	73914935	+	5099.4	0.5	intron (NM_008879, intron 2 of 16)	intron (NM_008879, intron 2 of 16)	44280	NM_008879	18826	Mm.153911	NM_008879	ENSMUSG00000021998	Lcp1	AW536232|D14Ertd310e|L-fimbrin|Pls2	lymphocyte cytosolic protein 1			Pion
chr11-21	chr11	33931336	33931486	+	5099.4	0.5	Intergenic	Intergenic	-15790	NM_010696	16822	Mm.265350	NM_010696	ENSMUSG00000002699	Lcp2	AI323664|BB161688|SLP-76|SLP76|twm	lymphocyte cytosolic protein 2			Pip4k2a
chr9-39	chr9	63929108	63929258	+	5099.4	0.5	intron (NM_145835, intron 9 of 13)	B1_Mur4|SINE|Alu	14030	NM_145835	235435	Mm.436581	NM_145835	ENSMUSG00000032401	Lctl	E130104I05Rik|KLPH	lactase-like			Pja2
chr8-60	chr8	114504496	114504646	+	5099.4	0.5	intron (NM_001168621, intron 2 of 4)	intron (NM_001168621, intron 2 of 4)	12424	NM_027570	52815	Mm.271578	NM_027570	ENSMUSG00000031958	Ldhd	4733401P21Rik|D8Bwg1320e	lactate dehydrogenase D			Pkdcc
chr4-90	chr4	134031728	134031878	+	5099.4	0.5	intron (NM_145554, intron 1 of 8)	intron (NM_145554, intron 1 of 8)	8277	NM_145554	100017	Mm.482148	NM_145554	ENSMUSG00000037295	Ldlrap1	AA691260|ARH2|Arh|Arh1|FHCB1|FHCB2	low density lipoprotein receptor adaptor protein 1			Pla2g15
chr5-92	chr5	140869136	140869286	+	5099.4	0.5	Intergenic	Intergenic	9396	NM_008494	16848	Mm.12834	NM_008494	ENSMUSG00000029570	Lfng	AW061165	LFNG O-fucosylpeptide 3-beta-N-acetylglucosaminyltransferase			Pla2g3
chr14-24	chr14	46287016	46287166	+	5099.4	0.5	Intergenic	Intergenic	-8646	NM_010705	16854	Mm.248615	NM_001145953	ENSMUSG00000050335	Lgals3	GBP|L-34|Mac-2|gal3	lectin, galactose binding, soluble 3			Pla2g7
chr14-25	chr14	46293628	46293778	+	5099.4	0.5	Intergenic	Intergenic	-2034	NM_010705	16854	Mm.248615	NM_001145953	ENSMUSG00000050335	Lgals3	GBP|L-34|Mac-2|gal3	lectin, galactose binding, soluble 3			Plb1
chr11-139	chr11	118217887	118218037	+	5099.4	0.5	promoter-TSS (NM_011150)	promoter-TSS (NM_011150)	59	NM_011150	19039	Mm.3152	NM_011150	ENSMUSG00000033880	Lgals3bp	90K|CyCAP|MAC-2BP|Ppicap	lectin, galactoside-binding, soluble, 3 binding protein			Plcb1
chr12-56	chr12	102846524	102846674	+	5099.4	0.5	Intergenic	Intergenic	-5852	NM_011175	19141	Mm.17185	NM_011175	ENSMUSG00000021190	Lgmn	AEP|AI746452|AU022324|Prsc1	legumain			Plcl2
chr13-62	chr13	95097263	95097413	+	5099.4	0.5	Intergenic	Intergenic	-61211	NM_172589	218454	Mm.316553	NM_172589	ENSMUSG00000045312	Lhfpl2	6030465B15|AI447312|AW050335|mKIAA0206	lipoma HMGIC fusion partner-like 2			Plcxd2
chr13-63	chr13	95255305	95255455	+	5099.4	0.5	intron (NM_172589, intron 2 of 3)	intron (NM_172589, intron 2 of 3)	96831	NM_172589	218454	Mm.316553	NM_172589	ENSMUSG00000045312	Lhfpl2	6030465B15|AI447312|AW050335|mKIAA0206	lipoma HMGIC fusion partner-like 2			Pld1
chr7-99	chr7	132524840	132524990	+	5099.4	0.5	intron (NM_029609, intron 6 of 6)	intron (NM_029609, intron 6 of 6)	75929	NM_029609	76429	Mm.276721	NM_029609	ENSMUSG00000030946	Lhpp	2310007H09Rik	phospholysine phosphohistidine inorganic pyrophosphate phosphatase			Pldi
chr7-26	chr7	43288009	43288159	+	5099.4	0.5	Intergenic	Intergenic	-9937	NM_177693	233187	Mm.267027	NM_177693	ENSMUSG00000004613	Lim2	19kDa|4833403J20|MP19|To3	lens intrinsic membrane protein 2			Plekhm3
chr11-112	chr11	105938802	105938952	+	5099.4	0.5	intron (NM_011947, intron 5 of 15)	intron (NM_011947, intron 5 of 15)	37355	NM_172397	67803	Mm.21687	NM_172397	ENSMUSG00000040699	Limd2	0610025L06Rik|AI413966	LIM domain containing 2			Plekho2
chr10-39	chr10	57727141	57727291	+	5099.4	0.5	intron (NM_026148, intron 1 of 9)	RMER15|LTR|ERVL	8393	NM_026148	110829	Mm.482932	NM_001193303	ENSMUSG00000019920	Lims1	2310016J22Rik|4921524A02Rik|AI507642|AU021743|AW551584|C430041B13Rik|Lims1l|PINCH|PINCH1	LIM and senescent cell antigen-like domains 1			Plin2
chr19-48	chr19	34581704	34581854	+	5099.4	0.5	intron (NM_021460, intron 3 of 9)	intron (NM_021460, intron 3 of 9)	11692	NM_021460	16889	Mm.157545	NM_001111100	ENSMUSG00000024781	Lipa	AA960673|Lal|Lip-1|Lip1	lysosomal acid lipase A			Pltp
chr9-52	chr9	70633736	70633886	+	5099.4	0.5	intron (NM_008280, intron 1 of 8)	intron (NM_008280, intron 1 of 8)	100214	NM_008280	15450	Mm.390187	NM_008280	ENSMUSG00000032207	Lipc	AI256194|HL|Hpl	lipase, hepatic			Plxdc2
chr9-53	chr9	70637659	70637809	+	5099.4	0.5	intron (NM_008280, intron 1 of 8)	intron (NM_008280, intron 1 of 8)	96291	NM_008280	15450	Mm.390187	NM_008280	ENSMUSG00000032207	Lipc	AI256194|HL|Hpl	lipase, hepatic			Plxna1
chr16-5	chr16	10914093	10914243	+	5099.4	0.5	Intergenic	Intergenic	-7469	NM_019980	56722	Mm.294753	NM_019980	ENSMUSG00000022500	Litaf	3222402J11Rik|C85531|N4WBP3|TBX1	LPS-induced TN factor			Plxnb1
chr16-6	chr16	10915030	10915180	+	5099.4	0.5	Intergenic	RMER2|LTR|ERV1	-8406	NM_019980	56722	Mm.294753	NM_019980	ENSMUSG00000022500	Litaf	3222402J11Rik|C85531|N4WBP3|TBX1	LPS-induced TN factor			Plxnc1
chr16-7	chr16	10920820	10920970	+	5099.4	0.5	Intergenic	Intergenic	-14196	NM_019980	56722	Mm.294753	NM_019980	ENSMUSG00000022500	Litaf	3222402J11Rik|C85531|N4WBP3|TBX1	LPS-induced TN factor			Plxnd1
chr3-43	chr3	88598267	88598417	+	5099.4	0.5	Intergenic	Intergenic	-9083	NM_001002011	16905	Mm.471227	NM_001002011	ENSMUSG00000028063	Lmna	Dhe	lamin A			Pnpla2
chr2-86	chr2	103745874	103746024	+	5099.4	0.5	Intergenic	Intergenic	-12885	NM_001142337	16909	Mm.29266	NM_001142335	ENSMUSG00000032698	Lmo2	Rbtn-2|Rbtn2|Rhom-2|Ttg2	LIM domain only 2			Pnpt1
chr2-87	chr2	103746653	103746803	+	5099.4	0.5	Intergenic	Intergenic	-12106	NM_001142337	16909	Mm.29266	NM_001142335	ENSMUSG00000032698	Lmo2	Rbtn-2|Rbtn2|Rhom-2|Ttg2	LIM domain only 2			Pola2
chr3-88	chr3	143588833	143588983	+	5099.4	0.5	Intergenic	Intergenic	550810	NM_001161770	16911		NM_001161769	ENSMUSG00000028266	Lmo4	A730077C12Rik|Crp3|Etohi4	LIM domain only 4			Pold4
chr3-89	chr3	143589228	143589378	+	5099.4	0.5	Intergenic	Intergenic	550415	NM_001161770	16911		NM_001161769	ENSMUSG00000028266	Lmo4	A730077C12Rik|Crp3|Etohi4	LIM domain only 4			Polr1a
chr2-28	chr2	33506241	33506391	+	5099.4	0.5	Intergenic	PB1|SINE|Alu	-43796	NM_010725	16917	Mm.39825	NM_010725	ENSMUSG00000038765	Lmx1b	LMX1.1|LMX1.2|MGC159172	LIM homeobox transcription factor 1 beta			Polr2j
chr17-10	chr17	17329833	17329983	+	5099.4	0.5	promoter-TSS (NM_172827)	promoter-TSS (NM_172827)	-801	NM_172827	240028	Mm.393452	NM_172827	ENSMUSG00000023845	Lnpep	2010309L07Rik|4732490P18Rik|CAP|IRAP|PLAP|gp160|vp165	leucyl/cystinyl aminopeptidase			Pom121
chr17-11	chr17	17338744	17338894	+	5099.4	0.5	Intergenic	Intergenic	-9712	NM_172827	240028	Mm.393452	NM_172827	ENSMUSG00000023845	Lnpep	2010309L07Rik|4732490P18Rik|CAP|IRAP|PLAP|gp160|vp165	leucyl/cystinyl aminopeptidase			Por
chr10-106	chr10	99062032	99062182	+	5099.4	0.5	intron (NR_038019, intron 1 of 2)	intron (NR_038019, intron 1 of 2)	9501	NR_038018	100417125	Mm.391428	NR_038018		LOC100417125	-	mediator of cell motility 1 pseudogene			Pou4f1
chr10-36	chr10	52973607	52973757	+	5099.4	0.5	intron (NM_001204983, intron 10 of 12)	intron (NM_001204983, intron 10 of 12)	4997	NR_038015	100502820	Mm.55827	NR_038015		LOC100502820	-	hypothetical LOC100502820			Ppap2b
chr10-37	chr10	53806263	53806413	+	5099.4	0.5	Intergenic	Intergenic	42001	NR_038016	100502920	Mm.403982	NR_038016		LOC100502920	-	hypothetical LOC100502920			Pparg
chr10-38	chr10	53808755	53808905	+	5099.4	0.5	Intergenic	Intergenic	44493	NR_038016	100502920	Mm.403982	NR_038016		LOC100502920	-	hypothetical LOC100502920			Ppfibp2
chr8-14	chr8	37735931	37736081	+	5099.4	0.5	Intergenic	Intergenic	-17973	NM_001081150	244421	Mm.324032	NM_001081150	ENSMUSG00000039633	Lonrf1	-	LON peptidase N-terminal domain and ring finger 1			Ppp1r12c
chrX-1	chrX	32743046	32743196	+	5099.4	0.5	Intergenic	L1_Mur3|LINE|L1	-16733	NM_028894	74365	Mm.327654	NM_028894	ENSMUSG00000016239	Lonrf3	4932412G04Rik|5730439E01Rik|A830039N02Rik|AU023707|Rnf127	LON peptidase N-terminal domain and ring finger 3			Ppp1r15b
chr6-104	chr6	124628398	124628548	+	5099.4	0.5	promoter-TSS (NM_145130)	promoter-TSS (NM_145130)	-250	NM_145130	14792	Mm.273915	NM_145130	ENSMUSG00000004270	Lpcat3	C3f|Grcc3f|Lpcat|Lpeat|Lplat5|Lpsat|Mboat5|Moact5|Oact5|PTG	lysophosphatidylcholine acyltransferase 3			Ppp2r5a
chr3-91	chr3	148855854	148856004	+	5099.4	0.5	intron (NM_001081298, intron 1 of 23)	URR1B|DNA|MER1_type	36092	NM_001081298	99633	Mm.331434	NM_001081298	ENSMUSG00000028184	Lphn2	AI450192|Gm619|Lec1|Lphh1|MGC38872|mKIAA0786	latrophilin 2			Ppt1
chr3-92	chr3	149254540	149254690	+	5099.4	0.5	Intergenic	PB1|SINE|Alu	-362594	NM_001081298	99633	Mm.331434	NM_001081298	ENSMUSG00000028184	Lphn2	AI450192|Gm619|Lec1|Lphh1|MGC38872|mKIAA0786	latrophilin 2			Prcp
chr5-45	chr5	82111671	82111821	+	5099.4	0.5	intron (NM_198702, intron 1 of 27)	intron (NM_198702, intron 1 of 27)	15592	NM_198702	319387	Mm.461016	NM_198702	ENSMUSG00000037605	Lphn3	5430402I23Rik|CIRL-3|D130075K09Rik|Gm1379|LEC3|MGC99439|mKIAA0768	latrophilin 3			Prdm1
chr17-68	chr17	71039624	71039774	+	5099.4	0.5	Intergenic	Intergenic	-49136	NM_022882	64898	Mm.227924	NM_001164885	ENSMUSG00000024052	Lpin2	2610511G02Rik|AI481352|AW742896	lipin 2			Prdx1
chr17-69	chr17	71069931	71070081	+	5099.4	0.5	Intergenic	Intergenic	-18829	NM_022882	64898	Mm.227924	NM_001164885	ENSMUSG00000024052	Lpin2	2610511G02Rik|AI481352|AW742896	lipin 2			Prep
chr8-26	chr8	71843456	71843606	+	5099.4	0.5	Intergenic	Intergenic	33987	NM_008509	16956	Mm.1514	NM_008509	ENSMUSG00000015568	Lpl	-	lipoprotein lipase			Prex1
chr8-27	chr8	71882643	71882793	+	5099.4	0.5	Intergenic	Intergenic	73174	NM_008509	16956	Mm.1514	NM_008509	ENSMUSG00000015568	Lpl	-	lipoprotein lipase			Prkce
chr16-17	chr16	24115140	24115290	+	5099.4	0.5	Intergenic	Intergenic	-193484	NM_178665	210126	Mm.450045	NM_001145952	ENSMUSG00000033306	Lpp	9430020K16Rik|AA959454|AU024130|B130055L10Rik|C79715|D630048H16	LIM domain containing preferred translocation partner in lipoma			Prkch
chr16-19	chr16	24848750	24848900	+	5099.4	0.5	intron (NM_001145952, intron 9 of 11)	intron (NM_001145952, intron 9 of 11)	211621	NM_001145954	210126	Mm.450045	NM_001145952	ENSMUSG00000033306	Lpp	9430020K16Rik|AA959454|AU024130|B130055L10Rik|C79715|D630048H16	LIM domain containing preferred translocation partner in lipoma			Proca1
chr16-20	chr16	24879764	24879914	+	5099.4	0.5	intron (NM_001145952, intron 9 of 11)	intron (NM_001145952, intron 9 of 11)	242635	NM_001145954	210126	Mm.450045	NM_001145952	ENSMUSG00000033306	Lpp	9430020K16Rik|AA959454|AU024130|B130055L10Rik|C79715|D630048H16	LIM domain containing preferred translocation partner in lipoma			Prok2
chr3-59	chr3	104556529	104556679	+	5099.4	0.5	Intergenic	PB1|SINE|Alu	84313	NM_001025067	269473	Mm.34855	NM_001025067	ENSMUSG00000032913	Lrig2	4632419I10Rik|BB096938	leucine-rich repeats and immunoglobulin-like domains 2			Prox1
chr3-60	chr3	104652744	104652894	+	5099.4	0.5	Intergenic	Intergenic	-11902	NM_001025067	269473	Mm.34855	NM_001025067	ENSMUSG00000032913	Lrig2	4632419I10Rik|BB096938	leucine-rich repeats and immunoglobulin-like domains 2			Prpf40b
chr10-121	chr10	125152100	125152250	+	5099.4	0.5	Intergenic	MTD|LTR|MaLR	-216993	NM_177152	320398	Mm.275586	NM_177152	ENSMUSG00000020105	Lrig3	9030421L11Rik|9130004I02Rik|9430095K15Rik|mKIAA3016	leucine-rich repeats and immunoglobulin-like domains 3			Prps1l1
chr10-124	chr10	126993911	126994061	+	5099.4	0.5	intron (NM_008512, intron 11 of 88)	intron (NM_008512, intron 11 of 88)	30111	NM_008512	16971	Mm.271854	NM_008512	ENSMUSG00000040249	Lrp1	A2mr|AI316852|CD91|Lrp	low density lipoprotein receptor-related protein 1			Prrc2b
chr15-19	chr15	39798166	39798316	+	5099.4	0.5	Intergenic	Intergenic	-24410	NM_172814	239393	Mm.39874	NM_172814	ENSMUSG00000022305	Lrp12	AI848829|C820005L12Rik	low density lipoprotein-related protein 12			Prrt1
chr2-77	chr2	91285514	91285664	+	5099.4	0.5	intron (NM_172668, intron 16 of 37)	B2_Mm2|SINE|B2	27219	NM_001145857	228357	Mm.469960	NM_001145857	ENSMUSG00000027253	Lrp4	6430526J12Rik|D230026E03|Megf7|mdig	low density lipoprotein receptor-related protein 4			Prss22
chr17-86	chr17	84699565	84699715	+	5099.4	0.5	promoter-TSS (NM_028233)	promoter-TSS (NM_028233)	-528	NM_028233	72416	Mm.217027	NM_028233	ENSMUSG00000024120	Lrpprc	3110001K13Rik|C76645|Gp130|Lrp130|Lsfc	leucine-rich PPR-motif containing			Prss30
chr16-30	chr16	32083191	32083341	+	5099.4	0.5	intron (NM_146069, intron 1 of 3)	intron (NM_146069, intron 1 of 3)	1957	NM_146069	224109	Mm.33498	NM_146069	ENSMUSG00000052384	Lrrc33	E430025L02Rik|Lrcc33|MGC36838	leucine rich repeat containing 33			Psap
chr5-57	chr5	105902188	105902338	+	5099.4	0.5	Intergenic	Intergenic	-38008	NM_001122768	231549	Mm.23837	NM_001122768	ENSMUSG00000046079	Lrrc8d	2810473G09Rik|4930525N13Rik|A930019F03|Lrrc5	leucine rich repeat containing 8D			Psd2
chr5-58	chr5	105942335	105942485	+	5099.4	0.5	intron (NM_178701, intron 1 of 2)	intron (NM_178701, intron 1 of 2)	1298	NM_178701	231549	Mm.23837	NM_001122768	ENSMUSG00000046079	Lrrc8d	2810473G09Rik|4930525N13Rik|A930019F03|Lrrc5	leucine rich repeat containing 8D			Psd3
chr1-52	chr1	92872114	92872264	+	5099.4	0.5	intron (NM_001111312, intron 1 of 12)	intron (NM_001111312, intron 1 of 12)	-11661	NM_001111311	16978	Mm.395990	NM_001111311	ENSMUSG00000026305	Lrrfip1	AU024550|Fliiap1	leucine rich repeat (in FLII) interacting protein 1			Psen2
chr6-65	chr6	91547875	91548025	+	5099.4	0.5	Intergenic	L1MD3|LINE|L1	66411	NM_026309	67678	Mm.410956	NM_026309	ENSMUSG00000090846	Lsm3	1010001J12Rik|2610005D18Rik|6030401D18Rik|SMX4|USS2	LSM3 homolog, U6 small nuclear RNA associated (S. cerevisiae)			Psmb6
chr15-52	chr15	74748545	74748695	+	5099.4	0.5	Intergenic	RSINE1|SINE|B4	-33686	NM_001164039	17069	Mm.788	NM_001164036	ENSMUSG00000022587	Ly6e	9804|Ly67|RIG-E|Sca-2|TSA-1|Tsa1	lymphocyte antigen 6 complex, locus E			Psmd6
chr13-18	chr13	37225953	37226103	+	5099.4	0.5	Intergenic	Intergenic	-126783	NM_010745	17084	Mm.2639	NM_010745	ENSMUSG00000021423	Ly86	MD-1|MD1	lymphocyte antigen 86			Ptbp1
chr13-19	chr13	37514026	37514176	+	5099.4	0.5	Intergenic	PB1D10|SINE|Alu	161290	NM_010745	17084	Mm.2639	NM_010745	ENSMUSG00000021423	Ly86	MD-1|MD1	lymphocyte antigen 86			Ptchd3
chr1-123	chr1	173453594	173453744	+	5099.4	0.5	Intergenic	Intergenic	-9634	NM_008534	17085	Mm.560	NM_008534	ENSMUSG00000004707	Ly9	AI893573|CD229|Lgp100|Ly-9|SLAMF3|T100	lymphocyte antigen 9			Ptger2
chr1-5	chr1	16674074	16674224	+	5099.4	0.5	intron (NM_016923, intron 1 of 4)	intron (NM_016923, intron 1 of 4)	479	NM_016923	17087	Mm.116844	NM_001159711	ENSMUSG00000025779	Ly96	ESOP-1|MD-2|MD2|MGC151162	lymphocyte antigen 96			Ptger4
chr8-62	chr8	118471778	118471928	+	5099.4	0.5	Intergenic	Intergenic	121018	NM_001025577	17132	Mm.439772	NM_001025577	ENSMUSG00000055435	Maf	2810401A20Rik|A230108G15Rik|AW047063|c-maf	avian musculoaponeurotic fibrosarcoma (v-maf) AS42 oncogene homolog			Ptgr2
chr5-13	chr5	19394686	19394836	+	5099.4	0.5	intron (NM_001170746, intron 2 of 22)	L1Md_F2|LINE|L1	-24581	NM_001170745	50791	Mm.441283	NM_001170745	ENSMUSG00000040003	Magi2	Acvri1|Acvrinp1|Acvrip1|Magi-2|S-SCAM|mKIAA0705	membrane associated guanylate kinase, WW and PDZ domain containing 2			Ptk2b
chr5-14	chr5	19768503	19768653	+	5099.4	0.5	intron (NM_001170746, intron 6 of 22)	intron (NM_001170746, intron 6 of 22)	349236	NM_015823	50791	Mm.441283	NM_001170745	ENSMUSG00000040003	Magi2	Acvri1|Acvrinp1|Acvrip1|Magi-2|S-SCAM|mKIAA0705	membrane associated guanylate kinase, WW and PDZ domain containing 2			Ptma
chr19-5	chr19	5810336	5810486	+	5099.4	0.5	Intergenic	Intergenic	-7740	NR_002847	72289	Mm.298256	NR_002847		Malat1	2210401K01Rik|9430072K23Rik|AI647968	metastasis associated lung adenocarcinoma transcript 1 (non-coding RNA)			Ptp4a2
chr18-35	chr18	65552721	65552871	+	5099.4	0.5	Intergenic	Intergenic	-3570	NM_172833	240354	Mm.132613	NM_172833	ENSMUSG00000032688	Malt1	A630046N12|D430033E09Rik|MGC124469|MGC124470	mucosa associated lymphoid tissue lymphoma translocation gene 1			Ptpn2
chr4-89	chr4	133904074	133904224	+	5099.4	0.5	intron (NM_207237, intron 2 of 11)	intron (NM_207237, intron 2 of 11)	72217	NM_207237	230815	Mm.18905	NM_207237	ENSMUSG00000037306	Man1c1	AI593348	mannosidase, alpha, class 1C, member 1			Ptpn22
chr17-64	chr17	64488645	64488795	+	5099.4	0.5	Intergenic	Intergenic	-9220	NM_008549	17158	Mm.2433	NM_008549	ENSMUSG00000024085	Man2a1	Mana-2|Mana2|Map-2	mannosidase 2, alpha 1			Pvt1
chr17-65	chr17	64512544	64512694	+	5099.4	0.5	intron (NM_008549, intron 1 of 21)	B3|SINE|B2	14679	NM_008549	17158	Mm.2433	NM_008549	ENSMUSG00000024085	Man2a1	Mana-2|Mana2|Map-2	mannosidase 2, alpha 1			Pzp
chr13-80	chr13	113056034	113056184	+	5099.4	0.5	Intergenic	Intergenic	-126248	NM_011945	26401	Mm.15918	NM_011945	ENSMUSG00000021754	Map3k1	MAPKKK1|MEKK1|Mekk	mitogen-activated protein kinase kinase kinase 1			Qprt
chr13-81	chr13	113069935	113070085	+	5099.4	0.5	Intergenic	Intergenic	-140149	NM_011945	26401	Mm.15918	NM_011945	ENSMUSG00000021754	Map3k1	MAPKKK1|MEKK1|Mekk	mitogen-activated protein kinase kinase kinase 1			Rab20
chr11-106	chr11	103086186	103086336	+	5099.4	0.5	Intergenic	Intergenic	-2770	NM_016896	53859	Mm.158981	NM_016896	ENSMUSG00000020941	Map3k14	Nik|aly	mitogen-activated protein kinase kinase kinase 14			Rab21
chr11-107	chr11	103110747	103110897	+	5099.4	0.5	Intergenic	B1_Mur4|SINE|Alu	-27331	NM_016896	53859	Mm.158981	NM_016896	ENSMUSG00000020941	Map3k14	Nik|aly	mitogen-activated protein kinase kinase kinase 14			Rab7l1
chr10-8	chr10	19628724	19628874	+	5099.4	0.5	intron (NM_008580, intron 1 of 29)	intron (NM_008580, intron 1 of 29)	4857	NM_008580	26408	Mm.6595	NM_008580	ENSMUSG00000071369	Map3k5	7420452D20Rik|ASK|ASK1|MAPKKK5|MGC141518|MGC141519|Mekk5	mitogen-activated protein kinase kinase kinase 5			Rab8b
chr18-1	chr18	4265998	4266148	+	5099.4	0.5	Intergenic	Intergenic	86878	NM_007746	26410	Mm.3275	NM_007746	ENSMUSG00000024235	Map3k8	Cot|Cot/Tpl2|Est|Estf|Tpl-2|Tpl2|c-COT	mitogen-activated protein kinase kinase kinase 8			Rad21
chr18-2	chr18	4302726	4302876	+	5099.4	0.5	Intergenic	Intergenic	50150	NM_007746	26410	Mm.3275	NM_007746	ENSMUSG00000024235	Map3k8	Cot|Cot/Tpl2|Est|Estf|Tpl-2|Tpl2|c-COT	mitogen-activated protein kinase kinase kinase 8			Rai14
chr18-3	chr18	4313904	4314054	+	5099.4	0.5	Intergenic	Intergenic	38972	NM_007746	26410	Mm.3275	NM_007746	ENSMUSG00000024235	Map3k8	Cot|Cot/Tpl2|Est|Estf|Tpl-2|Tpl2|c-COT	mitogen-activated protein kinase kinase kinase 8			Ralgds
chr7-23	chr7	28716663	28716813	+	5099.4	0.5	intron (NM_009109, intron 101 of 105)	PB1D9|SINE|Alu	25124	NM_008279	26411	Mm.148278	NM_008279	ENSMUSG00000037337	Map4k1	Hpk1|mHPK1	mitogen-activated protein kinase kinase kinase kinase 1			Ranbp6
chr1-13	chr1	39840109	39840259	+	5099.4	0.5	Intergenic	Intergenic	-5275	NM_008696	26921	Mm.485049	NM_008696	ENSMUSG00000026074	Map4k4	9430080K19Rik|AU043147|AU045934|AW046177|HGK|Nik	mitogen-activated protein kinase kinase kinase kinase 4			Rap1gap2
chr1-14	chr1	39862276	39862426	+	5099.4	0.5	intron (NM_008696, intron 2 of 30)	intron (NM_008696, intron 2 of 30)	16892	NM_008696	26921	Mm.485049	NM_008696	ENSMUSG00000026074	Map4k4	9430080K19Rik|AU043147|AU045934|AW046177|HGK|Nik	mitogen-activated protein kinase kinase kinase kinase 4			Rap2b
chr17-27	chr17	28448438	28448588	+	5099.4	0.5	intron (NM_001168513, intron 3 of 11)	intron (NM_001168513, intron 3 of 11)	28356	NM_001168513	26416	Mm.311337	NM_001168508	ENSMUSG00000053436	Mapk14	CSBP2|Crk1|Csbp1|MGC102436|Mxi2|PRKM14|PRKM15|p38|p38-alpha|p38MAPK|p38a|p38alpha	mitogen-activated protein kinase 14			Rapgef1
chr14-23	chr14	46221390	46221540	+	5099.4	0.5	intron (NM_178684, intron 1 of 3)	intron (NM_178684, intron 1 of 3)	1274	NM_178684	218975	Mm.405885	NM_178684	ENSMUSG00000021840	Mapk1ip1l	9130202B12|C130032J12Rik	mitogen-activated protein kinase 1 interacting protein 1-like			Raph1
chr9-62	chr9	107122003	107122153	+	5099.4	0.5	intron (NM_178907, intron 2 of 10)	intron (NM_178907, intron 2 of 10)	25900	NM_178907	102626	Mm.445242	NM_178907	ENSMUSG00000032577	Mapkapk3	3PK|AI874665|MAPKAP3|MK3|MapkKapk3	mitogen-activated protein kinase-activated protein kinase 3			Rara
chr11-110	chr11	105280730	105280880	+	5099.4	0.5	Intergenic	Intergenic	-7980	NM_001039242	632687	Mm.121570	NM_001039242	ENSMUSG00000078627	MARCH10	4933417C16Rik|AV039223|MGC118297|OTTMUSG00000002847|Rnf190	membrane-associated ring finger (C3HC4) 10			Rasgef1b
chr10-122	chr10	126461409	126461559	+	5099.4	0.5	intron (NM_001033262, intron 1 of 3)	intron (NM_001033262, intron 1 of 3)	1649	NM_001033262	216438	Mm.37892	NM_001033262	ENSMUSG00000040502	MARCH9	AI608492|BC019560	membrane-associated ring finger (C3HC4) 9			Rassf3
chr10-20	chr10	36921306	36921456	+	5099.4	0.5	Intergenic	Intergenic	-93039	NM_008538	17118	Mm.30059	NM_008538	ENSMUSG00000069662	Marcks	Macs|PKCSL	myristoylated alanine rich protein kinase C substrate			Rassf4
chr10-21	chr10	36925347	36925497	+	5099.4	0.5	Intergenic	Intergenic	-97080	NM_008538	17118	Mm.30059	NM_008538	ENSMUSG00000069662	Marcks	Macs|PKCSL	myristoylated alanine rich protein kinase C substrate			Rassf6
chr10-22	chr10	37027671	37027821	+	5099.4	0.5	Intergenic	Intergenic	-199404	NM_008538	17118	Mm.30059	NM_008538	ENSMUSG00000069662	Marcks	Macs|PKCSL	myristoylated alanine rich protein kinase C substrate			Rassf8
chr10-123	chr10	126715251	126715401	+	5099.4	0.5	promoter-TSS (NM_001171582)	promoter-TSS (NM_001171582)	-591	NM_001171582	216443	Mm.28173	NM_001003913	ENSMUSG00000040354	Mars	MGC90747|Metrs|Mtrns	methionine-tRNA synthetase			Raver2
chr13-71	chr13	101702367	101702517	+	5099.4	0.5	intron (NM_001038602, intron 3 of 6)	intron (NM_001038602, intron 3 of 6)	14759	NM_178410	218518	Mm.25300	NM_001038602	ENSMUSG00000021636	Marveld2	BC003296|MARVD2|MGC55067|Mrvldc2|Tric|Trica|Tricb|Tricc	MARVEL (membrane-associating) domain containing 2			Rbbp6
chr15-15	chr15	34287205	34287355	+	5099.4	0.5	intron (NM_016762, intron 2 of 18)	intron (NM_016762, intron 2 of 18)	36010	NM_016762	17181	Mm.396856	NM_016762	ENSMUSG00000022324	Matn2	Crtm2|MGC102477|matrilin-2	matrilin 2			Rbm46
chr3-28	chr3	60595738	60595888	+	5099.4	0.5	intron (NM_020007, intron 1 of 9)	intron (NM_020007, intron 1 of 9)	6632	NM_020007	56758	Mm.255723	NM_020007	ENSMUSG00000027763	Mbnl1	Mbnl|mKIAA0428	muscleblind-like 1 (Drosophila)			Rbmy1a1
chr14-71	chr14	119398040	119398114	+	5099.4	0.5	Intergenic	ORR1E|LTR|MaLR	-12774	NM_207515	105559	Mm.400294	NM_175341	ENSMUSG00000022139	Mbnl2	1110002M11Rik|AI047808|AI837313|AI849185|AL118326|KIAA4072|MBLL|R75232|mKIAA4072	muscleblind-like 2			Rbpj
chr13-15	chr13	30092405	30092555	+	5099.4	0.5	Intergenic	Intergenic	-51475	NM_153546	218121	Mm.89682	NM_153546	ENSMUSG00000038732	Mboat1	9130215M02Rik|BC023845|LPEAT1|MGC38410|Moact1|Oact1	membrane bound O-acyltransferase domain containing 1			Rbpms
chr18-40	chr18	82603840	82603990	+	5099.4	0.5	Intergenic	Intergenic	-5636	NM_010777	17196	Mm.454459	NM_001025245	ENSMUSG00000041607	Mbp	C76307|Hmbpr|R75289|golli-mbp|mld|shi	myelin basic protein			Rcsd1
chr18-41	chr18	82647997	82648147	+	5099.4	0.5	intron (NM_001025245, intron 2 of 3)	intron (NM_001025245, intron 2 of 3)	38521	NM_001025245	17196	Mm.454459	NM_001025245	ENSMUSG00000041607	Mbp	C76307|Hmbpr|R75289|golli-mbp|mld|shi	myelin basic protein			Rdh10
chr18-42	chr18	82666459	82666609	+	5099.4	0.5	intron (NM_001025245, intron 3 of 3)	intron (NM_001025245, intron 3 of 3)	-22357	NM_001025256	17196	Mm.454459	NM_001025245	ENSMUSG00000041607	Mbp	C76307|Hmbpr|R75289|golli-mbp|mld|shi	myelin basic protein			Rdh13
chr4-17	chr4	45422212	45422362	+	5099.4	0.5	intron (NM_001009949, intron 2 of 2)	ID_B1|SINE|B4	7579	NM_001009949	230125	Mm.260210	NM_001009949		Mcart1	9130208E07Rik|D130005A03Rik|Gm138|MGC115765	mitochondrial carrier triple repeat 1			Reep3
chr4-18	chr4	45428695	45428845	+	5099.4	0.5	intron (NM_001009949, intron 1 of 2)	intron (NM_001009949, intron 1 of 2)	1096	NM_001009949	230125	Mm.260210	NM_001009949		Mcart1	9130208E07Rik|D130005A03Rik|Gm138|MGC115765	mitochondrial carrier triple repeat 1			Retn
chr17-90	chr17	87155410	87155560	+	5099.4	0.5	Intergenic	Intergenic	18788	NM_176808	193813	Mm.30251	NM_139295	ENSMUSG00000024150	Mcfd2	1810021C21Rik|F5f8d|Lman1ip|Sdnsf	multiple coagulation factor deficiency 2			Rfwd2
chr3-50	chr3	95743006	95743156	+	5099.4	0.5	Intergenic	Intergenic	-1044	NM_008562	17210	Mm.1639	NM_008562	ENSMUSG00000038612	Mcl1	AW556805|Mcl-1	myeloid cell leukemia sequence 1			Rgl1
chr13-58	chr13	76861863	76862013	+	5099.4	0.5	intron (NM_030174, intron 1 of 20)	intron (NM_030174, intron 1 of 20)	10975	NM_030174	78771	Mm.316249	NM_030174	ENSMUSG00000021596	Mctp1	2810465F10Rik	multiple C2 domains, transmembrane 1			Rgs1
chr10-113	chr10	117486073	117486223	+	5099.4	0.5	Intergenic	Intergenic	-58632	NM_001162904	17245	Mm.442618	NM_001162904	ENSMUSG00000020212	Mdm1	Arrd2|Mdm-1	transformed mouse 3T3 cell double minute 1			Rgs13
chr10-114	chr10	117496532	117496682	+	5099.4	0.5	Intergenic	Intergenic	-48173	NM_001162904	17245	Mm.442618	NM_001162904	ENSMUSG00000020212	Mdm1	Arrd2|Mdm-1	transformed mouse 3T3 cell double minute 1			Rhob
chr10-115	chr10	117500948	117501098	+	5099.4	0.5	Intergenic	Intergenic	-43757	NM_001162904	17245	Mm.442618	NM_001162904	ENSMUSG00000020212	Mdm1	Arrd2|Mdm-1	transformed mouse 3T3 cell double minute 1			Rhoh
chr10-116	chr10	117506449	117506599	+	5099.4	0.5	Intergenic	Intergenic	-38256	NM_001162904	17245	Mm.442618	NM_001162904	ENSMUSG00000020212	Mdm1	Arrd2|Mdm-1	transformed mouse 3T3 cell double minute 1			Rhot1
chr7-40	chr7	79653765	79653915	+	5099.4	0.5	intron (NM_001037927, intron 17 of 17)	intron (NM_001037927, intron 17 of 17)	13263	NM_008588	17292	Mm.1404	NM_008588	ENSMUSG00000030544	Mesp1	MGC159208|MGC159210|bHLHc5	mesoderm posterior 1			Rhou
chr7-41	chr7	79654166	79654316	+	5099.4	0.5	intron (NM_001037927, intron 17 of 17)	intron (NM_001037927, intron 17 of 17)	12862	NM_008588	17292	Mm.1404	NM_008588	ENSMUSG00000030544	Mesp1	MGC159208|MGC159210|bHLHc5	mesoderm posterior 1			Rilpl2
chr11-142	chr11	121529665	121529815	+	5099.4	0.5	intron (NM_144797, intron 2 of 3)	intron (NM_144797, intron 2 of 3)	11223	NM_144797	210029	Mm.153566	NM_144797	ENSMUSG00000039208	Metrnl	9430048M07Rik|BC019776|MGC25696	meteorin, glial cell differentiation regulator-like			Rin2
chr11-143	chr11	121557408	121557558	+	5099.4	0.5	Intergenic	Intergenic	38966	NM_144797	210029	Mm.153566	NM_144797	ENSMUSG00000039208	Metrnl	9430048M07Rik|BC019776|MGC25696	meteorin, glial cell differentiation regulator-like			Rmi1
chr2-57	chr2	70764305	70764455	+	5099.4	0.5	Intergenic	Intergenic	54833	NM_001110512	228019	Mm.485465	NM_001110512	ENSMUSG00000041975	Mettl8	BC004636|MGC67805|MGC7995|Tip	methyltransferase like 8			Rnasel
chr2-58	chr2	70778598	70778748	+	5099.4	0.5	intron (NM_001110512, intron 4 of 8)	intron (NM_001110512, intron 4 of 8)	40540	NM_001110512	228019	Mm.485465	NM_001110512	ENSMUSG00000041975	Mettl8	BC004636|MGC67805|MGC7995|Tip	methyltransferase like 8			Rnd3
chr8-13	chr8	37102392	37102542	+	5099.4	0.5	intron (NM_001081279, intron 1 of 2)	intron (NM_001081279, intron 1 of 2)	46152	NM_001081279	52065	Mm.103246	NM_001081279	ENSMUSG00000070056	Mfhas1	2310066G09Rik|D8Ertd91e	malignant fibrous histiocytoma amplified sequence 1			Rnf128
chr15-62	chr15	78605808	78605958	+	5099.4	0.5	intron (NM_130859, intron 17 of 20)	L2|LINE|L2	-5183	NM_008595	17305	Mm.149235	NM_008595	ENSMUSG00000018169	Mfng	AW546563	MFNG O-fucosylpeptide 3-beta-N-acetylglucosaminyltransferase			Rnf135
chr3-33	chr3	67645074	67645224	+	5099.4	0.5	Intergenic	Intergenic	-25548	NM_025813	66868	Mm.485453	NM_025813	ENSMUSG00000027775	Mfsd1	1200003O06Rik	major facilitator superfamily domain containing 1			Rnf144b
chr1-10	chr1	37504267	37504417	+	5099.4	0.5	Intergenic	Intergenic	-23537	NM_173870	269181	Mm.447744	NM_173870	ENSMUSG00000026110	Mgat4a	9530018I07Rik|GnT-IVa|glcNAc-T-IVa	mannoside acetylglucosaminyltransferase 4, isoenzyme A			Rnf150
chr11-24	chr11	50072658	50072808	+	5099.4	0.5	intron (NM_145926, intron 1 of 14)	intron (NM_145926, intron 1 of 14)	3975	NM_145926	103534	Mm.86759	NM_145926	ENSMUSG00000036620	Mgat4b	AA407995|GnTIVb	mannoside acetylglucosaminyltransferase 4, isoenzyme B			Rnf166
chr1-63	chr1	129046770	129046920	+	5099.4	0.5	intron (NM_145128, intron 1 of 17)	intron (NM_145128, intron 1 of 17)	14313	NM_145128	107895	Mm.472488	NM_145128	ENSMUSG00000036155	Mgat5	4930471A21Rik|5330407H02Rik|AI480971|GlcNAc-TV	mannoside acetylglucosaminyltransferase 5			Rnf216
chr1-64	chr1	129070461	129070611	+	5099.4	0.5	intron (NM_145128, intron 1 of 17)	MTE2a|LTR|MaLR	38004	NM_145128	107895	Mm.472488	NM_145128	ENSMUSG00000036155	Mgat5	4930471A21Rik|5330407H02Rik|AI480971|GlcNAc-TV	mannoside acetylglucosaminyltransferase 5			Rnf32
chr1-65	chr1	129097636	129097786	+	5099.4	0.5	intron (NM_145128, intron 2 of 17)	RMER5|LTR|ERV1	65179	NM_145128	107895	Mm.472488	NM_145128	ENSMUSG00000036155	Mgat5	4930471A21Rik|5330407H02Rik|AI480971|GlcNAc-TV	mannoside acetylglucosaminyltransferase 5			Robo1
chr6-130	chr6	138105489	138105639	+	5099.4	0.5	intron (NM_019946, intron 1 of 3)	intron (NM_019946, intron 1 of 3)	831	NM_019946	56615	Mm.14796	NM_019946	ENSMUSG00000008540	Mgst1	1500002K10Rik|Gst	microsomal glutathione S-transferase 1			Rock2
chr11-50	chr11	70403953	70404103	+	5099.4	0.5	intron (NM_176893, intron 1 of 31)	PB1D10|SINE|Alu	24952	NM_016713	50932	Mm.42967	NM_001045959	ENSMUSG00000020827	Mink1	B55|MINK|Map4k6|RP23-122P1.6|Ysk2	misshapen-like kinase 1 (zebrafish)			Rpap3
chr19-47	chr19	32598695	32598845	+	5099.4	0.5	Intergenic	Intergenic	47004	NM_010799	17330	Mm.255116	NM_010799	ENSMUSG00000024896	Minpp1	AA408516	multiple inositol polyphosphate histidine phosphatase 1			Rpl27
chr14-34	chr14	60815209	60815359	+	5099.4	0.5	Intergenic	Intergenic	-108836	NR_035428	100316771		NR_035428		Mir1196	Mirn1196|mmu-mir-1196	microRNA 1196			Rpl31
chr14-35	chr14	60972945	60973095	+	5099.4	0.5	Intergenic	Intergenic	-266572	NR_035428	100316771		NR_035428		Mir1196	Mirn1196|mmu-mir-1196	microRNA 1196			Rpl34-ps1
chr9-79	chr9	122496704	122496854	+	5099.4	0.5	Intergenic	PB1|SINE|Alu	-34795	NR_029819	387156		NR_029819		Mir138-1	Mirn138|Mirn138-1	microRNA 138-1			Rprd2
chr11-76	chr11	87571736	87571886	+	5099.4	0.5	Intergenic	Intergenic	-1248	NR_029555	387160		NR_029555		Mir142	Mirn142|miR-142|mmu-mir-142	microRNA 142			Rprl1
chr9-2	chr9	20791039	20791189	+	5099.4	0.5	Intergenic	ORR1A3|LTR|MaLR	-8384	NR_035438	100316681		NR_035438		Mir1900	Mirn1900|mmu-mir-1900	microRNA 1900			Rps29
chr13-79	chr13	110880738	110880888	+	5099.4	0.5	intron (NM_011056, intron 5 of 16)	intron (NM_011056, intron 5 of 16)	-143874	NR_035442	100316683		NR_035442		Mir1904	Mirn1904|mmu-mir-1904	microRNA 1904			Rpusd4
chr15-20	chr15	50527631	50527781	+	5099.4	0.5	intron (NM_032000, intron 4 of 5)	intron (NM_032000, intron 4 of 5)	191482	NR_035444	100316685		NR_035444		Mir1907	Mirn1907|mmu-mir-1907	microRNA 1907			Rras2
chr15-21	chr15	50699417	50699567	+	5099.4	0.5	intron (NM_032000, intron 1 of 5)	intron (NM_032000, intron 1 of 5)	19696	NR_035444	100316685		NR_035444		Mir1907	Mirn1907|mmu-mir-1907	microRNA 1907			Rrbp1
chr10-57	chr10	77106581	77106731	+	5099.4	0.5	Intergenic	URR1A|DNA|MER1_type	21716	NR_035451	100316811		NR_035451		Mir1930	mmu-mir-1930	microRNA 1930			Rreb1
chr5-22	chr5	30502893	30503043	+	5099.4	0.5	intron (NM_145558, intron 6 of 15)	intron (NM_145558, intron 6 of 15)	1442	NR_035486	100316709		NR_035486		Mir1960	mmu-mir-1960	microRNA 1960			Rtp4
chr11-72	chr11	86386459	86386609	+	5099.4	0.5	Intergenic	Intergenic	13819	NR_029738	387140		NR_029738		Mir21	Mirn21|mmu-mir-21	microRNA 21			Runx1
chr11-73	chr11	86393366	86393516	+	5099.4	0.5	Intergenic	Intergenic	6912	NR_029738	387140		NR_029738		Mir21	Mirn21|mmu-mir-21	microRNA 21			Runx2
chr11-74	chr11	86395015	86395165	+	5099.4	0.5	Intergenic	Intergenic	5263	NR_029738	387140		NR_029738		Mir21	Mirn21|mmu-mir-21	microRNA 21			S1pr1
chr2-21	chr2	30500996	30501146	+	5099.4	0.5	Intergenic	Intergenic	-42148	NR_037272	100526499		NR_037272		Mir3089	mmu-mir-3089	microRNA 3089			S1pr3
chr2-22	chr2	30540425	30540575	+	5099.4	0.5	Intergenic	Intergenic	-2719	NR_037272	100526499		NR_037272		Mir3089	mmu-mir-3089	microRNA 3089			Sag
chr4-106	chr4	148904481	148904631	+	5099.4	0.5	Intergenic	Intergenic	-7698	NR_029751	723848		NR_029751		Mir34a	Mirn34a|mmu-mir-34a	microRNA 34a			Samd4
chr4-55	chr4	87746666	87746816	+	5099.4	0.5	intron (NM_001081184, intron 16 of 43)	intron (NM_001081184, intron 16 of 43)	153470	NR_030478	735282		NR_030478		Mir491	Mirn491|mmu-mir-491	microRNA 491			Samhd1
chr14-52	chr14	71943510	71943660	+	5099.4	0.5	intron (NM_009029, intron 20 of 26)	intron (NM_009029, intron 20 of 26)	-2579	NR_030459	751541		NR_030459		Mir687	Mirn687|mir-687|mmu-mir-687	microRNA 687			Samsn1
chr3-77	chr3	122282788	122282938	+	5099.4	0.5	Intergenic	Intergenic	2862	NR_030439	791077		NR_030439		Mir760	Mirn760|mir-760|mmu-mir-760	microRNA 760			Sardh
chr3-78	chr3	122332376	122332526	+	5099.4	0.5	Intergenic	Intergenic	-46726	NR_030439	791077		NR_030439		Mir760	Mirn760|mir-760|mmu-mir-760	microRNA 760			Sbk2
chr3-79	chr3	122341294	122341444	+	5099.4	0.5	Intergenic	Intergenic	-55644	NR_030439	791077		NR_030439		Mir760	Mirn760|mir-760|mmu-mir-760	microRNA 760			Scaf1
chr15-66	chr15	80908548	80908698	+	5099.4	0.5	intron (NM_001082536, intron 2 of 13)	intron (NM_001082536, intron 2 of 13)	23651	NM_153049	223701	Mm.439814	NM_001082536	ENSMUSG00000042292	Mkl1	AI852829|AMKL|AW743281|AW821984|Bsac|Mal|Mrtf-A	MKL (megakaryoblastic leukemia)/myocardin-like 1			Scaf4
chr16-9	chr16	13153183	13153333	+	5099.4	0.5	Intergenic	Intergenic	-16801	NM_001122667	239719	Mm.270643	NM_001122667	ENSMUSG00000009569	Mkl2	ENSMUSG00000075401|Gt4-1|KIAA1243|MGC41582|MRTF-B|Mrtfb|mKIAA1243	MKL/myocardin-like 2			Scamp1
chr16-10	chr16	13251745	13251895	+	5099.4	0.5	intron (NM_001122667, intron 3 of 16)	intron (NM_001122667, intron 3 of 16)	-20179	NM_153588	239719	Mm.270643	NM_001122667	ENSMUSG00000009569	Mkl2	ENSMUSG00000075401|Gt4-1|KIAA1243|MGC41582|MRTF-B|Mrtfb|mKIAA1243	MKL/myocardin-like 2			Scarb2
chr10-62	chr10	80081404	80081554	+	5099.4	0.5	Intergenic	Intergenic	-6374	NM_021462	17347	Mm.472174	NM_021462	ENSMUSG00000020190	Mknk2	2010016G11Rik|Gprk7|Mnk2	MAP kinase-interacting serine/threonine kinase 2			Scd1
chr17-62	chr17	56624019	56624169	+	5099.4	0.5	Intergenic	ORR1D1|LTR|MaLR	-3582	NM_022328	64144	Mm.148748	NM_022328	ENSMUSG00000024212	Mllt1	AA407901|BAM11|ENL|LTG19	myeloid/lymphoid or mixed-lineage leukemia (trithorax homolog, Drosophila); translocated to, 1			Scyl2
chr11-89	chr11	97475614	97475764	+	5099.4	0.5	Intergenic	Intergenic	-3813	NM_139311	246198	Mm.23685	NM_139311	ENSMUSG00000038437	Mllt6	AI315037|Af17	myeloid/lymphoid or mixed-lineage leukemia (trithorax homolog, Drosophila); translocated to, 6			Sdc1
chr17-19	chr17	24206537	24206687	+	5099.4	0.5	promoter-TSS (NM_019988)	promoter-TSS (NM_019988)	66	NM_019988	56716	Mm.289516	NM_019988	ENSMUSG00000024142	Mlst8	0610033N12Rik|AA409454|AI505104|AI851821|Gbl	MTOR associated protein, LST8 homolog (S. cerevisiae)			Sdc3
chr8-64	chr8	122280556	122280706	+	5099.4	0.5	promoter-TSS (NM_019966)	promoter-TSS (NM_019966)	-238	NM_019966	56690	Mm.423037	NM_019966	ENSMUSG00000074064	Mlycd	AI324784|Mcd	malonyl-CoA decarboxylase			Sdcbp
chr10-63	chr10	80099433	80099583	+	5099.4	0.5	intron (NM_172457, intron 1 of 3)	intron (NM_172457, intron 1 of 3)	5441	NM_172457	208228	Mm.49309	NM_172457	ENSMUSG00000003348	Mobkl2a	5330417K06Rik|A630029F06|AV218468	MOB1, Mps One Binder kinase activator-like 2A (yeast)			Sdccag8
chr18-18	chr18	46532772	46532922	+	5099.4	0.5	Intergenic	Intergenic	58300	NM_028086	72076	Mm.82766	NM_028086	ENSMUSG00000046487	Mospd4	2010013H21Rik	motile sperm domain containing 4			Sec16b
chr18-19	chr18	46599930	46600080	+	5099.4	0.5	Intergenic	Intergenic	-8858	NM_028086	72076	Mm.82766	NM_028086	ENSMUSG00000046487	Mospd4	2010013H21Rik	motile sperm domain containing 4			Sec24c
chr18-20	chr18	46602064	46602214	+	5099.4	0.5	Intergenic	Intergenic	-10992	NM_028086	72076	Mm.82766	NM_028086	ENSMUSG00000046487	Mospd4	2010013H21Rik	motile sperm domain containing 4			Sema3f
chr19-20	chr19	12538916	12539066	+	5099.4	0.5	intron (NM_172442, intron 8 of 8)	MLT1A0|LTR|MaLR	11167	NM_010821	17476	Mm.3999	NM_010821	ENSMUSG00000046805	Mpeg1	MGC150002|MGC150003|MPS1|Mpg-1	macrophage expressed gene 1			Senp1
chr2-7	chr2	14124609	14124759	+	5099.4	0.5	intron (NM_001081310, intron 3 of 3)	intron (NM_001081310, intron 3 of 3)	-22484	NM_008625	17533	Mm.2019	NM_008625	ENSMUSG00000026712	Mrc1	AW259686|CD206|MR	mannose receptor, C type 1			Sepsecs
chr1-39	chr1	72040358	72040508	+	5099.4	0.5	Intergenic	Intergenic	105082	NM_001005423	381269	Mm.422636	NM_001005423	ENSMUSG00000039395	Mreg	Gm974|MGC92980|Wdt2|dsu	melanoregulin			Serpina3c
chr17-51	chr17	45216373	45216523	+	5099.4	0.5	Intergenic	Intergenic	66495	NM_026732	68463	Mm.379158	NM_026732	ENSMUSG00000023939	Mrpl14	1110006I11Rik|AI846816|MRP-L32|Rpml32	mitochondrial ribosomal protein L14			Serpinb2
chr5-23	chr5	31847900	31848050	+	5099.4	0.5	Intergenic	Intergenic	-42557	NM_025796	66845	Mm.120763	NM_025796	ENSMUSG00000029142	Mrpl33	0610009M10Rik	mitochondrial ribosomal protein L33			Serpine1
chr6-25	chr6	39710615	39710765	+	5099.4	0.5	Intergenic	Intergenic	29853	NM_010270	14548	Mm.377071	NM_001010930	ENSMUSG00000029918	Mrps33	AI841153|CGI-139|Gdap3|MGC106490|MRP-S33|PTD003	mitochondrial ribosomal protein S33			Serpine2
chr19-15	chr19	11678921	11679071	+	5099.4	0.5	Intergenic	Intergenic	-7147	NM_026835	68774	Mm.290390	NM_026835	ENSMUSG00000024679	Ms4a6d	1110058E16Rik|AI447446|Ms4a11	membrane-spanning 4-domains, subfamily A, member 6D			Sesn2
chr19-14	chr19	11160381	11160531	+	5099.4	0.5	Intergenic	Intergenic	-12308	NM_022430	64381	Mm.34460	NM_022430	ENSMUSG00000024730	Ms4a8a	2010004L09Rik|AI481240|CD20L5|Ms4a8	membrane-spanning 4-domains, subfamily A, member 8A			Sgk1
chr17-78	chr17	83640395	83640545	+	5099.4	0.5	intron (NM_001171054, intron 3 of 13)	intron (NM_001171054, intron 3 of 13)	25981	NM_001171052	116871	Mm.277668	NM_001171052	ENSMUSG00000055817	Mta3	1110002J22Rik|mKIAA1266	metastasis associated 3			Sgms1
chr15-14	chr15	33990952	33991102	+	5099.4	0.5	Intergenic	(CA)n|Simple_repeat|Simple_repeat	-36281	NM_026002	67154	Mm.130883	NM_026002	ENSMUSG00000022255	Mtdh	2610103J23Rik|3D3|3D3/Lyric|AEG-1|AV353288|D8Bwg1112e|Lyric	metadherin			Sgms2
chr19-2	chr19	3378265	3378415	+	5099.4	0.5	intron (NM_013495, intron 14 of 18)	intron (NM_013495, intron 14 of 18)	-10529	NM_001039658	17771	Mm.209941	NM_001039657	ENSMUSG00000024905	Mtl5	tesmin	metallothionein-like 5, testis-specific (tesmin)			Sh2d1b1
chr8-15	chr8	42133782	42133932	+	5099.4	0.5	promoter-TSS (NM_001040699)	promoter-TSS (NM_001040699)	-248	NM_001040699	54384		NM_001040699	ENSMUSG00000039431	Mtmr7	-	myotubularin related protein 7			Sh2d4a
chr4-103	chr4	147291946	147292096	+	5099.4	0.5	promoter-TSS (NM_020009)	promoter-TSS (NM_020009)	-361	NM_020009	56717	Mm.21158	NM_020009	ENSMUSG00000028991	Mtor	2610315D21Rik|AI327068|FRAP|FRAP2|Frap1|MGC118056|RAFT1|RAPT1|flat	mechanistic target of rapamycin (serine/threonine kinase)			Sh3bgrl
chr18-4	chr18	4367076	4367226	+	5099.4	0.5	Intergenic	Intergenic	-8439	NM_026157	67440	Mm.49826	NM_026157	ENSMUSG00000024234	Mtpap	0610027A18Rik|AW551379|Papd1	mitochondrial poly(A) polymerase			Sh3bgrl2
chr6-18	chr6	35473010	35473160	+	5099.4	0.5	Intergenic	MLT1I|LTR|MaLR	-3045	NM_008098	14489	Mm.182746	NM_008098	ENSMUSG00000029840	Mtpn	5033418D15Rik|Gcdp|V1	myotrophin			Sh3kbp1
chr19-57	chr19	53371862	53372012	+	5099.4	0.5	intron (NM_001008542, intron 1 of 5)	intron (NM_001008542, intron 1 of 5)	8119	NM_001008542	17859	Mm.2154	NM_001008542	ENSMUSG00000025025	Mxi1	ENSMUSG00000067085|Gm10197|Mad2|bHLHc11	Max interacting protein 1			Sh3tc1
chr9-75	chr9	119171535	119171685	+	5099.4	0.5	Intergenic	CpG	17128	NM_010851	17874	Mm.213003	NM_010851	ENSMUSG00000032508	Myd88	-	myeloid differentiation primary response gene 88			Shc4
chr13-33	chr13	45277628	45277778	+	5099.4	0.5	Intergenic	Intergenic	-123011	NM_153789	218203	Mm.481228	NM_153789	ENSMUSG00000038175	Mylip	9430057C20Rik|MGC11702|Mir	myosin regulatory light chain interacting protein			Shisa2
chr13-34	chr13	45453349	45453499	+	5099.4	0.5	Intergenic	Intergenic	52495	NM_181043	218203	Mm.481228	NM_153789	ENSMUSG00000038175	Mylip	9430057C20Rik|MGC11702|Mir	myosin regulatory light chain interacting protein			Shisa5
chr11-58	chr11	77602286	77602436	+	5099.4	0.5	intron (NM_011586, intron 1 of 39)	intron (NM_011586, intron 1 of 39)	8901	NM_011586	360013	Mm.476162	NM_011586	ENSMUSG00000000631	Myo18a	MyoPDZ|MysPDZ	myosin XVIIIA			Shisa9
chr5-59	chr5	113191153	113191303	+	5099.4	0.5	intron (NM_177078, intron 9 of 20)	MTC|LTR|MaLR	-54563	NM_028901	74376	Mm.441903	NM_028901	ENSMUSG00000072720	Myo18b	4932408L24Rik|4933411E19Rik|Gm448	myosin XVIIIb			Siglec1
chr17-37	chr17	33171377	33171527	+	5099.4	0.5	intron (NM_053214, intron 1 of 27)	intron (NM_053214, intron 1 of 27)	9057	NM_053214	17916	Mm.42019	NM_053214	ENSMUSG00000024300	Myo1f	C330006B10Rik	myosin IF			Sirpb1b
chr17-67	chr17	71001505	71001655	+	5099.4	0.5	intron (NM_010867, intron 22 of 37)	intron (NM_010867, intron 22 of 37)	77166	NM_001083934	17929	Mm.4103	NM_001083934	ENSMUSG00000024049	Myom1	D430047A17Rik	myomesin 1			Skint10
chr8-49	chr8	89762131	89762281	+	5099.4	0.5	intron (NM_030563, intron 1 of 6)	intron (NM_030563, intron 1 of 6)	13157	NM_030563	80750	Mm.428374	NM_030563	ENSMUSG00000031652	N4bp1	AI481586|C81621|MGC7607	NEDD4 binding protein 1			Sla
chr5-107	chr5	150863677	150863751	+	5099.4	0.5	promoter-TSS (NM_133898)	promoter-TSS (NM_133898)	-810	NM_133898	100637	Mm.279932	NM_133898	ENSMUSG00000041132	N4bp2l1	2410024N18Rik|AI428195|B230342M21Rik	NEDD4 binding protein 2-like 1			Slamf7
chr2-125	chr2	145557793	145557943	+	5099.4	0.5	intron (NM_028724, intron 9 of 12)	B1F1|SINE|Alu	-36814	NM_026425	67877	Mm.442235	NM_001141965	ENSMUSG00000002728	Naa20	1500004D14Rik|2900026I01Rik|AU041458|D2Ertd186e|MGC144325|Nat5	N(alpha)-acetyltransferase 20, NatB catalytic subunit			Slamf9
chr13-70	chr13	101502991	101503141	+	5099.4	0.5	Intergenic	PB1D10|SINE|Alu	50055	NM_008670	17940	Mm.6898	NM_008670	ENSMUSG00000021640	Naip1	AV364616|Birc1a|D13Lsd1|Naip|Naip-rs1	NLR family, apoptosis inhibitory protein 1			Slc12a7
chr13-68	chr13	101301798	101301948	+	5099.4	0.5	intron (NM_001126182, intron 1 of 15)	intron (NM_001126182, intron 1 of 15)	476	NM_001126182	17948	Mm.89961	NM_001126182	ENSMUSG00000078945	Naip2	Birc1b|MGC141528|Naip-rs6	NLR family, apoptosis inhibitory protein 2			Slc15a3
chr13-69	chr13	101303654	101303804	+	5099.4	0.5	Intergenic	Lx8|LINE|L1	-1380	NM_010872	17948	Mm.89961	NM_001126182	ENSMUSG00000078945	Naip2	Birc1b|MGC141528|Naip-rs6	NLR family, apoptosis inhibitory protein 2			Slc16a10
chr7-61	chr7	96706193	96706343	+	5099.4	0.5	intron (NM_011858, intron 18 of 32)	intron (NM_011858, intron 18 of 32)	-120451	NM_153591	244141	Mm.274864	NM_153591	ENSMUSG00000018995	Nars2	AI875199|MGC41336	asparaginyl-tRNA synthetase 2 (mitochondrial)(putative)			Slc16a11
chr7-62	chr7	96724152	96724302	+	5099.4	0.5	intron (NM_011858, intron 22 of 32)	intron (NM_011858, intron 22 of 32)	-102492	NM_153591	244141	Mm.274864	NM_153591	ENSMUSG00000018995	Nars2	AI875199|MGC41336	asparaginyl-tRNA synthetase 2 (mitochondrial)(putative)			Slc16a7
chr1-78	chr1	137351318	137351468	+	5099.4	0.5	intron (NM_173437, intron 2 of 28)	intron (NM_173437, intron 2 of 28)	50373	NM_173437	215690	Mm.34977	NM_173437	ENSMUSG00000009418	Nav1	9530089B19|9930003A20Rik|C230080M11Rik|Pomfil3|Unc53h1|mKIAA1151|steerin-1	neuron navigator 1			Slc1a2
chr1-79	chr1	137351761	137351911	+	5099.4	0.5	intron (NM_173437, intron 2 of 28)	intron (NM_173437, intron 2 of 28)	49930	NM_173437	215690	Mm.34977	NM_173437	ENSMUSG00000009418	Nav1	9530089B19|9930003A20Rik|C230080M11Rik|Pomfil3|Unc53h1|mKIAA1151|steerin-1	neuron navigator 1			Slc23a2
chr1-80	chr1	137433839	137433989	+	5099.4	0.5	Intergenic	Intergenic	-32148	NM_173437	215690	Mm.34977	NM_173437	ENSMUSG00000009418	Nav1	9530089B19|9930003A20Rik|C230080M11Rik|Pomfil3|Unc53h1|mKIAA1151|steerin-1	neuron navigator 1			Slc25a13
chr1-81	chr1	137447747	137447897	+	5099.4	0.5	Intergenic	Intergenic	-46056	NM_173437	215690	Mm.34977	NM_173437	ENSMUSG00000009418	Nav1	9530089B19|9930003A20Rik|C230080M11Rik|Pomfil3|Unc53h1|mKIAA1151|steerin-1	neuron navigator 1			Slc25a19
chr3-15	chr3	27383178	27383328	+	5099.4	0.5	intron (NM_178772, intron 1 of 4)	intron (NM_178772, intron 1 of 4)	9176	NM_178772	320024	Mm.24576	NM_178772	ENSMUSG00000027698	Nceh1	Aadacl1|B230106I24Rik|CPO-BP|Nceh	arylacetamide deacetylase-like 1			Slc25a20
chr5-76	chr5	134543060	134543210	+	5099.4	0.5	intron (NM_001080747, intron 16 of 33)	intron (NM_001080747, intron 16 of 33)	-28883	NM_010876	17969	Mm.425296	NM_010876	ENSMUSG00000015950	Ncf1	NOXO2|Ncf-1|p47<phox>|p47phox	neutrophil cytosolic factor 1			Slc25a28
chr15-60	chr15	78095212	78095362	+	5099.4	0.5	Intergenic	Intergenic	23221	NM_008677	17972	Mm.2068	NM_008677	ENSMUSG00000071715	Ncf4	AI451400|p40phox	neutrophil cytosolic factor 4			Slc25a37
chr1-15	chr1	43419106	43419256	+	5099.4	0.5	intron (NM_010879, intron 1 of 4)	intron (NM_010879, intron 1 of 4)	28884	NM_010879	17974	Mm.483157	NM_010879	ENSMUSG00000066877	Nck2	4833426I10Rik|Grb4|NCKbeta	non-catalytic region of tyrosine kinase adaptor protein 2			Slc27a1
chr12-3	chr12	4424443	4424593	+	5099.4	0.5	intron (NM_010881, intron 1 of 22)	L1MA6|LINE|L1	66693	NM_010881	17977	Mm.301039	NM_010881	ENSMUSG00000020647	Ncoa1	KAT13A|MGC90703|SRC-1|SRC1|bHLHe74	nuclear receptor coactivator 1			Slc30a9
chr2-158	chr2	165637483	165637633	+	5099.4	0.5	Intergenic	Intergenic	-46284	NM_008679	17979	Mm.476883	NM_008679	ENSMUSG00000027678	Ncoa3	2010305B15Rik|AW321064|Actr|Aib1|KAT13B|Rac3|Src3|Tram-1|Tram1|bHLHe42|p/Cip|pCip	nuclear receptor coactivator 3			Slc35b3
chr10-18	chr10	30441228	30441378	+	5099.4	0.5	intron (NM_172495, intron 2 of 15)	L2|LINE|L2	51220	NM_172495	211329	Mm.297903	NM_001111267	ENSMUSG00000039697	Ncoa7	9030406N13Rik	nuclear receptor coactivator 7			Slc37a2
chr5-73	chr5	125469111	125469261	+	5099.4	0.5	promoter-TSS (NM_011424)	promoter-TSS (NM_011424)	-993	NM_011424	20602	Mm.278646	NM_011424	ENSMUSG00000029478	Ncor2	N-CoR|SMRT|SMRTe	nuclear receptor co-repressor 2			Slc37a3
chr18-33	chr18	60842219	60842369	+	5099.4	0.5	Intergenic	Intergenic	-3536	NM_008306	15531	Mm.181862	NM_008306	ENSMUSG00000054008	Ndst1	1200015G06Rik|Hsst|NDST-1	N-deacetylase/N-sulfotransferase (heparan glucosaminyl) 1			Slc39a10
chr7-93	chr7	121878828	121878978	+	5099.4	0.5	TTS (NM_028177)	TTS (NM_028177)	14093	NM_028177	70316	Mm.347976	NM_028177	ENSMUSG00000030869	Ndufab1	2210401F17Rik|2310039H15Rik|2610003B19Rik|8kDa|9130423F15Rik|ACP|CI-SDAP|SDAP	NADH dehydrogenase (ubiquinone) 1, alpha/beta subcomplex, 1			Slc39a11
chr15-28	chr15	58816519	58816669	+	5099.4	0.5	intron (NM_001146180, intron 3 of 13)	intron (NM_001146180, intron 3 of 13)	52701	NM_023172	66218	Mm.322294	NM_023172	ENSMUSG00000022354	Ndufb9	1190008J14Rik	NADH dehydrogenase (ubiquinone) 1 beta subcomplex, 9			Slc39a13
chr7-65	chr7	97275133	97275283	+	5099.4	0.5	promoter-TSS (NM_024220)	promoter-TSS (NM_024220)	13	NM_024220	68197	Mm.334031	NM_024220	ENSMUSG00000030647	Ndufc2	1810004I06Rik|2010300P09Rik|G1|R75094	NADH dehydrogenase (ubiquinone) 1, subcomplex unknown, 2			Slc41a2
chr6-101	chr6	122838538	122838688	+	5099.4	0.5	Intergenic	Intergenic	-1563	NM_026267	67602	Mm.288114	NM_026267	ENSMUSG00000030327	Necap1	1200016B17Rik|AI747569|FLJ00061|mFLJ00061	NECAP endocytosis associated 1			Slc44a1
chr13-27	chr13	41477586	41477736	+	5099.4	0.5	intron (NM_001111324, intron 1 of 7)	intron (NM_001111324, intron 1 of 7)	20633	NM_001111324	18003	Mm.288980	NM_001111324	ENSMUSG00000021365	Nedd9	Cas-L|CasL|E230025G09Rik|HEF1	neural precursor cell expressed, developmentally down-regulated gene 9			Slc46a2
chr2-34	chr2	38294897	38295047	+	5099.4	0.5	Intergenic	Intergenic	-38734	NM_021606	59126	Mm.143818	NM_001159631	ENSMUSG00000026749	Nek6	1300007C09Rik	NIMA (never in mitosis gene a)-related expressed kinase 6			Slc46a3
chr1-151	chr1	192970183	192970333	+	5099.4	0.5	Intergenic	Intergenic	48475	NM_025424	66208	Mm.46444	NM_025424	ENSMUSG00000037499	Nenf	1110060M21Rik|SCIRP10|Spuf	neuron derived neurotrophic factor			Slc5a3
chr1-152	chr1	192983745	192983895	+	5099.4	0.5	Intergenic	Intergenic	34913	NM_025424	66208	Mm.46444	NM_025424	ENSMUSG00000037499	Nenf	1110060M21Rik|SCIRP10|Spuf	neuron derived neurotrophic factor			Slc7a1
chr2-167	chr2	168232486	168232636	+	5099.4	0.5	intron (NM_001037177, intron 3 of 6)	intron (NM_001037177, intron 3 of 6)	48835	NM_001136073	18019	Mm.116802	NM_001136073	ENSMUSG00000027544	Nfatc2	AI607462|NF-ATc2|NFAT1|NFAT1-D|Nfatp	nuclear factor of activated T-cells, cytoplasmic, calcineurin-dependent 2			Slc7a13
chr8-53	chr8	108949472	108949622	+	5099.4	0.5	intron (NM_010901, intron 1 of 9)	intron (NM_010901, intron 1 of 9)	815	NM_010901	18021	Mm.383185	NM_010901	ENSMUSG00000031902	Nfatc3	C80703|D8Ertd281e|NFAT4|NFATx	nuclear factor of activated T-cells, cytoplasmic, calcineurin-dependent 3			Slc7a8
chr13-46	chr13	53030503	53030653	+	5099.4	0.5	Intergenic	Intergenic	-37107	NM_017373	18030	Mm.136604	NM_017373	ENSMUSG00000056749	Nfil3	AV225605|E4BP4	nuclear factor, interleukin 3, regulated			Slc8a1
chr12-25	chr12	56391793	56391943	+	5099.4	0.5	Intergenic	Intergenic	18909	NM_010907	18035	Mm.170515	NM_010907	ENSMUSG00000021025	Nfkbia	AI462015|Nfkbi	nuclear factor of kappa light polypeptide gene enhancer in B-cells inhibitor, alpha			Slc9a1
chr16-50	chr16	55623453	55623603	+	5099.4	0.5	Intergenic	Intergenic	123561	NM_001159394	80859	Mm.247272	NM_001159394	ENSMUSG00000035356	Nfkbiz	AA408868|INAP|Mail	nuclear factor of kappa light polypeptide gene enhancer in B-cells inhibitor, zeta			Slco2b1
chr6-92	chr6	120124874	120125024	+	5099.4	0.5	intron (NM_016718, intron 1 of 3)	intron (NM_016718, intron 1 of 3)	65950	NM_016718	29862	Mm.103668	NM_016718	ENSMUSG00000041377	Ninj2	MGC143502	ninjurin 2			Slfn2
chr11-95	chr11	100442720	100442870	+	5099.4	0.5	3' UTR (NM_028024, exon 4 of 4)	3' UTR (NM_028024, exon 4 of 4)	3750	NM_028024	71966	Mm.274734	NM_028024	ENSMUSG00000017837	Nkiras2	2410003M04Rik|4930527H08Rik|D630018G21Rik|KBRAS2	NFKB inhibitor interacting Ras-like protein 2			Smap2
chr13-76	chr13	105161415	105161565	+	5099.4	0.5	intron (NM_029447, intron 9 of 12)	intron (NM_029447, intron 9 of 12)	68506	NM_029447	75805	Mm.127692	NM_029447	ENSMUSG00000021710	Nln	4930472G13Rik|C79345	neurolysin (metallopeptidase M3 family)			Smg1
chr13-77	chr13	105229012	105229162	+	5099.4	0.5	intron (NM_029447, intron 1 of 12)	intron (NM_029447, intron 1 of 12)	909	NM_029447	75805	Mm.127692	NM_029447	ENSMUSG00000021710	Nln	4930472G13Rik|C79345	neurolysin (metallopeptidase M3 family)			Smn1
chr17-71	chr17	74359529	74359679	+	5099.4	0.5	intron (NM_001033367, intron 1 of 8)	ORR1C1|LTR|MaLR	4486	NM_001033367	268973	Mm.311884	NM_001033367	ENSMUSG00000039193	Nlrc4	9530011P19Rik|CLAN|CLAN1|CLANA|CLANB|CLANC|CLAND|Card12|IPAF	NLR family, CARD domain containing 4			Smox
chr11-51	chr11	71046840	71046990	+	5099.4	0.5	promoter-TSS (NM_001040696)	promoter-TSS (NM_001040696)	13	NM_001040696	637515	Mm.390402	NM_001040696	ENSMUSG00000070390	Nlrp1b	ENSMUSG00000070390|Nalp1b|OTTMUSG00000006087|OTTMUSG00000006089	NLR family, pyrin domain containing 1B			Snai3
chr11-33	chr11	59370399	59370549	+	5099.4	0.5	intron (NM_145827, intron 5 of 9)	intron (NM_145827, intron 5 of 9)	11593	NM_145827	216799	Mm.54174	NM_145827	ENSMUSG00000032691	Nlrp3	AGTAVPRL|AII/AVP|Cias1|FCAS|FCU|MGC129375|MWS|Mmig1|NALP3|Pypaf1	NLR family, pyrin domain containing 3			Snord17
chr11-105	chr11	102842688	102842838	+	5099.4	0.5	Intergenic	Intergenic	-1889	NM_008707	18107	Mm.10265	NM_008707	ENSMUSG00000020936	Nmt1	AW536594	N-myristoyltransferase 1			Snord1a
chr1-49	chr1	88238170	88238320	+	5099.4	0.5	Intergenic	Intergenic	-18933	NM_010341	14767	Mm.389159	NM_010341	ENSMUSG00000026237	Nmur1	FM-3|Gpr66|NMU1R|NmU-R	neuromedin U receptor 1			Snrk
chr9-17	chr9	48310557	48310707	+	5099.4	0.5	Intergenic	Intergenic	46412	NM_010924	18113	Mm.458542	NM_010924	ENSMUSG00000032271	Nnmt	-	nicotinamide N-methyltransferase			Snrnp27
chr9-18	chr9	48311817	48311967	+	5099.4	0.5	Intergenic	Intergenic	45152	NM_010924	18113	Mm.458542	NM_010924	ENSMUSG00000032271	Nnmt	-	nicotinamide N-methyltransferase			Sntb2
chr6-35	chr6	54869304	54869454	+	5099.4	0.5	intron (NM_001171007, intron 4 of 11)	intron (NM_001171007, intron 4 of 11)	31860	NM_001171007	107607	Mm.28498	NM_001171007	ENSMUSG00000038058	Nod1	C230079P11|Card4|F830007N14Rik|Nlrc1	nucleotide-binding oligomerization domain containing 1			Snx1
chr6-36	chr6	54882164	54882314	+	5099.4	0.5	intron (NM_172729, intron 1 of 11)	B4A|SINE|B4	19000	NM_001171007	107607	Mm.28498	NM_001171007	ENSMUSG00000038058	Nod1	C230079P11|Card4|F830007N14Rik|Nlrc1	nucleotide-binding oligomerization domain containing 1			Snx10
chr2-14	chr2	26326009	26326159	+	5099.4	0.5	promoter-TSS (NM_008714)	promoter-TSS (NM_008714)	-253	NM_008714	18128	Mm.290610	NM_008714	ENSMUSG00000026923	Notch1	9930111A19Rik|Mis6|Tan1|lin-12	Notch gene homolog 1 (Drosophila)			Snx11
chr3-56	chr3	98141328	98141478	+	5099.4	0.5	intron (NM_010928, intron 2 of 33)	intron (NM_010928, intron 2 of 33)	42460	NM_010928	18129	Mm.254017	NM_010928	ENSMUSG00000027878	Notch2	AI853703|N2	Notch gene homolog 2 (Drosophila)			Snx18
chr17-41	chr17	34164296	34164446	+	5099.4	0.5	Intergenic	Intergenic	-7980	NM_010929	18132	Mm.173813	NM_010929	ENSMUSG00000015468	Notch4	Int-3|Int3	Notch gene homolog 4 (Drosophila)			Snx27
chr19-4	chr19	4993391	4993541	+	5099.4	0.5	Intergenic	Intergenic	-3495	NM_153553	225872	Mm.287867	NM_153553	ENSMUSG00000045903	Npas4	LE-PAS|Nxf	neuronal PAS domain protein 4			Snx9
chr12-37	chr12	85641752	85641902	+	5099.4	0.5	Intergenic	Intergenic	21033	NM_023409	67963	Mm.282556	NM_023409	ENSMUSG00000021242	Npc2	2700012J19Rik|AA408070|AU045843|HE1	Niemann Pick type C2			Socs1
chr12-38	chr12	85650948	85651098	+	5099.4	0.5	intron (NM_023409, intron 2 of 3)	intron (NM_023409, intron 2 of 3)	11837	NM_023409	67963	Mm.282556	NM_023409	ENSMUSG00000021242	Npc2	2700012J19Rik|AA408070|AU045843|HE1	Niemann Pick type C2			Socs6
chr6-28	chr6	49772341	49772491	+	5099.4	0.5	Intergenic	Intergenic	20101	NM_023456	109648	Mm.154796	NM_023456	ENSMUSG00000029819	Npy	0710005A05Rik	neuropeptide Y			Sod1
chr3-37	chr3	82659513	82659663	+	5099.4	0.5	Intergenic	PB1D10|SINE|Alu	-25576	NM_001205099	18167	Mm.1433	NM_001205099	ENSMUSG00000028004	Npy2r	MGC124241|MGC124242|MGC124244	neuropeptide Y receptor Y2			Sorl1
chr2-73	chr2	90995804	90995954	+	5099.4	0.5	promoter-TSS (NM_013839)	promoter-TSS (NM_013839)	-5	NM_013839	22259	Mm.22690	NM_001177730	ENSMUSG00000002108	Nr1h3	AU018371|LXR|RLD1|Unr1	nuclear receptor subfamily 1, group H, member 3			Sort1
chr2-74	chr2	90997598	90997748	+	5099.4	0.5	Intergenic	Intergenic	-1718	NM_001177730	22259	Mm.22690	NM_001177730	ENSMUSG00000002108	Nr1h3	AU018371|LXR|RLD1|Unr1	nuclear receptor subfamily 1, group H, member 3			Sox4
chr10-89	chr10	93577934	93578084	+	5099.4	0.5	intron (NM_011629, intron 1 of 13)	CpG	279	NM_011629	22025	Mm.107483	NM_011629	ENSMUSG00000005897	Nr2c1	4831444H07Rik|80.3|Eenr|TR2|Tr2-11	nuclear receptor subfamily 2, group C, member 1			Sp2
chr10-50	chr10	66760827	66760977	+	5099.4	0.5	Intergenic	MTE2a|LTR|MaLR	-80264	NM_001036293	641340	Mm.380601	NM_001036293	ENSMUSG00000075000	Nrbf2	NRBF-2	nuclear receptor binding factor 2			Sp3
chr9-20	chr9	55051347	55051497	+	5099.4	0.5	intron (NM_032002, intron 3 of 7)	RSINE1|SINE|B4	30340	NM_032002	83961	Mm.443874	NM_032002	ENSMUSG00000032311	Nrg4	AI552600	neuregulin 4			Spag9
chr9-21	chr9	55053299	55053449	+	5099.4	0.5	intron (NM_032002, intron 3 of 7)	intron (NM_032002, intron 3 of 7)	28388	NM_032002	83961	Mm.443874	NM_032002	ENSMUSG00000032311	Nrg4	AI552600	neuregulin 4			Specc1
chr16-57	chr16	76124001	76124151	+	5099.4	0.5	Intergenic	Intergenic	131653	NM_173440	268903	Mm.455873	NM_173440	ENSMUSG00000048490	Nrip1	6030458L20Rik|8430438I05Rik|9630050P12|AA959574|AW456757|RIP140	nuclear receptor interacting protein 1			Spp1
chr6-115	chr6	126316656	126316806	+	5099.4	0.5	Intergenic	Lx8|LINE|L1	-184368	NM_008742	18205	Mm.267570	NM_001164034	ENSMUSG00000049107	Ntf3	AI316846|AI835689|Nt3|Ntf-3	neurotrophin 3			Sptlc2
chr13-52	chr13	58777989	58778139	+	5099.4	0.5	Intergenic	7SLRNA|srpRNA|srpRNA	-38155	NM_008745	18212	Mm.130054	NM_001025074	ENSMUSG00000055254	Ntrk2	AI848316|C030027L06Rik|Tkrb|trkB	neurotrophic tyrosine kinase, receptor, type 2			Srd5a2
chr10-72	chr10	83768686	83768836	+	5099.4	0.5	Intergenic	Intergenic	101509	NM_001004363	77976	Mm.25874	NM_001004363	ENSMUSG00000020032	Nuak1	AU014801|AW494241|B230104P22Rik|MGC90816|Omphk1	NUAK family, SNF1-like kinase, 1			Srsf4
chr1-73	chr1	134139093	134139243	+	5099.4	0.5	Intergenic	Intergenic	-4503	NM_028778	74137	Mm.100666	NM_001195025	ENSMUSG00000009772	Nuak2	1200013B22Rik|Omphk2|Snark|mKIAA0537	NUAK family, SNF1-like kinase, 2			Srsf7
chr7-79	chr7	101838409	101838559	+	5099.4	0.5	Intergenic	Intergenic	-5180	NM_133947	101706	Mm.27259	NM_133947	ENSMUSG00000066306	Numa1	6720401E04Rik|AA764025|AL022610|AU014979	nuclear mitotic apparatus protein 1			Sspn
chr13-36	chr13	46746202	46746352	+	5099.4	0.5	Intergenic	Intergenic	-7456	NM_175749	218210	Mm.255398	NM_175749	ENSMUSG00000021374	Nup153	B130015D15Rik|C88147	nucleoporin 153			Sstr4
chr1-18	chr1	51438561	51438711	+	5099.4	0.5	Intergenic	Intergenic	-15692	NM_028696	109019	Mm.196290	NM_028696	ENSMUSG00000026107	Obfc2a	4930434H03Rik|4930442A21Rik|4930488J04Rik|4933440J18Rik|5830411E10Rik|AI852561|Nabp1|Nbp1	oligonucleotide/oligosaccharide-binding fold containing 2A			St3gal1
chr10-127	chr10	127813404	127813478	+	5099.4	0.5	promoter-TSS (NM_027257)	promoter-TSS (NM_027257)	-696	NM_027257	69917	Mm.46614	NM_027257	ENSMUSG00000025374	Obfc2b	2610036N15Rik|MGC30353|Nabp2	oligonucleotide/oligosaccharide-binding fold containing 2B			St6galnac5
chr19-22	chr19	12900596	12900746	+	5099.4	0.5	3' UTR (NM_134152, exon 9 of 9)	3' UTR (NM_134152, exon 9 of 9)	-28125	NM_146702	258697	Mm.223132	NM_146702	ENSMUSG00000046272	Olfr1444	MOR202-4	olfactory receptor 1444			St8sia4
chr9-7	chr9	39660516	39660666	+	5099.4	0.5	exon (NM_146613, exon 1 of 1)	exon (NM_146613, exon 1 of 1)	215	NM_146613	258606	Mm.377588	NM_146613	ENSMUSG00000060107	Olfr229	MOR171-14|Olfr229-ps1|Olfr973|Olfr973-ps1	olfactory receptor 229			Stard3
chr15-79	chr15	98334241	98334391	+	5099.4	0.5	Intergenic	Intergenic	8808	NM_001001807	258502	Mm.377539	NM_001001807	ENSMUSG00000054036	Olfr279	MOR122-1|Olfr234|Olfr234-ps1|Olfr279-ps1	olfactory receptor 279			Stard5
chr15-54	chr15	76140559	76140709	+	5099.4	0.5	Intergenic	RMER10A|LTR|ERVL	-6134	NM_153122	75475	Mm.322738	NM_153122	ENSMUSG00000022562	Oplah	1700010G02Rik|MGC28663|MGC36824	5-oxoprolinase (ATP-hydrolysing)			Stat5b
chr16-62	chr16	87474848	87474998	+	5099.4	0.5	intron (NM_144854, intron 4 of 4)	L1MB7|LINE|L1	32397	NM_144854	224419	Mm.194466	NM_144854	ENSMUSG00000025610	ORF63	C21orf7|Tak1l	open reading frame 63			Steap3
chr16-63	chr16	87514075	87514225	+	5099.4	0.5	Intergenic	Intergenic	71624	NM_144854	224419	Mm.194466	NM_144854	ENSMUSG00000025610	ORF63	C21orf7|Tak1l	open reading frame 63			Stk10
chr13-65	chr13	95982114	95982264	+	5099.4	0.5	intron (NM_011021, intron 2 of 2)	intron (NM_011021, intron 2 of 2)	5863	NM_011021	18420	Mm.42051	NM_011021	ENSMUSG00000021685	Otp	-	orthopedia homolog (Drosophila)			Stk17b
chr5-70	chr5	122965184	122965334	+	5099.4	0.5	Intergenic	L1MD|LINE|L1	-2915	NM_011026	18438	Mm.463383	NM_011026	ENSMUSG00000029470	P2rx4	AI504491|AW555605|D5Ertd444e|P2X4	purinergic receptor P2X, ligand-gated ion channel 4			Stk32c
chr3-29	chr3	61204348	61204498	+	5099.4	0.5	Intergenic	Intergenic	113699	NM_008772	18441	Mm.281452	NM_008772	ENSMUSG00000027765	P2ry1	P2Y1	purinergic receptor P2Y, G-protein coupled 1			Stoml1
chr3-27	chr3	59206089	59206239	+	5099.4	0.5	intron (NM_133200, intron 1 of 1)	intron (NM_133200, intron 1 of 1)	12389	NM_001008497	140795	Mm.447969	NM_001008497	ENSMUSG00000036381	P2ry14	A330108O13Rik|Gpr105|P2Y14	purinergic receptor P2Y, G-protein coupled, 14			Ston2
chr7-77	chr7	100824426	100824576	+	5099.4	0.5	intron (NM_183168, intron 1 of 2)	intron (NM_183168, intron 1 of 2)	13952	NM_183168	233571	Mm.235193	NM_183168	ENSMUSG00000048779	P2ry6	2010204J23Rik|P2Y6	pyrimidinergic receptor P2Y, G-protein coupled, 6			Stra8
chr7-78	chr7	100835190	100835340	+	5099.4	0.5	intron (NM_183168, intron 1 of 2)	intron (NM_183168, intron 1 of 2)	3188	NM_183168	233571	Mm.235193	NM_183168	ENSMUSG00000048779	P2ry6	2010204J23Rik|P2Y6	pyrimidinergic receptor P2Y, G-protein coupled, 6			Stx4a
chr10-42	chr10	58728838	58728988	+	5099.4	0.5	intron (NM_011030, intron 1 of 14)	RSINE1|SINE|B4	10260	NM_011030	18451	Mm.2212	NM_011030	ENSMUSG00000019916	P4ha1	AL022634|P4ha	procollagen-proline, 2-oxoglutarate 4-dioxygenase (proline 4-hydroxylase), alpha 1 polypeptide			Stx7
chr11-28	chr11	53993244	53993394	+	5099.4	0.5	Intergenic	L2|LINE|L2	48972	NM_011031	18452	Mm.3705	NM_001136076	ENSMUSG00000018906	P4ha2	AA407196|C76437|P4hl	procollagen-proline, 2-oxoglutarate 4-dioxygenase (proline 4-hydroxylase), alpha II polypeptide			Sulf1
chr18-16	chr18	39863630	39863780	+	5099.4	0.5	Intergenic	Intergenic	-35766	NM_011033	18459	Mm.9493	NM_011033	ENSMUSG00000051732	Pabpc2	PABP|PABP+|Pabp2	poly(A) binding protein, cytoplasmic 2			Susd1
chr17-6	chr17	10608126	10608276	+	5099.4	0.5	intron (NM_027032, intron 2 of 4)	Lx7|LINE|L1	75348	NM_027032	69310	Mm.18889	NM_027032	ENSMUSG00000037196	Pacrg	1700008H23Rik	PARK2 co-regulated			Svil
chr17-7	chr17	10668054	10668204	+	5099.4	0.5	intron (NM_027032, intron 1 of 4)	intron (NM_027032, intron 1 of 4)	15420	NM_027032	69310	Mm.18889	NM_027032	ENSMUSG00000037196	Pacrg	1700008H23Rik	PARK2 co-regulated			Syde2
chr10-74	chr10	87104999	87105149	+	5099.4	0.5	Intergenic	Intergenic	153480	NM_008777	18478	Mm.263539	NM_008777	ENSMUSG00000020051	Pah	AW106920	phenylalanine hydroxylase			Sykb
chr13-24	chr13	40979685	40979835	+	5099.4	0.5	Intergenic	LTR41|LTR|ERVL	-32224	NM_026550	68083	Mm.24789	NM_026550	ENSMUSG00000038683	Pak1ip1	5830431I15Rik|5930415H02Rik|AA419825|AI314040|AW556169|Gdpd1|MGC151106|MGC151108|PIP1	PAK1 interacting protein 1			Syne2
chr13-25	chr13	40982058	40982208	+	5099.4	0.5	Intergenic	Intergenic	-29851	NM_026550	68083	Mm.24789	NM_026550	ENSMUSG00000038683	Pak1ip1	5830431I15Rik|5930415H02Rik|AA419825|AI314040|AW556169|Gdpd1|MGC151106|MGC151108|PIP1	PAK1 interacting protein 1			Taf1b
chr13-26	chr13	41000678	41000828	+	5099.4	0.5	Intergenic	PB1D7|SINE|Alu	-11231	NM_026550	68083	Mm.24789	NM_026550	ENSMUSG00000038683	Pak1ip1	5830431I15Rik|5930415H02Rik|AA419825|AI314040|AW556169|Gdpd1|MGC151106|MGC151108|PIP1	PAK1 interacting protein 1			Taldo1
chr16-29	chr16	31984217	31984367	+	5099.4	0.5	intron (NM_177326, intron 1 of 14)	B3|SINE|B2	14728	NM_177326	224105	Mm.234204	NM_177326	ENSMUSG00000022781	Pak2	5330420P17Rik|A130002K10Rik|AI836325|D16Ertd269e|KIAA4182|PAK-2|mKIAA4182	p21 protein (Cdc42/Rac)-activated kinase 2			Tank
chr10-126	chr10	127706039	127706189	+	5099.4	0.5	promoter-TSS (NM_133992)	promoter-TSS (NM_133992)	-170	NM_133992	103135	Mm.244183	NM_133992	ENSMUSG00000005682	Pan2	1200014O24Rik|AI047843|AW742773|Usp52|mKIAA0710	PAN2 polyA specific ribonuclease subunit homolog (S. cerevisiae)			Taok3
chr13-60	chr13	94343863	94344013	+	5099.4	0.5	Intergenic	MIR3|SINE|MIR	-50902	NM_133905	100715	Mm.242865	NM_133905	ENSMUSG00000042167	Papd4	8030446C20Rik|AI649009|GLD-2|Gld2	PAP associated domain containing 4			Tapt1
chr14-26	chr14	49746187	49746337	+	5099.4	0.5	intron (NM_009351, intron 54 of 54)	intron (NM_009351, intron 54 of 54)	16365	NM_009632	11546	Mm.281482	NM_009632	ENSMUSG00000036023	Parp2	Adprt2|Adprtl2|Aspartl2|C78626|PARP-2	poly (ADP-ribose) polymerase family, member 2			Tatdn1
chr13-84	chr13	118106663	118106737	+	5099.4	0.5	intron (NM_001081009, intron 3 of 26)	intron (NM_001081009, intron 3 of 26)	38097	NM_001081009	52552	Mm.274466	NM_001081009	ENSMUSG00000021725	Parp8	2810430O08Rik|D13Ertd275e	poly (ADP-ribose) polymerase family, member 8			Tatdn2
chr15-68	chr15	84073995	84074145	+	5099.4	0.5	intron (NM_133167, intron 1 of 12)	L1MB8|LINE|L1	14261	NM_133167	170736	Mm.323892	NM_133167	ENSMUSG00000022438	Parvb	AI595373|AW742462|D15Gsk1	parvin, beta			Tax1bp1
chr19-16	chr19	11983244	11983394	+	5099.4	0.5	intron (NM_172635, intron 2 of 18)	intron (NM_172635, intron 2 of 18)	3875	NM_172635	225929	Mm.42711	NM_172635	ENSMUSG00000046139	Patl1	AV312086|D430024J04|Pat1b	protein associated with topoisomerase II homolog 1 (yeast)			Tbc1d1
chr17-42	chr17	34201300	34201450	+	5099.4	0.5	intron (NM_017463, intron 1 of 8)	intron (NM_017463, intron 1 of 8)	848	NM_017463	18515	Mm.390957	NM_017463	ENSMUSG00000034673	Pbx2	AU043397|G17	pre B-cell leukemia transcription factor 2			Tbc1d2
chr2-152	chr2	164559761	164559911	+	5099.4	0.5	Intergenic	MTC|LTR|MaLR	-10737	NM_146129	228866	Mm.241134	NM_146129	ENSMUSG00000039849	Pcif1	2310022K11Rik|C20orf67|F730014I05Rik|MGC25976	PDX1 C-terminal inhibiting factor 1			Tbc1d22a
chr1-2	chr1	7090516	7090666	+	5099.4	0.5	intron (NM_183028, intron 1 of 5)	intron (NM_183028, intron 1 of 5)	11590	NM_183028	319263	Mm.485381	NM_183028	ENSMUSG00000051285	Pcmtd1	8430411F12Rik|A030012M09Rik|MGC117877	protein-L-isoaspartate (D-aspartate) O-methyltransferase domain containing 1			Tbc1d9
chr7-87	chr7	114252768	114252918	+	5099.4	0.5	intron (NM_011055, intron 1 of 15)	intron (NM_011055, intron 1 of 15)	46408	NM_011055	18576	Mm.430730	NM_011055	ENSMUSG00000030671	Pde3b	9830102A01Rik|AI847709	phosphodiesterase 3B, cGMP-inhibited			Tbcc
chr3-35	chr3	81126701	81126851	+	5099.4	0.5	intron (NM_019971, intron 1 of 5)	intron (NM_019971, intron 1 of 5)	4433	NM_019971	54635	Mm.331089	NM_019971	ENSMUSG00000028019	Pdgfc	1110064L01Rik|AI647969|PDGF-C	platelet-derived growth factor, C polypeptide			Tbl1xr1
chr3-36	chr3	81348819	81348969	+	5099.4	0.5	Intergenic	Intergenic	226551	NM_019971	54635	Mm.331089	NM_019971	ENSMUSG00000028019	Pdgfc	1110064L01Rik|AI647969|PDGF-C	platelet-derived growth factor, C polypeptide			Tbxas1
chr16-34	chr16	35376542	35376692	+	5099.4	0.5	intron (NM_028295, intron 3 of 16)	AluG_3|SINE|Alu	34003	NM_028295	72599	Mm.71015	NM_028295	ENSMUSG00000022844	Pdia5	2700053F16Rik|AU015525|Pdir	protein disulfide isomerase associated 5			Tcf7l2
chr12-8	chr12	17264862	17265012	+	5099.4	0.5	Intergenic	B1F|SINE|Alu	-27138	NM_027959	71853	Mm.222825	NM_027959	ENSMUSG00000020571	Pdia6	1700015E05Rik|AL023058|C77895|CaBP5|P5|Txndc7	protein disulfide isomerase associated 6			Tcfeb
chr8-58	chr8	113977215	113977365	+	5099.4	0.5	Intergenic	Intergenic	-4128	NM_198308	319518	Mm.370024	NM_198308	ENSMUSG00000033624	Pdpr	4930402E16Rik|AU018056|mKIAA1990	pyruvate dehydrogenase phosphatase regulatory subunit			Tcfec
chr11-116	chr11	106491198	106491348	+	5099.4	0.5	intron (NM_008816, intron 13 of 14)	intron (NM_008816, intron 13 of 14)	40098	NM_001032378	18613	Mm.343951	NM_001032378	ENSMUSG00000020717	Pecam1	C85791|Cd31|MGC102160|PECAM-1|Pecam	platelet/endothelial cell adhesion molecule 1			Tchp
chr2-121	chr2	144060182	144060332	+	5099.4	0.5	promoter-TSS (NM_001166640)	promoter-TSS (NM_001166640)	-167	NM_001164813	100048644	Mm.227925	NM_001164813		Pet117	-	cytochrome c oxidase assembly factor-like			Tdrd7
chr1-121	chr1	173188424	173188574	+	5099.4	0.5	intron (NM_011070, intron 1 of 3)	intron (NM_011070, intron 1 of 3)	6125	NM_011070	18637	Mm.10756	NM_011070	ENSMUSG00000006412	Pfdn2	ESTM27|W48336	prefoldin 2			Tecpr2
chr10-58	chr10	77418516	77418666	+	5099.4	0.5	Intergenic	Intergenic	-5666	NM_008826	18641	Mm.269649	NM_008826	ENSMUSG00000020277	Pfkl	AA407869	phosphofructokinase, liver, B-type			Tekt3
chr19-17	chr19	12501982	12502132	+	5099.4	0.5	Intergenic	Intergenic	7107	NM_019540	56093	Mm.285849	NM_019540	ENSMUSG00000040065	Pfpl	Epcs5|Epcs50	pore forming protein-like			Tep1
chr19-18	chr19	12503108	12503258	+	5099.4	0.5	Intergenic	Intergenic	8233	NM_019540	56093	Mm.285849	NM_019540	ENSMUSG00000040065	Pfpl	Epcs5|Epcs50	pore forming protein-like			Terf2
chr19-19	chr19	12507209	12507359	+	5099.4	0.5	Intergenic	Intergenic	12334	NM_019540	56093	Mm.285849	NM_019540	ENSMUSG00000040065	Pfpl	Epcs5|Epcs50	pore forming protein-like			Terf2ip
chr7-71	chr7	100090044	100090194	+	5099.4	0.5	Intergenic	Intergenic	-11571	NM_027629	70974	Mm.440524	NM_027629	ENSMUSG00000030729	Pgm2l1	4931406N15Rik|AI553438|BM32A	phosphoglucomutase 2-like 1			Tet2
chr11-138	chr11	117803843	117803993	+	5099.4	0.5	intron (NM_133757, intron 1 of 9)	ID_B1|SINE|B4	971	NM_133757	74451	Mm.28864	NM_133757	ENSMUSG00000017715	Pgs1	2610019F11Rik|4933424M23Rik|SAF	phosphatidylglycerophosphate synthase 1			Tex2
chr2-140	chr2	155889959	155890109	+	5099.4	0.5	intron (NM_172674, intron 1 of 17)	intron (NM_172674, intron 1 of 17)	1946	NM_172674	228829	Mm.427078	NM_172674	ENSMUSG00000038116	Phf20	6820402O20Rik	PHD finger protein 20			Tgfbr1
chr10-109	chr10	110947992	110948142	+	5099.4	0.5	Intergenic	Intergenic	37671	NM_009344	21664	Mm.3117	NM_009344	ENSMUSG00000020205	Phlda1	DT1P1B11|TDAG51|Tdag	pleckstrin homology-like domain, family A, member 1			Tgfbr2
chr19-53	chr19	42144678	42144828	+	5099.4	0.5	intron (NM_145501, intron 1 of 8)	intron (NM_145501, intron 1 of 8)	1007	NM_145501	84095	Mm.117037	NM_145501	ENSMUSG00000025178	Pi4k2a	MGC118011|MGC37783|Pi4k2	phosphatidylinositol 4-kinase type 2 alpha			Tgm2
chr9-37	chr9	62752918	62753068	+	5099.4	0.5	intron (NM_019663, intron 1 of 13)	ORR1D2|LTR|MaLR	25892	NM_019663	56469	Mm.479179	NM_019663	ENSMUSG00000032405	Pias1	2900068C24Rik|Ddxbp1|GBP	protein inhibitor of activated STAT 1			Thbs1
chr1-47	chr1	84242325	84242475	+	5099.4	0.5	Intergenic	Intergenic	-78730	NM_001003948	98496	Mm.187470	NM_001003948	ENSMUSG00000045658	Pid1	5033414K04Rik|MGC90850|NYGGF4	phosphotyrosine interaction domain containing 1			Tifab
chr1-127	chr1	174212820	174212970	+	5099.4	0.5	promoter-TSS (NM_026234)	promoter-TSS (NM_026234)	-311	NM_026234	67556	Mm.26612	NM_026234	ENSMUSG00000050229	Pigm	4933437L05Rik|AI644422|AV302080|C920011G20Rik	phosphatidylinositol glycan anchor biosynthesis, class M			Timp3
chr13-72	chr13	102640636	102640786	+	5099.4	0.5	Intergenic	Intergenic	152193	NM_001024955	18708	Mm.259333	NM_001024955	ENSMUSG00000041417	Pik3r1	AA414921|C530050K14|PI3K|p50alpha|p55alpha|p85alpha	phosphatidylinositol 3-kinase, regulatory subunit, polypeptide 1 (p85 alpha)			Tiparp
chr13-73	chr13	102819833	102819983	+	5099.4	0.5	intron (NM_001077495, intron 2 of 15)	intron (NM_001077495, intron 2 of 15)	-27004	NM_001024955	18708	Mm.259333	NM_001024955	ENSMUSG00000041417	Pik3r1	AA414921|C530050K14|PI3K|p50alpha|p55alpha|p85alpha	phosphatidylinositol 3-kinase, regulatory subunit, polypeptide 1 (p85 alpha)			Tkt
chr11-40	chr11	68275481	68275631	+	5099.4	0.5	intron (NM_177320, intron 1 of 18)	L1ME2|LINE|L1	27236	NM_177320	320207	Mm.244960	NM_177320	ENSMUSG00000020901	Pik3r5	AV230647|F730038I15Rik	phosphoinositide-3-kinase, regulatory subunit 5, p101			Tle3
chr11-41	chr11	68284374	68284524	+	5099.4	0.5	intron (NM_177320, intron 1 of 18)	intron (NM_177320, intron 1 of 18)	-34765	NM_001004435	104709	Mm.234573	NM_001004435	ENSMUSG00000046207	Pik3r6	BB220380|p84|p87(PIKAP)|p87PIKAP	phosphoinositide-3-kinase, regulatory subunit 6			Tle4
chr11-42	chr11	68290727	68290877	+	5099.4	0.5	intron (NM_177320, intron 2 of 18)	intron (NM_177320, intron 2 of 18)	-28412	NM_001004435	104709	Mm.234573	NM_001004435	ENSMUSG00000046207	Pik3r6	BB220380|p84|p87(PIKAP)|p87PIKAP	phosphoinositide-3-kinase, regulatory subunit 6			Tlk1
chr17-29	chr17	29158952	29159102	+	5099.4	0.5	Intergenic	Intergenic	-59030	NM_008842	18712	Mm.485038	NM_008842	ENSMUSG00000024014	Pim1	Pim-1	proviral integration site 1			Tlr4
chr17-30	chr17	29162526	29162676	+	5099.4	0.5	Intergenic	LTR67|LTR|ERVL	-55456	NM_008842	18712	Mm.485038	NM_008842	ENSMUSG00000024014	Pim1	Pim-1	proviral integration site 1			Tm4sf20
chr17-31	chr17	29205406	29205556	+	5099.4	0.5	Intergenic	Intergenic	-12576	NM_008842	18712	Mm.485038	NM_008842	ENSMUSG00000024014	Pim1	Pim-1	proviral integration site 1			Tm6sf1
chr17-32	chr17	29212365	29212515	+	5099.4	0.5	Intergenic	B1_Mur3|SINE|Alu	-5617	NM_008842	18712	Mm.485038	NM_008842	ENSMUSG00000024014	Pim1	Pim-1	proviral integration site 1			Tm9sf4
chr15-70	chr15	88698650	88698800	+	5099.4	0.5	Intergenic	Intergenic	8765	NM_145478	223775	Mm.400129	NM_145478	ENSMUSG00000035828	Pim3	BC026639|Kid1|MGC27707|MGC37517	proviral integration site 3			Tmbim6
chr5-15	chr5	20643726	20643876	+	5099.4	0.5	Intergenic	Intergenic	-54290	NM_175437	212167	Mm.121705	NM_175437	ENSMUSG00000039934	Pion	A530088I07Rik|GSAP	pigeon homolog (Drosophila)			Tmc1
chr5-16	chr5	20700170	20700320	+	5099.4	0.5	intron (NM_175437, intron 1 of 30)	intron (NM_175437, intron 1 of 30)	2154	NM_175437	212167	Mm.121705	NM_175437	ENSMUSG00000039934	Pion	A530088I07Rik|GSAP	pigeon homolog (Drosophila)			Tmc4
chr5-17	chr5	20700736	20700886	+	5099.4	0.5	intron (NM_175437, intron 1 of 30)	intron (NM_175437, intron 1 of 30)	2720	NM_175437	212167	Mm.121705	NM_175437	ENSMUSG00000039934	Pion	A530088I07Rik|GSAP	pigeon homolog (Drosophila)			Tmcc2
chr2-9	chr2	18894014	18894164	+	5099.4	0.5	intron (NM_008845, intron 1 of 9)	intron (NM_008845, intron 1 of 9)	21786	NM_008845	18718	Mm.313977	NM_008845	ENSMUSG00000026737	Pip4k2a	AW742916|Pip5k2a	phosphatidylinositol-5-phosphate 4-kinase, type II, alpha			Tmcc3
chr17-96	chr17	93071582	93071656	+	5099.4	0.5	promoter-TSS (NM_144859)	promoter-TSS (NM_144859)	-557	NM_144859	224938	Mm.478022	NM_001025309	ENSMUSG00000024083	Pja2	AI447901|AL022700|MGC27629|Neurodap1|mKIAA0438	praja 2, RING-H2 motif containing			Tmed10
chr17-77	chr17	83184883	83185033	+	5099.4	0.5	Intergenic	Intergenic	61349	NM_134117	106522	Mm.311974	NM_134117	ENSMUSG00000024247	Pkdcc	AI115348|AW548124|ESTM17|MGC99930|Sgk493|Vlk|X83346	protein kinase domain containing, cytoplasmic			Tmem104
chr8-54	chr8	109038955	109039105	+	5099.4	0.5	promoter-TSS (NM_133792)	promoter-TSS (NM_133792)	-498	NM_133792	192654	Mm.284770	NM_133792	ENSMUSG00000031903	Pla2g15	ACS|C87498|LLPL|Lpla2|Lypla3	phospholipase A2, group XV			Tmem106a
chr8-55	chr8	109042065	109042215	+	5099.4	0.5	intron (NM_133792, intron 1 of 5)	intron (NM_133792, intron 1 of 5)	2612	NM_133792	192654	Mm.284770	NM_133792	ENSMUSG00000031903	Pla2g15	ACS|C87498|LLPL|Lpla2|Lypla3	phospholipase A2, group XV			Tmem135
chr11-1	chr11	3377470	3377620	+	5099.4	0.5	intron (NR_028317, intron 2 of 3)	intron (NR_028317, intron 2 of 3)	-10685	NM_172791	237625	Mm.100476	NM_172791	ENSMUSG00000034579	Pla2g3	9130003P18Rik	phospholipase A2, group III			Tmem140
chr17-48	chr17	43032438	43032588	+	5099.4	0.5	intron (NM_013737, intron 1 of 11)	intron (NM_013737, intron 1 of 11)	1013	NM_013737	27226	Mm.9277	NM_013737	ENSMUSG00000023913	Pla2g7	R75400	phospholipase A2, group VII (platelet-activating factor acetylhydrolase, plasma)			Tmem164
chr17-49	chr17	43052858	43053008	+	5099.4	0.5	intron (NM_013737, intron 2 of 11)	intron (NM_013737, intron 2 of 11)	21433	NM_013737	27226	Mm.9277	NM_013737	ENSMUSG00000023913	Pla2g7	R75400	phospholipase A2, group VII (platelet-activating factor acetylhydrolase, plasma)			Tmem165
chr5-24	chr5	32472378	32472528	+	5099.4	0.5	Intergenic	Intergenic	-36836	NM_030072	665270	Mm.160067	NM_001081407	ENSMUSG00000029134	Plb1	4632413E21Rik|4930433E17Rik|4930539A06Rik|BC033606|MGC40917	phospholipase B1			Tmem17
chr2-117	chr2	134422031	134422181	+	5099.4	0.5	Intergenic	Intergenic	-55499	NM_019677	18795	Mm.330607	NM_001145830	ENSMUSG00000051177	Plcb1	3110043I21Rik|AI132408|Plcb|mKIAA0581	phospholipase C, beta 1			Tmem170b
chr17-60	chr17	49881187	49881337	+	5099.4	0.5	Intergenic	ORR1E|LTR|MaLR	-93852	NM_013880	224860	Mm.217362	NM_013880	ENSMUSG00000038910	Plcl2	PLC-L2|PRIP-2|Plce2|mKIAA1092	phospholipase C-like 2			Tmem178
chr17-61	chr17	49887019	49887169	+	5099.4	0.5	Intergenic	MuRRS4-int|LTR|ERV1	-88020	NM_013880	224860	Mm.217362	NM_013880	ENSMUSG00000038910	Plcl2	PLC-L2|PRIP-2|Plce2|mKIAA1092	phospholipase C-like 2			Tmem189
chr16-45	chr16	45930213	45930363	+	5099.4	0.5	promoter-TSS (NM_001134480)	promoter-TSS (NM_001134480)	-538	NM_001134480	433022	Mm.380993	NM_001134480	ENSMUSG00000087141	Plcxd2	AW494639|EG433022	phosphatidylinositol-specific phospholipase C, X domain containing 2			Tmem2
chr3-17	chr3	28203599	28203749	+	5099.4	0.5	intron (NM_008875, intron 1 of 25)	intron (NM_008875, intron 1 of 25)	28430	NM_008875	18805	Mm.212039	NM_001164056	ENSMUSG00000027695	Pld1	AA536939|C85393|Pld1a|Pld1b	phospholipase D1			Tmem215
chr10-45	chr10	60328943	60329093	+	5099.4	0.5	intron (NR_033616, intron 1 of 2)	intron (NR_033616, intron 1 of 2)	4471	NR_033616	73616	Mm.159038	NR_033616		Pldi	1700125F08Rik|Poldi	polymorphic derived intron containing			Tmem30b
chr1-35	chr1	64862094	64862244	+	5099.4	0.5	intron (NM_001039493, intron 2 of 7)	intron (NM_001039493, intron 2 of 7)	28931	NM_001039493	241075	Mm.239534	NM_001039493	ENSMUSG00000051344	Plekhm3	9430067K14Rik|A230102O09Rik|AI449570|DAPR|Plekhm1l	pleckstrin homology domain containing, family M, member 3			Tmem65
chr9-40	chr9	65322122	65322272	+	5099.4	0.5	Intergenic	Intergenic	55843	NM_153119	102595	Mm.247303	NM_153119	ENSMUSG00000050721	Plekho2	AI840980|MGC30448|Plekhq1	pleckstrin homology domain containing, family O member 2			Tmem66
chr9-41	chr9	65323608	65323758	+	5099.4	0.5	Intergenic	MTC|LTR|MaLR	54357	NM_153119	102595	Mm.247303	NM_153119	ENSMUSG00000050721	Plekho2	AI840980|MGC30448|Plekhq1	pleckstrin homology domain containing, family O member 2			Tmem68
chr9-42	chr9	65333135	65333285	+	5099.4	0.5	Intergenic	Intergenic	44830	NM_153119	102595	Mm.247303	NM_153119	ENSMUSG00000050721	Plekho2	AI840980|MGC30448|Plekhq1	pleckstrin homology domain containing, family O member 2			Tnfaip2
chr9-43	chr9	65337840	65337990	+	5099.4	0.5	Intergenic	Intergenic	40125	NM_153119	102595	Mm.247303	NM_153119	ENSMUSG00000050721	Plekho2	AI840980|MGC30448|Plekhq1	pleckstrin homology domain containing, family O member 2			Tnfaip3
chr9-44	chr9	65373925	65374075	+	5099.4	0.5	intron (NM_153119, intron 1 of 5)	intron (NM_153119, intron 1 of 5)	4040	NM_153119	102595	Mm.247303	NM_153119	ENSMUSG00000050721	Plekho2	AI840980|MGC30448|Plekhq1	pleckstrin homology domain containing, family O member 2			Tnfrsf14
chr4-50	chr4	86142942	86143092	+	5099.4	0.5	Intergenic	URR1A|DNA|MER1_type	-1727	NM_007408	11520	Mm.381	NM_007408	ENSMUSG00000028494	Plin2	AA407157|ADPH|Adfp|Adrp	perilipin 2			Tnfrsf1b
chr4-51	chr4	86148039	86148189	+	5099.4	0.5	Intergenic	Intergenic	-6824	NM_007408	11520	Mm.381	NM_007408	ENSMUSG00000028494	Plin2	AA407157|ADPH|Adfp|Adrp	perilipin 2			Tnfrsf21
chr4-52	chr4	86161263	86161413	+	5099.4	0.5	Intergenic	Intergenic	-20048	NM_007408	11520	Mm.381	NM_007408	ENSMUSG00000028494	Plin2	AA407157|ADPH|Adfp|Adrp	perilipin 2			Tnfsf18
chr2-151	chr2	164553626	164553776	+	5099.4	0.5	Intergenic	Intergenic	-4788	NM_011125	18830	Mm.6105	NM_011125	ENSMUSG00000017754	Pltp	OD107	phospholipid transfer protein			Tnip1
chr2-8	chr2	16600777	16600927	+	5099.4	0.5	intron (NM_026162, intron 9 of 13)	7SLRNA|srpRNA|srpRNA	326776	NM_026162	67448	Mm.394655	NM_026162	ENSMUSG00000026748	Plxdc2	1200007L24Rik|5430431D22Rik|AI646728|AU022916|AV231634|Tem7r	plexin domain containing 2			Tnip3
chr6-59	chr6	89262837	89262987	+	5099.4	0.5	Intergenic	Intergenic	65342	NM_008881	18844	Mm.3789	NM_008881	ENSMUSG00000030084	Plxna1	2600013D04Rik|KIAA4053|NOV|Plxn1|mKIAA4053	plexin A1			Tnks
chr6-60	chr6	89334319	89334469	+	5099.4	0.5	Intergenic	B1F|SINE|Alu	-6140	NM_008881	18844	Mm.3789	NM_008881	ENSMUSG00000030084	Plxna1	2600013D04Rik|KIAA4053|NOV|Plxn1|mKIAA4053	plexin A1			Tnpo3
chr6-61	chr6	89382552	89382702	+	5099.4	0.5	intron (NM_025351, intron 6 of 7)	intron (NM_025351, intron 6 of 7)	-54373	NM_008881	18844	Mm.3789	NM_008881	ENSMUSG00000030084	Plxna1	2600013D04Rik|KIAA4053|NOV|Plxn1|mKIAA4053	plexin A1			Tnrc6b
chr6-62	chr6	89388188	89388338	+	5099.4	0.5	intron (NM_001167736, intron 4 of 6)	intron (NM_001167736, intron 4 of 6)	-60009	NM_008881	18844	Mm.3789	NM_008881	ENSMUSG00000030084	Plxna1	2600013D04Rik|KIAA4053|NOV|Plxn1|mKIAA4053	plexin A1			Tns3
chr9-70	chr9	108975527	108975677	+	5099.4	0.5	3' UTR (NM_172775, exon 38 of 38)	3' UTR (NM_172775, exon 38 of 38)	22760	NM_172775	235611	Mm.53862	NM_172775	ENSMUSG00000053646	Plxnb1	2900002G15Rik|AU042020|mKIAA0407	plexin B1			Tob1
chr10-93	chr10	94343221	94343371	+	5099.4	0.5	intron (NM_018797, intron 2 of 30)	intron (NM_018797, intron 2 of 30)	30970	NM_018797	54712	Mm.256712	NM_018797	ENSMUSG00000074785	Plxnc1	2510048K12Rik|AW742158|CD232|Vespr	plexin C1			Tomm20
chr6-87	chr6	115970436	115970586	+	5099.4	0.5	Intergenic	Intergenic	-9887	NM_026376	67784	Mm.3085	NM_026376	ENSMUSG00000030123	Plxnd1	6230425C21Rik	plexin D1			Top1
chr7-104	chr7	141308047	141308197	+	5099.4	0.5	intron (NR_028142, intron 2 of 9)	intron (NR_028142, intron 2 of 9)	1614	NM_001163689	66853	Mm.29998	NM_001163689	ENSMUSG00000025509	Pnpla2	0610039C21Rik|1110001C14Rik|Atgl|TTS-2.2	patatin-like phospholipase domain containing 2			Tor2a
chr11-18	chr11	29047942	29048092	+	5099.4	0.5	intron (NM_027869, intron 17 of 27)	B4A|SINE|B4	17266	NM_027869	71701	Mm.211131	NM_027869	ENSMUSG00000020464	Pnpt1	1200003F12Rik|Old35|PNPase|Pnptl1	polyribonucleotide nucleotidyltransferase 1			Tpcn2
chr19-6	chr19	5946119	5946269	+	5099.4	0.5	intron (NM_008893, intron 13 of 17)	intron (NM_008893, intron 13 of 17)	18012	NM_001164057	18969	Mm.209931	NM_001164057	ENSMUSG00000024833	Pola2	AI573378	polymerase (DNA directed), alpha 2			Tpd52
chr19-3	chr19	4232287	4232437	+	5099.4	0.5	intron (NM_027196, intron 1 of 3)	intron (NM_027196, intron 1 of 3)	463	NM_027196	69745	Mm.32518	NM_027196	ENSMUSG00000024854	Pold4	2410012M21Rik|AI463381|AW060307|Polds|p12	polymerase (DNA-directed), delta 4			Tpk1
chr6-44	chr6	71859582	71859732	+	5099.4	0.5	intron (NM_009088, intron 11 of 33)	intron (NM_009088, intron 11 of 33)	21095	NM_009088	20019	Mm.135581	NM_009088	ENSMUSG00000049553	Polr1a	194kDa|3010014K16Rik|RPA194|Rpo1-4|mRPA1	polymerase (RNA) I polypeptide A			Tpra1
chr5-83	chr5	136393099	136393249	+	5099.4	0.5	intron (NM_001039103, intron 18 of 19)	RSINE1|SINE|B4	-8144	NM_011293	20022	Mm.4896	NM_011293	ENSMUSG00000039771	Polr2j	14.5kDa|Polr2i|Rpb11a|Rpo2-4	polymerase (RNA) II (DNA directed) polypeptide J			Tprg
chr5-77	chr5	135752847	135752997	+	5099.4	0.5	intron (NM_146001, intron 1 of 30)	intron (NM_146001, intron 1 of 30)	-73749	NM_148932	107939	Mm.28399	NM_148932	ENSMUSG00000053293	Pom121	2610027A18Rik|C80273|mKIAA0618	nuclear pore membrane protein 121			Trafd1
chr5-79	chr5	135987297	135987447	+	5099.4	0.5	intron (NM_008898, intron 1 of 15)	L1MD3|LINE|L1	13531	NM_008898	18984	Mm.3863	NM_008898	ENSMUSG00000005514	Por	4933424M13Rik|CPR|CYPOR	P450 (cytochrome) oxidoreductase			Trappc8
chr5-80	chr5	135992460	135992610	+	5099.4	0.5	intron (NM_008898, intron 1 of 15)	ID_B1|SINE|B4	18694	NM_008898	18984	Mm.3863	NM_008898	ENSMUSG00000005514	Por	4933424M13Rik|CPR|CYPOR	P450 (cytochrome) oxidoreductase			Treml2
chr5-81	chr5	135995535	135995685	+	5099.4	0.5	intron (NM_008898, intron 1 of 15)	intron (NM_008898, intron 1 of 15)	21769	NM_008898	18984	Mm.3863	NM_008898	ENSMUSG00000005514	Por	4933424M13Rik|CPR|CYPOR	P450 (cytochrome) oxidoreductase			Treml4
chr14-69	chr14	103222571	103222721	+	5099.4	0.5	Intergenic	(CGGAA)n|Simple_repeat|Simple_repeat	131032	NM_011143	18996	Mm.246550	NM_011143	ENSMUSG00000048349	Pou4f1	Brn-3|Brn-3.0|Brn3|Brn3.0|Brn3a|E130119J07Rik	POU domain, class 4, transcription factor 1			Trerf1
chr4-65	chr4	104759151	104759301	+	5099.4	0.5	Intergenic	Intergenic	103947	NM_080555	67916	Mm.348326	NM_080555	ENSMUSG00000028517	Ppap2b	1110003O22Rik|2610002D05Rik|AV025606|D4Bwg0538e|D4Bwg1535e|Lpp3|Ppab2b	phosphatidic acid phosphatase type 2B			Trib1
chr6-81	chr6	115405407	115405557	+	5099.4	0.5	exon (NM_011146, exon 2 of 7)	exon (NM_011146, exon 2 of 7)	17797	NM_011146	19016	Mm.3020	NM_001127330	ENSMUSG00000000440	Pparg	Nr1c3|PPAR-gamma|PPAR-gamma2|PPARgamma|PPARgamma2	peroxisome proliferator activated receptor gamma			Trim25
chr6-82	chr6	115407025	115407175	+	5099.4	0.5	intron (NM_001127330, intron 3 of 7)	intron (NM_001127330, intron 3 of 7)	19415	NM_011146	19016	Mm.3020	NM_001127330	ENSMUSG00000000440	Pparg	Nr1c3|PPAR-gamma|PPAR-gamma2|PPARgamma|PPARgamma2	peroxisome proliferator activated receptor gamma			Trim52
chr6-83	chr6	115416520	115416670	+	5099.4	0.5	exon (NM_011146, exon 4 of 7)	exon (NM_011146, exon 4 of 7)	28910	NM_011146	19016	Mm.3020	NM_001127330	ENSMUSG00000000440	Pparg	Nr1c3|PPAR-gamma|PPAR-gamma2|PPARgamma|PPARgamma2	peroxisome proliferator activated receptor gamma			Trim56
chr6-84	chr6	115428630	115428780	+	5099.4	0.5	exon (NM_011146, exon 5 of 7)	exon (NM_011146, exon 5 of 7)	41020	NM_011146	19016	Mm.3020	NM_001127330	ENSMUSG00000000440	Pparg	Nr1c3|PPAR-gamma|PPAR-gamma2|PPARgamma|PPARgamma2	peroxisome proliferator activated receptor gamma			Trpm1
chr6-85	chr6	115438424	115438574	+	5099.4	0.5	exon (NM_011146, exon 6 of 7)	exon (NM_011146, exon 6 of 7)	50814	NM_011146	19016	Mm.3020	NM_001127330	ENSMUSG00000000440	Pparg	Nr1c3|PPAR-gamma|PPAR-gamma2|PPARgamma|PPARgamma2	peroxisome proliferator activated receptor gamma			Tsc22d1
chr7-81	chr7	107385167	107385317	+	5099.4	0.5	promoter-TSS (NM_008905)	promoter-TSS (NM_008905)	-986	NM_008905	19024	Mm.2817	NM_001163557	ENSMUSG00000036528	Ppfibp2	Cclp1|MGC117695	PTPRF interacting protein, binding protein 2 (liprin beta 2)			Tsen2
chr7-6	chr7	4097158	4097308	+	5099.4	0.5	intron (NM_029834, intron 3 of 21)	L1MB2|LINE|L1	7534	NM_029834	232807	Mm.360391	NM_029834	ENSMUSG00000019254	Ppp1r12c	2410197A17Rik|AI839747|B430101M08|Mbs85	protein phosphatase 1, regulatory (inhibitor) subunit 12C			Tspan8
chr1-75	chr1	134958143	134958293	+	5099.4	0.5	promoter-TSS (NM_133819)	promoter-TSS (NM_133819)	-494	NM_133819	108954	Mm.293628	NM_133819	ENSMUSG00000046062	Ppp1r15b	1810033K10Rik|AI606441|C530022L24Rik|CReP	protein phosphatase 1, regulatory (inhibitor) subunit 15b			Ttc39b
chr1-153	chr1	193122085	193122235	+	5099.4	0.5	Intergenic	Intergenic	-24504	NM_144880	226849	Mm.205569	NM_144880	ENSMUSG00000026626	Ppp2r5a	MGC38798|PR61alpha	protein phosphatase 2, regulatory subunit B (B56), alpha isoform			Ttll5
chr1-154	chr1	193122710	193122860	+	5099.4	0.5	Intergenic	B1F|SINE|Alu	-25129	NM_144880	226849	Mm.205569	NM_144880	ENSMUSG00000026626	Ppp2r5a	MGC38798|PR61alpha	protein phosphatase 2, regulatory subunit B (B56), alpha isoform			Ttpal
chr1-155	chr1	193123434	193123584	+	5099.4	0.5	Intergenic	Intergenic	-25853	NM_144880	226849	Mm.205569	NM_144880	ENSMUSG00000026626	Ppp2r5a	MGC38798|PR61alpha	protein phosphatase 2, regulatory subunit B (B56), alpha isoform			Tuba1c
chr4-75	chr4	122350342	122350492	+	5099.4	0.5	intron (NM_008917, intron 4 of 8)	MER2|DNA|MER2_type	11887	NM_008917	19063	Mm.277719	NM_008917	ENSMUSG00000028657	Ppt1	9530043G02Rik|AA960502|C77813|CLN1|D4Ertd184e|INCL|MGC107420|PPT	palmitoyl-protein thioesterase 1			Tuba8
chr7-60	chr7	92753906	92754056	+	5099.4	0.5	intron (NM_028243, intron 1 of 8)	intron (NM_028243, intron 1 of 8)	3536	NM_028243	72461	Mm.389969	NM_028243	ENSMUSG00000061119	Prcp	2510048K03Rik|2610104A14Rik|AI451719|HUMPCP|PCP	prolylcarboxypeptidase (angiotensinase C)			Tusc1
chr10-29	chr10	44320146	44320296	+	5099.4	0.5	Intergenic	Intergenic	-173119	NM_007548	12142	Mm.4800	NM_007548	ENSMUSG00000038151	Prdm1	Blimp-1|Blimp1|PRDI-BF1|ZNFPR1A1	PR domain containing 1, with ZNF domain			Txn2
chr10-30	chr10	44323942	44324092	+	5099.4	0.5	Intergenic	Intergenic	-176915	NM_007548	12142	Mm.4800	NM_007548	ENSMUSG00000038151	Prdm1	Blimp-1|Blimp1|PRDI-BF1|ZNFPR1A1	PR domain containing 1, with ZNF domain			Ubash3b
chr10-31	chr10	44347839	44347989	+	5099.4	0.5	Intergenic	Intergenic	-200812	NM_007548	12142	Mm.4800	NM_007548	ENSMUSG00000038151	Prdm1	Blimp-1|Blimp1|PRDI-BF1|ZNFPR1A1	PR domain containing 1, with ZNF domain			Ubc
chr10-32	chr10	44379964	44380114	+	5099.4	0.5	Intergenic	Intergenic	-232937	NM_007548	12142	Mm.4800	NM_007548	ENSMUSG00000038151	Prdm1	Blimp-1|Blimp1|PRDI-BF1|ZNFPR1A1	PR domain containing 1, with ZNF domain			Ubtd1
chr10-33	chr10	44390572	44390722	+	5099.4	0.5	Intergenic	Intergenic	-243545	NM_007548	12142	Mm.4800	NM_007548	ENSMUSG00000038151	Prdm1	Blimp-1|Blimp1|PRDI-BF1|ZNFPR1A1	PR domain containing 1, with ZNF domain			Uck1
chr4-71	chr4	116170728	116170878	+	5099.4	0.5	Intergenic	Intergenic	-12728	NM_011034	18477	Mm.30929	NM_011034	ENSMUSG00000028691	Prdx1	MSP23|NkefA|OSF-3|OSF3|PAG|Paga|PrdxI|PrxI|TDX2|TPxA|Tdpx2|prx1	peroxiredoxin 1			Ucp3
chr10-34	chr10	44464662	44464812	+	5099.4	0.5	Intergenic	Intergenic	-290892	NM_011156	19072	Mm.37294	NM_011156	ENSMUSG00000019849	Prep	AI047692|AI450383|D10Wsu136e|PEP|Pop	prolyl endopeptidase			Ugcg
chr2-160	chr2	166344501	166344651	+	5099.4	0.5	intron (NM_177782, intron 1 of 39)	AluG_3|SINE|Alu	60461	NM_177782	277360	Mm.485065	NM_177782	ENSMUSG00000039621	Prex1	G630042G04|P-REX1|Setd6	phosphatidylinositol-3,4,5-trisphosphate-dependent Rac exchange factor 1			Ugp2
chr2-161	chr2	166419317	166419467	+	5099.4	0.5	Intergenic	Intergenic	-14355	NM_177782	277360	Mm.485065	NM_177782	ENSMUSG00000039621	Prex1	G630042G04|P-REX1|Setd6	phosphatidylinositol-3,4,5-trisphosphate-dependent Rac exchange factor 1			Uhrf1bp1l
chr17-87	chr17	86185911	86186061	+	5099.4	0.5	intron (NM_011104, intron 1 of 14)	CT-rich|Low_complexity|Low_complexity	109875	NM_011104	18754	Mm.24614	NM_011104	ENSMUSG00000045038	Prkce	5830406C15Rik|PKC[e]|PKCepsilon|Pkce|R75156	protein kinase C, epsilon			Umps
chr17-88	chr17	86201857	86202007	+	5099.4	0.5	intron (NM_011104, intron 1 of 14)	intron (NM_011104, intron 1 of 14)	125821	NM_011104	18754	Mm.24614	NM_011104	ENSMUSG00000045038	Prkce	5830406C15Rik|PKC[e]|PKCepsilon|Pkce|R75156	protein kinase C, epsilon			Unc13b
chr12-30	chr12	74599745	74599895	+	5099.4	0.5	intron (NM_008856, intron 2 of 13)	intron (NM_008856, intron 2 of 13)	95941	NM_008856	18755	Mm.341677	NM_008856	ENSMUSG00000021108	Prkch	Pkch	protein kinase C, eta			Usp25
chr11-59	chr11	78014081	78014231	+	5099.4	0.5	intron (NM_001045516, intron 1 of 3)	intron (NM_001045516, intron 1 of 3)	4569	NM_001045516	216974	Mm.50974	NM_001045516	ENSMUSG00000044122	Proca1	4933404M19Rik	protein interacting with cyclin A1			Usp35
chr6-71	chr6	99750348	99750498	+	5099.4	0.5	Intergenic	RLTR23|LTR|ERV1	-58568	NM_001170419	50501	Mm.87365	NM_001037539	ENSMUSG00000030069	Prok2	Bv8|PK2|Prok1	prokineticin 2			Usp38
chr1-147	chr1	192183647	192183797	+	5099.4	0.5	Intergenic	7SLRNA|srpRNA|srpRNA	-312254	NM_008937	19130	Mm.392678	NM_008937	ENSMUSG00000010175	Prox1	A230003G05Rik	prospero-related homeobox 1			Usp47
chr15-82	chr15	99161049	99161199	+	5099.4	0.5	intron (NM_011711, intron 4 of 26)	intron (NM_011711, intron 4 of 26)	29809	NM_018786	54614	Mm.358668	NM_018786	ENSMUSG00000023007	Prpf40b	2610317D23Rik|Hypc|MGC91243	PRP40 pre-mRNA processing factor 40 homolog B (yeast)			Usp48
chr12-19	chr12	35596674	35596824	+	5099.4	0.5	Intergenic	Intergenic	26916	NM_029294	75456	Mm.79179	NM_029294		Prps1l1	1700011K15Rik|MGC130375	phosphoribosyl pyrophosphate synthetase 1-like 1			Usp6nl
chr2-24	chr2	31968618	31968768	+	5099.4	0.5	Intergenic	MER2|DNA|MER2_type	-4464	NM_172661	227723	Mm.25504	NM_001159634	ENSMUSG00000039262	Prrc2b	5830434P21Rik|AI173903|Bat2l|Bat2l1|D430039P21|mKIAA0515	proline-rich coiled-coil 2B			Usp8
chr17-43	chr17	34240408	34240558	+	5099.4	0.5	TTS (NM_030890)	TTS (NM_030890)	2741	NM_030890	260297	Mm.390965	NM_030890	ENSMUSG00000015476	Prrt1	Bat-4|Bat4|D17H6S54E|G5b|NG5|ORF31	proline-rich transmembrane protein 1			Utrn
chr17-17	chr17	23735108	23735258	+	5099.4	0.5	Intergenic	Intergenic	-9461	NM_133731	70835	Mm.157351	NM_133731	ENSMUSG00000045027	Prss22	4733401N09Rik|BSSP-4|SP001LA	protease, serine, 22			Uxs1
chr17-15	chr17	23694311	23694461	+	5099.4	0.5	Intergenic	THER1_MD|SINE|MIR	8466	NM_013921	30943	Mm.142568	NM_013921	ENSMUSG00000024124	Prss30	2010015P21Rik|Disp|Disp1|Tmprss8	protease, serine, 30			Vash2
chr17-16	chr17	23710533	23710683	+	5099.4	0.5	Intergenic	Intergenic	-7756	NM_013921	30943	Mm.142568	NM_013921	ENSMUSG00000024124	Prss30	2010015P21Rik|Disp|Disp1|Tmprss8	protease, serine, 30			Vav3
chr10-43	chr10	59647940	59648090	+	5099.4	0.5	Intergenic	Intergenic	-24970	NM_001146123	19156	Mm.471805	NM_001146120	ENSMUSG00000004207	Psap	AI037048|SGP-1	prosaposin			Vcam1
chr10-44	chr10	59655814	59655964	+	5099.4	0.5	Intergenic	Intergenic	-17096	NM_001146123	19156	Mm.471805	NM_001146120	ENSMUSG00000004207	Psap	AI037048|SGP-1	prosaposin			Vcl
chr18-14	chr18	36067981	36068131	+	5099.4	0.5	Intergenic	Intergenic	-22753	NM_028707	74002	Mm.196944	NM_028707	ENSMUSG00000024347	Psd2	6330404E20Rik|AW125584|EFA6C	pleckstrin and Sec7 domain containing 2			Vil1
chr8-23	chr8	71021762	71021912	+	5099.4	0.5	Intergenic	Intergenic	-118274	NM_177698	234353	Mm.32525	NM_027626	ENSMUSG00000030465	Psd3	4931420C21Rik|AI661273|BC003498|D430018P08|EFA6D|MGC6957	pleckstrin and Sec7 domain containing 3			Vim
chr1-134	chr1	182097391	182097541	+	5099.4	0.5	Intergenic	Intergenic	-4491	NM_001128605	19165	Mm.330850	NM_011183	ENSMUSG00000010609	Psen2	ALG-3|Ad4h|Alg3|PS-2|PS2|Psnl2|STM2	presenilin 2			Vmn2r121
chr1-135	chr1	182099926	182100076	+	5099.4	0.5	Intergenic	L1M5|LINE|L1	-7026	NM_001128605	19165	Mm.330850	NM_011183	ENSMUSG00000010609	Psen2	ALG-3|Ad4h|Alg3|PS-2|PS2|Psnl2|STM2	presenilin 2			Vmn2r29
chr11-49	chr11	70344826	70344976	+	5099.4	0.5	TTS (NM_008946)	TTS (NM_008946)	3349	NM_008946	19175	Mm.98	NM_008946	ENSMUSG00000018286	Psmb6	Lmp19|Mpnd	proteasome (prosome, macropain) subunit, beta type 6			Vmp1
chr14-1	chr14	12914166	12914316	+	5099.4	0.5	promoter-TSS (NM_025550)	promoter-TSS (NM_025550)	-70	NM_025550	66413	Mm.27591	NM_025550	ENSMUSG00000021737	Psmd6	2400006A19Rik	proteasome (prosome, macropain) 26S subunit, non-ATPase, 6			Vps13d
chr10-60	chr10	79252253	79252403	+	5099.4	0.5	Intergenic	Intergenic	-5406	NM_001077363	19205	Mm.472059	NM_001077363	ENSMUSG00000006498	Ptbp1	AA407203|AL033359|HNRPI|PTB-1|PTB2|PTB3|PTB4|Ptb|pPTB	polypyrimidine tract binding protein 1			Vps54
chr11-144	chr11	121611843	121611917	+	5099.4	0.5	Intergenic	Intergenic	-34428	NM_029049	74675	Mm.61213	NM_029049	ENSMUSG00000039198	Ptchd3	4930451E13Rik|4933440L20Rik|RNDEu-3	patched domain containing 3			Vsig8
chr14-18	chr14	43908239	43908389	+	5099.4	0.5	Intergenic	MLT2B1|LTR|ERVL	-1674	NM_008964	19217	Mm.4630	NM_008964	ENSMUSG00000037759	Ptger2	EP2|Ptgerep2	prostaglandin E receptor 2 (subtype EP2)			Vwf
chr14-19	chr14	43909818	43909968	+	5099.4	0.5	promoter-TSS (NM_008964)	promoter-TSS (NM_008964)	-95	NM_008964	19217	Mm.4630	NM_008964	ENSMUSG00000037759	Ptger2	EP2|Ptgerep2	prostaglandin E receptor 2 (subtype EP2)			Wasl
chr14-20	chr14	43958541	43958691	+	5099.4	0.5	Intergenic	ORR1E-int|LTR|MaLR	48628	NM_008964	19217	Mm.4630	NM_008964	ENSMUSG00000037759	Ptger2	EP2|Ptgerep2	prostaglandin E receptor 2 (subtype EP2)			Wbp4
chr15-2	chr15	5363304	5363454	+	5099.4	0.5	Intergenic	Intergenic	-172333	NM_008965	19219	Mm.18509	NM_001136079	ENSMUSG00000039942	Ptger4	EP4|Ptgerep4	prostaglandin E receptor 4 (subtype EP4)			Wbscr17
chr15-3	chr15	5394192	5394342	+	5099.4	0.5	Intergenic	Intergenic	-203221	NM_008965	19219	Mm.18509	NM_001136079	ENSMUSG00000039942	Ptger4	EP4|Ptgerep4	prostaglandin E receptor 4 (subtype EP4)			Wdfy2
chr15-4	chr15	5442331	5442481	+	5099.4	0.5	Intergenic	Intergenic	-251360	NM_008965	19219	Mm.18509	NM_001136079	ENSMUSG00000039942	Ptger4	EP4|Ptgerep4	prostaglandin E receptor 4 (subtype EP4)			Wdfy3
chr12-36	chr12	85174835	85174985	+	5099.4	0.5	promoter-TSS (NM_029880)	promoter-TSS (NM_029880)	-152	NM_029880	77219	Mm.246127	NM_029880	ENSMUSG00000072946	Ptgr2	1810016I24Rik|9130222H03Rik|9630002F03Rik|AI838763|B830026H24Rik|PGR-2|PRG-2|Zadh1	prostaglandin reductase 2			Wdfy4
chr14-44	chr14	65140688	65140838	+	5099.4	0.5	intron (NM_001162365, intron 5 of 30)	intron (NM_001162365, intron 5 of 30)	26899	NM_001162366	19229	Mm.21613	NM_001162365	ENSMUSG00000059456	Ptk2b	CADTK|CAKB|CAKbeta|E430023O05Rik|FADK2|FAK2|PYK2|Raftk	PTK2 protein tyrosine kinase 2 beta			Wdr26
chr14-45	chr14	65172955	65173105	+	5099.4	0.5	intron (NM_001162365, intron 1 of 30)	intron (NM_001162365, intron 1 of 30)	-5368	NM_001162366	19229	Mm.21613	NM_001162365	ENSMUSG00000059456	Ptk2b	CADTK|CAKB|CAKbeta|E430023O05Rik|FADK2|FAK2|PYK2|Raftk	PTK2 protein tyrosine kinase 2 beta			Wdr5
chr14-46	chr14	65184792	65184942	+	5099.4	0.5	intron (NM_001162365, intron 1 of 30)	L1MA9|LINE|L1	-17205	NM_001162366	19229	Mm.21613	NM_001162365	ENSMUSG00000059456	Ptk2b	CADTK|CAKB|CAKbeta|E430023O05Rik|FADK2|FAK2|PYK2|Raftk	PTK2 protein tyrosine kinase 2 beta			Wdr60
chr14-47	chr14	65218843	65218993	+	5099.4	0.5	intron (NM_001162365, intron 1 of 30)	intron (NM_001162365, intron 1 of 30)	16244	NM_172498	19229	Mm.21613	NM_001162365	ENSMUSG00000059456	Ptk2b	CADTK|CAKB|CAKbeta|E430023O05Rik|FADK2|FAK2|PYK2|Raftk	PTK2 protein tyrosine kinase 2 beta			Wdr91
chr1-50	chr1	88318334	88318484	+	5099.4	0.5	Intergenic	CpG	-39498	NM_008972	19231	Mm.19187	NM_008972	ENSMUSG00000026238	Ptma	MGC102090|MGC103390|Thym	prothymosin alpha			Wdsub1
chr4-78	chr4	129294773	129294923	+	5099.4	0.5	Intergenic	ID_B1|SINE|B4	-27935	NM_008974	19244	Mm.193688	NM_001164745	ENSMUSG00000028788	Ptp4a2	MGC102154|MGC103400|Prl-2	protein tyrosine phosphatase 4a2			Wnt2b
chr4-79	chr4	129357398	129357548	+	5099.4	0.5	Intergenic	Intergenic	34461	NM_001164745	19244	Mm.193688	NM_001164745	ENSMUSG00000028788	Ptp4a2	MGC102154|MGC103400|Prl-2	protein tyrosine phosphatase 4a2			Xcr1
chr18-37	chr18	67824993	67825143	+	5099.4	0.5	intron (NM_001127177, intron 2 of 8)	intron (NM_001127177, intron 2 of 8)	24922	NM_001127177	19255	Mm.260433	NM_001127177	ENSMUSG00000024539	Ptpn2	AI325124|Ptpt|TC-PTP	protein tyrosine phosphatase, non-receptor type 2			Xkr4
chr3-58	chr3	104003474	104003624	+	5099.4	0.5	intron (NM_008979, intron 4 of 20)	intron (NM_008979, intron 4 of 20)	14196	NM_008979	19260	Mm.395	NM_008979	ENSMUSG00000027843	Ptpn22	70zpep|PEP|Ptpn8	protein tyrosine phosphatase, non-receptor type 22 (lymphoid)			Xylt1
chr15-36	chr15	61884749	61884899	+	5099.4	0.5	intron (NR_003368, intron 1 of 8)	intron (NR_003368, intron 1 of 8)	17171	NR_003368	19296	Mm.482077	NR_003368		Pvt1	Gt(pU21)84Imeg|Mis-1|Mlvi-1|Pvt-1	plasmacytoma variant translocation 1			Yaf2
chr15-37	chr15	61886115	61886265	+	5099.4	0.5	intron (NR_003368, intron 1 of 8)	intron (NR_003368, intron 1 of 8)	18537	NR_003368	19296	Mm.482077	NR_003368		Pvt1	Gt(pU21)84Imeg|Mis-1|Mlvi-1|Pvt-1	plasmacytoma variant translocation 1			Ybx2
chr6-117	chr6	128498377	128498527	+	5099.4	0.5	Intergenic	Intergenic	-6113	NM_007376	11287	Mm.260144	NM_007376	ENSMUSG00000030359	Pzp	A1m|A2m|AI893533|MAM	pregnancy zone protein			Ythdc2
chr7-97	chr7	126909766	126909916	+	5099.4	0.5	intron (NM_133686, intron 1 of 3)	intron (NM_133686, intron 1 of 3)	3336	NM_133686	67375	Mm.26928	NM_133686	ENSMUSG00000030674	Qprt	2410027J01Rik|AI647766|QPRTase	quinolinate phosphoribosyltransferase			Ywhab
chr8-5	chr8	11411708	11411858	+	5099.4	0.5	intron (NM_009932, intron 16 of 47)	intron (NM_009932, intron 16 of 47)	66688	NM_011227	19332	Mm.390014	NM_011227	ENSMUSG00000031504	Rab20	AA536966|D8Ertd350e|MGC107554	RAB20, member RAS oncogene family			Ywhag
chr8-6	chr8	11463748	11463898	+	5099.4	0.5	intron (NM_011227, intron 1 of 1)	intron (NM_011227, intron 1 of 1)	14648	NM_011227	19332	Mm.390014	NM_011227	ENSMUSG00000031504	Rab20	AA536966|D8Ertd350e|MGC107554	RAB20, member RAS oncogene family			Zbtb7c
chr10-111	chr10	114736290	114736440	+	5099.4	0.5	Intergenic	Intergenic	-16664	NM_024454	216344	Mm.21936	NM_024454	ENSMUSG00000020132	Rab21	9630024B22	RAB21, member RAS oncogene family			Zc3h12d
chr1-72	chr1	133693959	133694109	+	5099.4	0.5	promoter-TSS (NM_144875)	promoter-TSS (NM_144875)	-789	NM_144875	226422	Mm.34027	NM_144875	ENSMUSG00000026433	Rab7l1	MGC28972|MGC36539	RAB7, member RAS oncogene family-like 1			Zdhhc13
chr9-47	chr9	66678672	66678822	+	5099.4	0.5	intron (NM_173413, intron 1 of 7)	L1MA4|LINE|L1	40102	NM_173413	235442	Mm.260376	NM_173413	ENSMUSG00000036943	Rab8b	5930437D16|D330025I23Rik	RAB8B, member RAS oncogene family			Zdhhc15
chr9-48	chr9	66685885	66686035	+	5099.4	0.5	intron (NM_173413, intron 1 of 7)	intron (NM_173413, intron 1 of 7)	32889	NM_173413	235442	Mm.260376	NM_173413	ENSMUSG00000036943	Rab8b	5930437D16|D330025I23Rik	RAB8B, member RAS oncogene family			Zeb2
chr9-49	chr9	66706648	66706798	+	5099.4	0.5	intron (NM_173413, intron 1 of 7)	intron (NM_173413, intron 1 of 7)	12126	NM_173413	235442	Mm.260376	NM_173413	ENSMUSG00000036943	Rab8b	5930437D16|D330025I23Rik	RAB8B, member RAS oncogene family			Zfand2a
chr15-22	chr15	51782551	51782701	+	5099.4	0.5	Intergenic	MTE2a|LTR|MaLR	39208	NM_009009	19357	Mm.182628	NM_009009	ENSMUSG00000022314	Rad21	MGC150311|MGC150312|SCC1|mKIAA0078	RAD21 homolog (S. pombe)			Zfat
chr15-7	chr15	10703563	10703713	+	5099.4	0.5	Intergenic	Intergenic	-44282	NM_001166408	75646	Mm.212395	NM_001166408	ENSMUSG00000022246	Rai14	1700008J19Rik|1700020L11Rik|Ankycorbin|Norpeg|mKIAA1334	retinoic acid induced 14			Zfhx2as
chr15-8	chr15	10716036	10716186	+	5099.4	0.5	Intergenic	Intergenic	-56755	NM_001166408	75646	Mm.212395	NM_001166408	ENSMUSG00000022246	Rai14	1700008J19Rik|1700020L11Rik|Ankycorbin|Norpeg|mKIAA1334	retinoic acid induced 14			Zfhx4
chr2-18	chr2	28361740	28361890	+	5099.4	0.5	intron (NM_001145836, intron 1 of 17)	intron (NM_001145836, intron 1 of 17)	6342	NM_001145836	19730	Mm.5236	NM_001145834	ENSMUSG00000026821	Ralgds	Gnds|Rgds|mKIAA1308	ral guanine nucleotide dissociation stimulator			Zfml
chr19-38	chr19	29882235	29882385	+	5099.4	0.5	Intergenic	Intergenic	-3339	NM_177721	240614	Mm.125503	NM_177721	ENSMUSG00000074909	Ranbp6	C630001B19|FLJ11120	RAN binding protein 6			Zfp362
chr11-53	chr11	74388894	74389044	+	5099.4	0.5	intron (NM_001015046, intron 1 of 24)	intron (NM_001015046, intron 1 of 24)	17384	NM_001015046	380711	Mm.425690	NM_001015046	ENSMUSG00000038807	Rap1gap2	AU067654|Garnl4|Gm1561|MGC130388|RP23-20M18.15|mKIAA1039	RAP1 GTPase activating protein 2			Zfp36l2
chr3-30	chr3	61382806	61382956	+	5099.4	0.5	Intergenic	Intergenic	-69555	NM_028712	74012	Mm.477648	NM_028712	ENSMUSG00000036894	Rap2b	4021402C18Rik|AA408554	RAP2B, member of RAS oncogene family			Zfp395
chr3-31	chr3	61683911	61684061	+	5099.4	0.5	Intergenic	L1MCb|LINE|L1	231550	NM_028712	74012	Mm.477648	NM_028712	ENSMUSG00000036894	Rap2b	4021402C18Rik|AA408554	RAP2B, member of RAS oncogene family			Zfp438
chr2-19	chr2	29454366	29454516	+	5099.4	0.5	intron (NM_001039087, intron 1 of 25)	L1MB3|LINE|L1	12712	NM_001039086	107746	Mm.298274	NM_001039086	ENSMUSG00000039844	Rapgef1	4932418O06Rik|C3G|Grf2	Rap guanine nucleotide exchange factor (GEF) 1			Zfp503
chr1-27	chr1	60597073	60597223	+	5099.4	0.5	Intergenic	Intergenic	-85837	NM_001045513	77300	Mm.482574	NM_001045513	ENSMUSG00000026014	Raph1	9430025M21Rik|C730009O10Rik	Ras association (RalGDS/AF-6) and pleckstrin homology domains 1			Zfp608
chr11-94	chr11	98759501	98759651	+	5099.4	0.5	intron (NM_001177303, intron 1 of 8)	intron (NM_001177303, intron 1 of 8)	3775	NM_001177303	19401	Mm.439744	NM_001176528	ENSMUSG00000037992	Rara	Nr1b1|RAR|RARalpha1	retinoic acid receptor, alpha			Zfp62
chr5-53	chr5	99621896	99622046	+	5099.4	0.5	intron (NR_030692, intron 2 of 3)	intron (NR_030692, intron 2 of 3)	-128742	NM_145839	320292	Mm.259074	NM_145839	ENSMUSG00000029333	Rasgef1b	4732452O09Rik|GPIgamma4|Gpig4	RasGEF domain family, member 1B			Zfp637
chr10-119	chr10	120909721	120909871	+	5099.4	0.5	Intergenic	Intergenic	-30486	NM_138956	192678	Mm.41265	NM_138956	ENSMUSG00000025795	Rassf3	AW212023|AW322379	Ras association (RalGDS/AF-6) domain family member 3			Zfp648
chr6-88	chr6	116645283	116645433	+	5099.4	0.5	Intergenic	Intergenic	-5903	NM_178045	213391	Mm.257931	NM_178045	ENSMUSG00000042129	Rassf4	3830411C14Rik|AD037|AI586137	Ras association (RalGDS/AF-6) domain family member 4			Zfp652
chr5-47	chr5	91760066	91760216	+	5099.4	0.5	Intergenic	Intergenic	-44454	NM_028478	73246	Mm.30172	NM_028478	ENSMUSG00000029370	Rassf6	1600016B17Rik	Ras association (RalGDS/AF-6) domain family member 6			Zfp655
chr6-132	chr6	145760000	145760150	+	5099.4	0.5	Intergenic	Intergenic	-5467	NM_027760	71323	Mm.444985	NM_027760	ENSMUSG00000030259	Rassf8	5133400D11Rik|AA815821|AW123240|Hoj1|MGC144731|MGC144732|mHoj-1	Ras association (RalGDS/AF-6) domain family (N-terminal) member 8			Zfp703
chr4-64	chr4	100653353	100653503	+	5099.4	0.5	intron (NM_146145, intron 22 of 24)	intron (NM_146145, intron 22 of 24)	86458	NM_183024	242570	Mm.185636	NM_183024	ENSMUSG00000035275	Raver2	A430091O22Rik	ribonucleoprotein, PTB-binding 2			Zfp710
chr7-94	chr7	122713712	122713862	+	5099.4	0.5	Intergenic	Intergenic	-47925	NM_011247	19647	Mm.4480	NM_011247	ENSMUSG00000030779	Rbbp6	4933422O15Rik|AI316869|BB233631|C030034J04Rik|C77662|MGC32263|P2P-R|PACT	retinoblastoma binding protein 6			Zfy2
chr3-38	chr3	82879551	82879701	+	5099.4	0.5	Intergenic	Intergenic	82784	NM_001146328	633285	Mm.265114	NM_001146328	ENSMUSG00000033882	Rbm46	EG633285|ENSMUSG00000033882|Gm761	RNA binding motif protein 46			Zmiz1
chrY-8	chrY	2538257	2538407	+	5099.4	0.5	Intergenic	Intergenic	320880	NM_011253	19657	Mm.458975	NM_001166384	ENSMUSG00000052831	Rbmy1a1	RBM|Rbm1|Rbmy1b	RNA binding motif protein, Y chromosome, family 1, member A1			Zmynd8
chrY-9	chrY	2543508	2543658	+	5099.4	0.5	Intergenic	RMER17A2|LTR|ERVK	326131	NM_011253	19657	Mm.458975	NM_001166384	ENSMUSG00000052831	Rbmy1a1	RBM|Rbm1|Rbmy1b	RNA binding motif protein, Y chromosome, family 1, member A1			Znrf1
chrY-10	chrY	2549614	2549764	+	5099.4	0.5	Intergenic	Intergenic	332237	NM_011253	19657	Mm.458975	NM_001166384	ENSMUSG00000052831	Rbmy1a1	RBM|Rbm1|Rbmy1b	RNA binding motif protein, Y chromosome, family 1, member A1			Zpld1
chrY-11	chrY	2550065	2550215	+	5099.4	0.5	Intergenic	Intergenic	332688	NM_011253	19657	Mm.458975	NM_001166384	ENSMUSG00000052831	Rbmy1a1	RBM|Rbm1|Rbmy1b	RNA binding motif protein, Y chromosome, family 1, member A1
chrY-12	chrY	2559482	2559632	+	5099.4	0.5	Intergenic	B3|SINE|B2	342105	NM_011253	19657	Mm.458975	NM_001166384	ENSMUSG00000052831	Rbmy1a1	RBM|Rbm1|Rbmy1b	RNA binding motif protein, Y chromosome, family 1, member A1
chrY-13	chrY	2564987	2565137	+	5099.4	0.5	Intergenic	MTD|LTR|MaLR	347610	NM_011253	19657	Mm.458975	NM_001166384	ENSMUSG00000052831	Rbmy1a1	RBM|Rbm1|Rbmy1b	RNA binding motif protein, Y chromosome, family 1, member A1
chrY-14	chrY	2629945	2630019	+	5099.4	0.5	Intergenic	L1MD|LINE|L1	412530	NM_011253	19657	Mm.458975	NM_001166384	ENSMUSG00000052831	Rbmy1a1	RBM|Rbm1|Rbmy1b	RNA binding motif protein, Y chromosome, family 1, member A1
chr5-32	chr5	53726262	53726412	+	5099.4	0.5	Intergenic	Intergenic	-117690	NM_001080928	19664	Mm.209292	NM_001080927	ENSMUSG00000039191	Rbpj	AI843960|CBF1|Igkjrb|Igkrsbp|RBP-J|RBPjk|Rbpsuh	recombination signal binding protein for immunoglobulin kappa J region
chr8-10	chr8	35443606	35443756	+	5099.4	0.5	Intergenic	Intergenic	-47905	NM_001042675	19663	Mm.323997	NM_001042674	ENSMUSG00000031586	Rbpms	2010300K22Rik|2700019M19Rik|AU017537|hermes	RNA binding protein gene with multiple splicing
chr1-113	chr1	167518187	167518337	+	5099.4	0.5	intron (NM_001038846, intron 1 of 5)	intron (NM_001038846, intron 1 of 5)	26507	NM_178593	226594	Mm.482459	NM_001038846	ENSMUSG00000040723	Rcsd1	A430105K13Rik|BC025872|MGC32399	RCSD domain containing 1
chr1-4	chr1	16140179	16140329	+	5099.4	0.5	Intergenic	Intergenic	49158	NM_133832	98711	Mm.274376	NM_133832	ENSMUSG00000025921	Rdh10	3110069K09Rik|4921506A21Rik|AI875664|AW549993|D1Ertd762e|m366Asp	retinol dehydrogenase 10 (all-trans)
chr7-5	chr7	4048566	4048716	+	5099.4	0.5	5' UTR (NM_175372, exon 1 of 7)	5' UTR (NM_175372, exon 1 of 7)	103	NM_175372	108841	Mm.485445	NM_175372	ENSMUSG00000008435	Rdh13	8430425D21Rik	retinol dehydrogenase 13 (all-trans and 9-cis)
chr10-46	chr10	66259601	66259751	+	5099.4	0.5	Intergenic	MTE2b|LTR|MaLR	232669	NM_001204915	28193	Mm.445258	NM_001204915	ENSMUSG00000019873	Reep3	D10Ucla1	receptor accessory protein 3
chr10-47	chr10	66399480	66399630	+	5099.4	0.5	Intergenic	Intergenic	92790	NM_001204915	28193	Mm.445258	NM_001204915	ENSMUSG00000019873	Reep3	D10Ucla1	receptor accessory protein 3
chr10-48	chr10	66420969	66421119	+	5099.4	0.5	intron (NM_001204915, intron 5 of 8)	MTD|LTR|MaLR	71301	NM_001204915	28193	Mm.445258	NM_001204915	ENSMUSG00000019873	Reep3	D10Ucla1	receptor accessory protein 3
chr8-2	chr8	3657206	3657356	+	5099.4	0.5	exon (NM_022984, exon 4 of 4)	exon (NM_022984, exon 4 of 4)	1511	NM_022984	57264	Mm.1181	NM_001204959	ENSMUSG00000012705	Retn	ADSF|Fizz3|Rstn|Xcp4	resistin
chr1-108	chr1	161023488	161023638	+	5099.4	0.5	Intergenic	Intergenic	-45440	NM_011931	26374	Mm.328135	NM_011931	ENSMUSG00000040782	Rfwd2	AI316802|C80879|Cop1	ring finger and WD repeat domain 2
chr1-94	chr1	154291011	154291161	+	5099.4	0.5	intron (NM_016846, intron 14 of 17)	L1MEd|LINE|L1	96243	NM_016846	19731	Mm.245270	NM_016846	ENSMUSG00000026482	Rgl1	KIAA0959|Rgl|mKIAA0959	ral guanine nucleotide dissociation stimulator,-like 1
chr1-95	chr1	154316486	154316636	+	5099.4	0.5	exon (NM_016846, exon 6 of 18)	exon (NM_016846, exon 6 of 18)	70768	NM_016846	19731	Mm.245270	NM_016846	ENSMUSG00000026482	Rgl1	KIAA0959|Rgl|mKIAA0959	ral guanine nucleotide dissociation stimulator,-like 1
chr1-96	chr1	154361409	154361559	+	5099.4	0.5	intron (NM_016846, intron 2 of 17)	intron (NM_016846, intron 2 of 17)	25845	NM_016846	19731	Mm.245270	NM_016846	ENSMUSG00000026482	Rgl1	KIAA0959|Rgl|mKIAA0959	ral guanine nucleotide dissociation stimulator,-like 1
chr1-97	chr1	154444899	154445049	+	5099.4	0.5	Intergenic	Intergenic	-57645	NM_016846	19731	Mm.245270	NM_016846	ENSMUSG00000026482	Rgl1	KIAA0959|Rgl|mKIAA0959	ral guanine nucleotide dissociation stimulator,-like 1
chr1-88	chr1	146018747	146018897	+	5099.4	0.5	Intergenic	Intergenic	-7500	NM_015811	50778	Mm.103701	NM_015811	ENSMUSG00000026358	Rgs1	BL34	regulator of G-protein signaling 1
chr1-89	chr1	146079796	146079946	+	5099.4	0.5	Intergenic	Intergenic	-68549	NM_015811	50778	Mm.103701	NM_015811	ENSMUSG00000026358	Rgs1	BL34	regulator of G-protein signaling 1
chr1-87	chr1	145962814	145962964	+	5099.4	0.5	Intergenic	Intergenic	-23299	NM_153171	246709	Mm.38271	NM_153171	ENSMUSG00000051079	Rgs13	-	regulator of G-protein signaling 13
chr12-4	chr12	8535670	8535820	+	5099.4	0.5	Intergenic	Intergenic	-9752	NM_007483	11852	Mm.687	NM_007483	ENSMUSG00000054364	Rhob	AA017882|Arh6|Arhb|MGC117867	ras homolog gene family, member B
chr5-37	chr5	66162526	66162676	+	5099.4	0.5	intron (NM_001081105, intron 1 of 2)	intron (NM_001081105, intron 1 of 2)	19897	NM_001081105	74734	Mm.20323	NM_001081105	ENSMUSG00000029204	Rhoh	5830400A04Rik|AU019774|Arhh	ras homolog gene family, member H
chr11-62	chr11	80017440	80017590	+	5099.4	0.5	Intergenic	Intergenic	-7735	NM_001163354	59040		NM_001163354	ENSMUSG00000017686	Rhot1	2210403N23Rik|AA415293|AF244542|AI834919|Arht1|C430039G08Rik|FLJ11040|Miro1	ras homolog gene family, member T1
chr8-77	chr8	126514422	126514572	+	5099.4	0.5	Intergenic	Intergenic	-25522	NM_133955	69581	Mm.168257	NM_133955	ENSMUSG00000039960	Rhou	2310026M05Rik|AI182090|Arhu|CDC42L1|G28K|WRCH-1|WRCH1|mG28K	ras homolog gene family, member U
chr5-71	chr5	124728358	124728508	+	5099.4	0.5	intron (NM_030259, intron 3 of 3)	Tigger7|DNA|MER2_type	10420	NM_030259	80291	Mm.425280	NM_030259	ENSMUSG00000029401	Rilpl2	MGC7036	Rab interacting lysosomal protein-like 2
chr5-72	chr5	124735822	124735972	+	5099.4	0.5	intron (NM_030259, intron 1 of 3)	PB1D10|SINE|Alu	2956	NM_030259	80291	Mm.425280	NM_030259	ENSMUSG00000029401	Rilpl2	MGC7036	Rab interacting lysosomal protein-like 2
chr2-124	chr2	145521586	145521736	+	5099.4	0.5	intron (NM_028724, intron 4 of 12)	intron (NM_028724, intron 4 of 12)	44104	NM_028724	74030	Mm.433263	NM_028724	ENSMUSG00000001768	Rin2	2010003K16Rik|4632403N06Rik|AW821980|RASSF4	Ras and Rab interactor 2
chr13-51	chr13	58418179	58418329	+	5099.4	0.5	exon (NM_028904, exon 3 of 3)	exon (NM_028904, exon 3 of 3)	6034	NM_001168248	74386	Mm.85289	NM_001168248	ENSMUSG00000035367	Rmi1	4932432N11Rik|C79893	RMI1, RecQ mediated genome instability 1, homolog (S. cerevisiae)
chr1-98	chr1	155511226	155511376	+	5099.4	0.5	promoter-TSS (NM_011882)	promoter-TSS (NM_011882)	-343	NM_011882	24014	Mm.259254	NM_011882	ENSMUSG00000066800	Rnasel	E230029I04Rik	ribonuclease L (2', 5'-oligoisoadenylate synthetase-dependent)
chr1-99	chr1	155530917	155531067	+	5099.4	0.5	Intergenic	Intergenic	19348	NM_011882	24014	Mm.259254	NM_011882	ENSMUSG00000066800	Rnasel	E230029I04Rik	ribonuclease L (2', 5'-oligoisoadenylate synthetase-dependent)
chr2-44	chr2	50911664	50911814	+	5099.4	0.5	Intergenic	Intergenic	59381	NM_028810	74194	Mm.46497	NM_028810	ENSMUSG00000017144	Rnd3	2610017M01Rik|AI661404|Arhe|Rhoe	Rho family GTPase 3
chrX-18	chrX	134916586	134916736	+	5099.4	0.5	Intergenic	L2|LINE|L2	-40323	NM_023270	66889	Mm.27764	NM_023270	ENSMUSG00000031438	Rnf128	1300002C13Rik|AI987883|GRAIL|Greul1	ring finger protein 128
chr11-60	chr11	79985158	79985308	+	5099.4	0.5	intron (NM_172133, intron 6 of 10)	intron (NM_172133, intron 6 of 10)	-14834	NM_028019	71956	Mm.22985	NM_028019	ENSMUSG00000020707	Rnf135	0610037N03Rik|2410006N06Rik|MGC13061	ring finger protein 135
chr11-61	chr11	79988066	79988216	+	5099.4	0.5	intron (NM_172133, intron 7 of 10)	intron (NM_172133, intron 7 of 10)	-11926	NM_028019	71956	Mm.22985	NM_028019	ENSMUSG00000020707	Rnf135	0610037N03Rik|2410006N06Rik|MGC13061	ring finger protein 135
chr13-37	chr13	47236708	47236858	+	5099.4	0.5	intron (NM_001170643, intron 3 of 7)	intron (NM_001170643, intron 3 of 7)	31808	NM_001170643	218215	Mm.287609	NM_001170643	ENSMUSG00000038068	Rnf144b	BC025007|E130105P19Rik|Ibrdc2|MGC32473|Pir2	ring finger protein 144B
chr8-46	chr8	85807170	85807320	+	5099.4	0.5	intron (NM_177378, intron 1 of 6)	intron (NM_177378, intron 1 of 6)	53784	NM_177378	330812	Mm.485619	NM_177378	ENSMUSG00000047747	Rnf150	A630007N06Rik|C030044C12Rik|Greul5|KIAA1214|mKIAA1214	ring finger protein 150
chr8-47	chr8	85830573	85830723	+	5099.4	0.5	intron (NM_177378, intron 1 of 6)	intron (NM_177378, intron 1 of 6)	77187	NM_177378	330812	Mm.485619	NM_177378	ENSMUSG00000047747	Rnf150	A630007N06Rik|C030044C12Rik|Greul5|KIAA1214|mKIAA1214	ring finger protein 150
chr8-72	chr8	125359913	125360063	+	5099.4	0.5	intron (NM_001033142, intron 1 of 5)	intron (NM_001033142, intron 1 of 5)	2166	NM_001033142	68718	Mm.458434	NM_001033142	ENSMUSG00000014470	Rnf166	1110031E24Rik|AW555115|Zfp313l	ring finger protein 166
chr5-96	chr5	143321734	143321884	+	5099.4	0.5	intron (NM_207110, intron 13 of 16)	intron (NM_207110, intron 13 of 16)	56351	NM_080561	108086	Mm.381440	NM_080561	ENSMUSG00000045078	Rnf216	2810055G22Rik|AI647468|AU019462|C86502|F830018F18Rik|TRIAD3|UIP83|Ubce7ip1	ring finger protein 216
chr5-20	chr5	29612993	29613143	+	5099.4	0.5	intron (NM_020295, intron 9 of 16)	L1_Rod|LINE|L1	84275	NM_021470	56874	Mm.87352	NM_021470	ENSMUSG00000029130	Rnf32	1700009J01Rik|2700025B22Rik|4930542N22Rik|Lmbr2|MGC107158	ring finger protein 32
chr16-53	chr16	72686983	72687133	+	5099.4	0.5	intron (NM_019413, intron 2 of 28)	L1_Mur2|LINE|L1	141229	NM_019413	19876	Mm.310772	NM_019413	ENSMUSG00000022883	Robo1	AW494633|AW742721|DUTT1|Gm310	roundabout homolog 1 (Drosophila)
chr16-54	chr16	73010722	73010872	+	5099.4	0.5	Intergenic	L1M2|LINE|L1	464968	NM_019413	19876	Mm.310772	NM_019413	ENSMUSG00000022883	Robo1	AW494633|AW742721|DUTT1|Gm310	roundabout homolog 1 (Drosophila)
chr12-6	chr12	16919361	16919511	+	5099.4	0.5	Intergenic	Intergenic	-1022	NM_009072	19878	Mm.276024	NM_009072	ENSMUSG00000020580	Rock2	B230113H15Rik|ROKalpha|Rho-kinase|Rock-II|Rock2m|mKIAA0619	Rho-associated coiled-coil containing protein kinase 2
chr12-7	chr12	16938149	16938299	+	5099.4	0.5	intron (NM_009072, intron 1 of 32)	L1MB4|LINE|L1	17766	NM_009072	19878	Mm.276024	NM_009072	ENSMUSG00000020580	Rock2	B230113H15Rik|ROKalpha|Rho-kinase|Rock-II|Rock2m|mKIAA0619	Rho-associated coiled-coil containing protein kinase 2
chr15-76	chr15	97415382	97415532	+	5099.4	0.5	Intergenic	7SLRNA|srpRNA|srpRNA	118399	NM_028003	71919	Mm.12255	NM_028003	ENSMUSG00000022466	Rpap3	2310042P20Rik|D15Ertd682e	RNA polymerase II associated protein 3
chr15-77	chr15	97491818	97491968	+	5099.4	0.5	Intergenic	MLT1A0|LTR|MaLR	41963	NM_028003	71919	Mm.12255	NM_028003	ENSMUSG00000022466	Rpap3	2310042P20Rik|D15Ertd682e	RNA polymerase II associated protein 3
chr11-100	chr11	101257978	101258128	+	5099.4	0.5	promoter-TSS (NM_011289)	promoter-TSS (NM_011289)	-282	NM_011289	19942	Mm.439813	NM_011289	ENSMUSG00000063316	Rpl27	MGC103134	ribosomal protein L27
chr1-11	chr1	39258354	39258504	+	5099.4	0.5	intron (NM_008719, intron 7 of 20)	intron (NM_008719, intron 7 of 20)	-53968	NM_053257	114641	Mm.443000	NM_053257	ENSMUSG00000073702	Rpl31	MGC106651|MGC107628	ribosomal protein L31
chr3-84	chr3	130862885	130863035	+	5099.4	0.5	Intergenic	Intergenic	-143476	NM_001199350	619547	Mm.391636	NM_001199350		Rpl34-ps1	EG619547|ENSMUSG00000068396|Gm10239|MGC103270|MGC117759	ribosomal protein L34, pseudogene 1
chr3-52	chr3	95897819	95897969	+	5099.4	0.5	intron (NM_001081293, intron 1 of 10)	intron (NM_001081293, intron 1 of 10)	6464	NM_001081293	75137	Mm.196275	NM_001081293	ENSMUSG00000028106	Rprd2	2810036A19Rik|4930535B03Rik|6720469I21Rik|AL022841|AL022940|AU021304|BB077382|mKIAA0460	regulation of nuclear pre-mRNA domain containing 2
chr6-43	chr6	69445850	69446000	+	5099.4	0.5	Intergenic	7SLRNA|srpRNA|srpRNA	-188830	NR_004434	19783		NR_004434		Rprl1	Rmrp2|Rpr|Rprh2	ribonuclease P RNA-like 1
chr12-26	chr12	69961762	69961912	+	5099.4	0.5	Intergenic	Lx8|LINE|L1	115954	NM_009093	20090	Mm.379006	NM_009093	ENSMUSG00000034892	Rps29	-	ribosomal protein S29
chr12-27	chr12	70077843	70077993	+	5099.4	0.5	promoter-TSS (NM_009093)	promoter-TSS (NM_009093)	-127	NM_009093	20090	Mm.379006	NM_009093	ENSMUSG00000034892	Rps29	-	ribosomal protein S29
chr9-4	chr9	35027629	35027779	+	5099.4	0.5	Intergenic	MTB_Mm|LTR|MaLR	10152	NM_028040	71989	Mm.273515	NM_028040	ENSMUSG00000032044	Rpusd4	2410001E19Rik	RNA pseudouridylate synthase domain containing 4
chr7-85	chr7	113857929	113858079	+	5099.4	0.5	intron (NM_025846, intron 1 of 5)	intron (NM_025846, intron 1 of 5)	50958	NM_025846	66922	Mm.276572	NM_025846	ENSMUSG00000055723	Rras2	2610016H24Rik|C86394|TC21	related RAS viral (r-ras) oncogene homolog 2
chr7-86	chr7	113954215	113954365	+	5099.4	0.5	Intergenic	Intergenic	-45328	NM_025846	66922	Mm.276572	NM_025846	ENSMUSG00000055723	Rras2	2610016H24Rik|C86394|TC21	related RAS viral (r-ras) oncogene homolog 2
chr2-119	chr2	143700753	143700903	+	5099.4	0.5	intron (NM_024281, intron 1 of 23)	intron (NM_024281, intron 1 of 23)	1876	NM_133626	81910	Mm.13705	NM_024281	ENSMUSG00000027422	Rrbp1	1700087N07Rik|5730465C04Rik|ES/130|mKIAA1398|mRRp0|mRRp1.8|mRRp10|mRRp15a|mRRp15b|mRRp16.8|mRRp2|mRRp41|mRRp47|mRRp5.4|p180	ribosome binding protein 1
chr13-20	chr13	37627634	37627784	+	5099.4	0.5	Intergenic	Intergenic	-205795	NM_026830	68750	Mm.132634	NM_001039188	ENSMUSG00000039087	Rreb1	1110037N09Rik|AA414966|B930013M22Rik	ras responsive element binding protein 1
chr13-21	chr13	37722866	37723016	+	5099.4	0.5	Intergenic	Intergenic	-110563	NM_026830	68750	Mm.132634	NM_001039188	ENSMUSG00000039087	Rreb1	1110037N09Rik|AA414966|B930013M22Rik	ras responsive element binding protein 1
chr16-16	chr16	23507918	23508068	+	5099.4	0.5	Intergenic	Intergenic	-17275	NM_023386	67775	Mm.475107	NM_023386	ENSMUSG00000033355	Rtp4	5830458K16Rik|Ifrg28	receptor transporter protein 4
chr16-73	chr16	92564387	92564537	+	5099.4	0.5	intron (NM_001111022, intron 4 of 6)	intron (NM_001111022, intron 4 of 6)	21725	NM_009821	12394	Mm.470227	NM_001111021	ENSMUSG00000022952	Runx1	AI462102|AML1|Cbfa2|Pebp2a2|Pebpa2b	runt related transcription factor 1
chr16-74	chr16	92709072	92709222	+	5099.4	0.5	intron (NM_001111022, intron 2 of 6)	intron (NM_001111022, intron 2 of 6)	5459	NM_001111021	12394	Mm.470227	NM_001111021	ENSMUSG00000022952	Runx1	AI462102|AML1|Cbfa2|Pebp2a2|Pebpa2b	runt related transcription factor 1
chr17-50	chr17	44190768	44190918	+	5099.4	0.5	intron (NM_001145920, intron 1 of 6)	B4|SINE|B4	8860	NM_001145920	12393	Mm.391017	NM_001145920	ENSMUSG00000039153	Runx2	AML3|Cbf|Cbfa-1|Cbfa1|LS3|Osf2|PEBP2aA|Pebp2a1|Pebpa2a	runt related transcription factor 2
chr3-74	chr3	115684882	115685032	+	5099.4	0.5	Intergenic	PB1D10|SINE|Alu	22102	NM_007901	13609	Mm.982	NM_007901	ENSMUSG00000045092	S1pr1	AI849002|Edg1|Lpb1|S1p|S1p1	sphingosine-1-phosphate receptor 1
chr13-38	chr13	51437216	51437366	+	5099.4	0.5	Intergenic	Intergenic	16177	NM_010101	13610	Mm.136736	NM_010101	ENSMUSG00000067586	S1pr3	AI132464|Edg3|Lpb3|S1p3	sphingosine-1-phosphate receptor 3
chr1-51	chr1	89644813	89644963	+	5099.4	0.5	intron (NM_009118, intron 4 of 15)	intron (NM_009118, intron 4 of 15)	10037	NM_009118	20215	Mm.1276	NM_009118	ENSMUSG00000056055	Sag	A930001K18Rik|Arr1|Irbp|arrestin	retinal S-antigen
chr14-21	chr14	45834195	45834345	+	5099.4	0.5	intron (NM_001037221, intron 2 of 12)	intron (NM_001037221, intron 2 of 12)	29428	NM_001037221	74480	Mm.214454	NM_001037221	ENSMUSG00000021838	Samd4	1700024G08Rik|1700111L17Rik|4933436G17Rik|Samd4a|Smaug|Smaug1	sterile alpha motif domain containing 4
chr14-22	chr14	45837582	45837732	+	5099.4	0.5	intron (NM_001037221, intron 2 of 12)	intron (NM_001037221, intron 2 of 12)	32815	NM_001037221	74480	Mm.214454	NM_001037221	ENSMUSG00000021838	Samd4	1700024G08Rik|1700111L17Rik|4933436G17Rik|Samd4a|Smaug|Smaug1	sterile alpha motif domain containing 4
chr2-143	chr2	156844738	156844888	+	5099.4	0.5	intron (NM_011249, intron 19 of 21)	intron (NM_011249, intron 19 of 21)	-18150	NM_018851	56045	Mm.468781	NM_001139520	ENSMUSG00000027639	Samhd1	E330031J07Rik|Mg11	SAM domain and HD domain, 1
chr16-55	chr16	75757237	75757387	+	5099.4	0.5	intron (NM_023380, intron 5 of 7)	intron (NM_023380, intron 5 of 7)	34634	NM_023380	67742	Mm.131406	NM_023380	ENSMUSG00000022876	Samsn1	4930571B16Rik|930571B16Rik|Hacs1	SAM domain, SH3 domain and nuclear localization signals, 1
chr16-56	chr16	75759938	75760088	+	5099.4	0.5	intron (NM_023380, intron 4 of 7)	intron (NM_023380, intron 4 of 7)	31933	NM_023380	67742	Mm.131406	NM_023380	ENSMUSG00000022876	Samsn1	4930571B16Rik|930571B16Rik|Hacs1	SAM domain, SH3 domain and nuclear localization signals, 1
chr2-16	chr2	27149082	27149232	+	5099.4	0.5	intron (NM_009500, intron 3 of 27)	intron (NM_009500, intron 3 of 27)	-79845	NM_138665	192166	Mm.278467	NM_138665	ENSMUSG00000009614	Sardh	MGC6279	sarcosine dehydrogenase
chr7-7	chr7	4553619	4553769	+	5099.4	0.5	Intergenic	Intergenic	13741	NM_001146329	381836	Mm.297829	NM_001146329	ENSMUSG00000030433	Sbk2	Gm1079|Sgk069	SH3-binding domain kinase family, member 2
chr7-28	chr7	44884271	44884421	+	5099.4	0.5	promoter-TSS (NM_001008422)	promoter-TSS (NM_001008422)	-55	NM_001008422	233208	Mm.28298	NM_001008422	ENSMUSG00000038406	Scaf1	AI480556|MGC109685|SR-A1	SR-related CTD-associated factor 1
chr16-67	chr16	90189754	90189904	+	5099.4	0.5	Intergenic	Intergenic	-16545	NM_178923	224432	Mm.439811	NM_178923	ENSMUSG00000022983	Scaf4	AA517739|Sfrs15|Sra4|Srsf15	SR-related CTD-associated factor 4
chr13-64	chr13	95273261	95273411	+	5099.4	0.5	intron (NM_172589, intron 2 of 3)	intron (NM_172589, intron 2 of 3)	112644	NM_029153	107767	Mm.201455	NM_029153	ENSMUSG00000021687	Scamp1	4930505M11Rik|AI415563|AW122395	secretory carrier membrane protein 1
chr5-50	chr5	93579530	93579680	+	5099.4	0.5	intron (NM_007644, intron 1 of 11)	intron (NM_007644, intron 1 of 11)	1203	NM_007644	12492	Mm.297964	NM_007644	ENSMUSG00000029426	Scarb2	9330185J12Rik|Cd36l2|LGP85|LIMP-2|MLGP85	scavenger receptor class B, member 2
chr19-55	chr19	44441185	44441335	+	5099.4	0.5	Intergenic	Intergenic	19760	NM_009127	20249	Mm.267377	NM_009127	ENSMUSG00000037071	Scd1	AA589638|AI265570|Scd|Scd-1|ab	stearoyl-Coenzyme A desaturase 1
chr10-82	chr10	89132907	89133057	+	5099.4	0.5	Intergenic	Intergenic	-16898	NM_198021	213326	Mm.27651	NM_198021	ENSMUSG00000069539	Scyl2	AU015688|AW536445|BC030932|CVAK104|D10Ertd802e	SCY1-like 2 (S. cerevisiae)
chr12-5	chr12	8855699	8855849	+	5099.4	0.5	Intergenic	L1MB2|LINE|L1	58370	NM_011519	20969	Mm.2580	NM_011519	ENSMUSG00000020592	Sdc1	AA408134|AA409076|CD138|Sstn|Synd|Synd1|syn-1	syndecan 1
chr4-80	chr4	130072291	130072441	+	5099.4	0.5	intron (NM_011520, intron 1 of 4)	intron (NM_011520, intron 1 of 4)	7753	NM_011520	20970	Mm.206536	NM_011520	ENSMUSG00000025743	Sdc3	MGC65603|MGC69616|Synd3|mKIAA0468|syn-3	syndecan 3
chr4-81	chr4	130072614	130072764	+	5099.4	0.5	intron (NM_011520, intron 1 of 4)	intron (NM_011520, intron 1 of 4)	8076	NM_011520	20970	Mm.206536	NM_011520	ENSMUSG00000025743	Sdc3	MGC65603|MGC69616|Synd3|mKIAA0468|syn-3	syndecan 3
chr4-2	chr4	6300189	6300339	+	5099.4	0.5	intron (NM_001098227, intron 1 of 8)	intron (NM_001098227, intron 1 of 8)	7437	NM_001098227	53378	Mm.483278	NM_001098227	ENSMUSG00000028249	Sdcbp	MDA-9|Sycl|syntenin-1	syndecan binding protein
chr1-131	chr1	178655398	178655548	+	5099.4	0.5	intron (NM_029756, intron 1 of 17)	intron (NM_029756, intron 1 of 17)	3986	NM_029756	76816	Mm.171399	NM_029756	ENSMUSG00000026504	Sdccag8	2700048G21Rik|5730470G24Rik|Cccap	serologically defined colon cancer antigen 8
chr1-107	chr1	159386499	159386649	+	5099.4	0.5	intron (NM_033354, intron 14 of 27)	intron (NM_033354, intron 14 of 27)	23727	NM_001159986	89867	Mm.87114	NM_001159986	ENSMUSG00000026589	Sec16b	Lztr2|Rgpr|Rgpr-p117	SEC16 homolog B (S. cerevisiae)
chr14-3	chr14	19462330	19462480	+	5099.4	0.5	promoter-TSS (NM_001168273)	promoter-TSS (NM_001168273)	-468	NM_172596	218811	Mm.173119	NM_001168273	ENSMUSG00000039367	Sec24c	2610204K03Rik|mKIAA0079	Sec24 related gene family, member C (S. cerevisiae)
chr9-64	chr9	107582786	107582936	+	5099.4	0.5	Intergenic	Intergenic	-14285	NM_011349	20350	Mm.12903	NM_011349	ENSMUSG00000034684	Sema3f	Sema4|Semak	sema domain, immunoglobulin domain (Ig), short basic domain, secreted, (semaphorin) 3F
chr15-78	chr15	97921557	97921707	+	5099.4	0.5	promoter-TSS (NM_144851)	promoter-TSS (NM_144851)	-193	NM_144851	223870	Mm.384023	NM_144851	ENSMUSG00000033075	Senp1	2310046A20Rik|D15Ertd528e|E330036L07Rik|MGC27975	SUMO1/sentrin specific peptidase 1
chr5-30	chr5	52943317	52943467	+	5099.4	0.5	intron (NM_172490, intron 8 of 10)	PB1|SINE|Alu	14557	NM_172490	211006	Mm.244719	NM_172490	ENSMUSG00000029173	Sepsecs	9130208G10|AA986712|D5Ertd135e|SLA|SecS	Sep (O-phosphoserine) tRNA:Sec (selenocysteine) tRNA synthase
chr11-135	chr11	117136137	117136287	+	5099.4	0.5	intron (NM_001113487, intron 2 of 10)	intron (NM_001113487, intron 2 of 10)	-11593	NM_017380	53860	Mm.451420	NM_001113486	ENSMUSG00000059248	SEPT9	MSF1|Msf|PNUTL4|Sint1	septin 9
chr11-136	chr11	117150193	117150343	+	5099.4	0.5	intron (NM_001113488, intron 1 of 9)	intron (NM_001113488, intron 1 of 9)	1865	NM_001113488	53860	Mm.451420	NM_001113486	ENSMUSG00000059248	SEPT9	MSF1|Msf|PNUTL4|Sint1	septin 9
chr11-137	chr11	117169250	117169400	+	5099.4	0.5	intron (NM_001113487, intron 6 of 10)	intron (NM_001113487, intron 6 of 10)	20922	NM_001113488	53860	Mm.451420	NM_001113486	ENSMUSG00000059248	SEPT9	MSF1|Msf|PNUTL4|Sint1	septin 9
chr12-59	chr12	104576764	104576914	+	5099.4	0.5	Intergenic	Intergenic	-21917	NM_008458	16625	Mm.422814	NM_008458	ENSMUSG00000066361	Serpina3c	1A1|Kalbp|Klkbp|MGC144822|spi2	serine (or cysteine) peptidase inhibitor, clade A, member 3C
chr1-61	chr1	109324377	109324527	+	5099.4	0.5	Intergenic	Intergenic	-14518	NM_001174170	18788	Mm.271870	NM_001174170	ENSMUSG00000062345	Serpinb2	PAI-2|Planh2|ovalbumin	serine (or cysteine) peptidase inhibitor, clade B, member 2
chr5-85	chr5	137360534	137360684	+	5099.4	0.5	Intergenic	Intergenic	-3710	NM_008871	18787	Mm.250422	NM_008871	ENSMUSG00000037411	Serpine1	PAI-1|PAI1|Planh1	serine (or cysteine) peptidase inhibitor, clade E, member 1
chr1-42	chr1	79912745	79912895	+	5099.4	0.5	Intergenic	Intergenic	-175131	NM_009255	20720	Mm.3093	NM_009255	ENSMUSG00000026249	Serpine2	B230326M24Rik|PAI-1|PI-7|PI7|PN-1|Spi4	serine (or cysteine) peptidase inhibitor, clade E, member 2
chr4-83	chr4	131763888	131764038	+	5099.4	0.5	TTS (NM_144907)	TTS (NM_144907)	18569	NM_144907	230784	Mm.23608	NM_144907	ENSMUSG00000028893	Sesn2	HI95|MGC11758|SEST2|Ses2	sestrin 2
chr10-9	chr10	21686012	21686162	+	5099.4	0.5	exon (NM_001161845, exon 9 of 14)	exon (NM_001161845, exon 9 of 14)	2005	NM_011361	20393	Mm.28405	NM_001161845	ENSMUSG00000019970	Sgk1	Sgk	serum/glucocorticoid regulated kinase 1
chr19-40	chr19	32247335	32247485	+	5099.4	0.5	intron (NM_001168525, intron 5 of 9)	intron (NM_001168525, intron 5 of 9)	29600	NM_001168526	208449	Mm.329810	NM_001168525	ENSMUSG00000040451	Sgms1	9530058O11Rik|AI841905|C80702|MGC30540|Mob|Sms1|Sor1|Tmem23	sphingomyelin synthase 1
chr19-41	chr19	32247786	32247936	+	5099.4	0.5	intron (NM_001168525, intron 5 of 9)	intron (NM_001168525, intron 5 of 9)	29149	NM_001168526	208449	Mm.329810	NM_001168525	ENSMUSG00000040451	Sgms1	9530058O11Rik|AI841905|C80702|MGC30540|Mob|Sms1|Sor1|Tmem23	sphingomyelin synthase 1
chr19-42	chr19	32252424	32252574	+	5099.4	0.5	intron (NM_001168525, intron 5 of 9)	intron (NM_001168525, intron 5 of 9)	24511	NM_001168526	208449	Mm.329810	NM_001168525	ENSMUSG00000040451	Sgms1	9530058O11Rik|AI841905|C80702|MGC30540|Mob|Sms1|Sor1|Tmem23	sphingomyelin synthase 1
chr19-43	chr19	32289670	32289820	+	5099.4	0.5	intron (NM_001168525, intron 4 of 9)	intron (NM_001168525, intron 4 of 9)	-12735	NM_001168526	208449	Mm.329810	NM_001168525	ENSMUSG00000040451	Sgms1	9530058O11Rik|AI841905|C80702|MGC30540|Mob|Sms1|Sor1|Tmem23	sphingomyelin synthase 1
chr19-44	chr19	32290835	32290985	+	5099.4	0.5	intron (NM_001168525, intron 4 of 9)	Lx9|LINE|L1	-13900	NM_001168526	208449	Mm.329810	NM_001168525	ENSMUSG00000040451	Sgms1	9530058O11Rik|AI841905|C80702|MGC30540|Mob|Sms1|Sor1|Tmem23	sphingomyelin synthase 1
chr19-45	chr19	32319321	32319471	+	5099.4	0.5	intron (NM_144792, intron 3 of 9)	RMER5|LTR|ERV1	-42386	NM_001168526	208449	Mm.329810	NM_001168525	ENSMUSG00000040451	Sgms1	9530058O11Rik|AI841905|C80702|MGC30540|Mob|Sms1|Sor1|Tmem23	sphingomyelin synthase 1
chr19-46	chr19	32321084	32321234	+	5099.4	0.5	intron (NM_144792, intron 3 of 9)	intron (NM_144792, intron 3 of 9)	-44149	NM_001168526	208449	Mm.329810	NM_001168525	ENSMUSG00000040451	Sgms1	9530058O11Rik|AI841905|C80702|MGC30540|Mob|Sms1|Sor1|Tmem23	sphingomyelin synthase 1
chr3-86	chr3	131411918	131412068	+	5099.4	0.5	Intergenic	L2|LINE|L2	-77915	NM_028943	74442	Mm.273360	NM_028943	ENSMUSG00000050931	Sgms2	4933405A16Rik|5133401H06Rik|AI854299	sphingomyelin synthase 2
chr1-119	chr1	172119040	172119190	+	5099.4	0.5	intron (NM_012009, intron 2 of 3)	intron (NM_012009, intron 2 of 3)	5116	NM_012009	26904	Mm.57009	NM_012009	ENSMUSG00000026673	Sh2d1b1	EAT-2|EAT-2A|Eat2|Eat2a|Sh2d1b	SH2 domain protein 1B1
chr8-24	chr8	71124536	71124686	+	5099.4	0.5	Intergenic	Intergenic	-80906	NM_028182	72281	Mm.40974	NM_028182	ENSMUSG00000053886	Sh2d4a	2210402M20Rik|SH2A	SH2 domain containing 4A
chr8-25	chr8	71321606	71321756	+	5099.4	0.5	intron (NM_172753, intron 5 of 9)	intron (NM_172753, intron 5 of 9)	116164	NM_028182	72281	Mm.40974	NM_028182	ENSMUSG00000053886	Sh2d4a	2210402M20Rik|SH2A	SH2 domain containing 4A
chrX-7	chrX	105310971	105311121	+	5099.4	0.5	intron (NM_019989, intron 1 of 3)	intron (NM_019989, intron 1 of 3)	12920	NM_019989	56726	Mm.260760	NM_019989	ENSMUSG00000031246	Sh3bgrl	1190008F14Rik	SH3-binding domain glutamic acid-rich protein like
chr9-58	chr9	83372251	83372401	+	5099.4	0.5	intron (NM_172507, intron 1 of 3)	MLT1A0|LTR|MaLR	27270	NM_172507	212531	Mm.100125	NM_172507	ENSMUSG00000032261	Sh3bgrl2	A930014C21Rik|AA408038|B930089I21	SH3 domain binding glutamic acid-rich protein like 2
chrX-23	chrX	155079791	155079865	+	5099.4	0.5	intron (NM_021389, intron 1 of 16)	intron (NM_021389, intron 1 of 16)	27122	NM_021389	58194	Mm.286495	NM_001135727	ENSMUSG00000040990	Sh3kbp1	1200007H22Rik|1700125L08Rik|5830464D22Rik|AI447724|IN85|Ruk|Seta	SH3-domain kinase binding protein 1
chr5-26	chr5	36046042	36046192	+	5099.4	0.5	promoter-TSS (NM_194344)	promoter-TSS (NM_194344)	20	NM_194344	231147	Mm.483117	NM_194344	ENSMUSG00000036553	Sh3tc1	4631428G15|BC024909|MGC67153	SH3 domain and tetratricopeptide repeats 1
chr2-95	chr2	125435648	125435798	+	5099.4	0.5	intron (NM_177608, intron 16 of 17)	intron (NM_177608, intron 16 of 17)	-20134	NM_199022	271849	Mm.472964	NM_199022	ENSMUSG00000035109	Shc4	6230417E10Rik|9930029B02Rik|Gm685|RaLP	SHC (Src homology 2 domain containing) family, member 4
chr14-33	chr14	58568354	58568504	+	5099.4	0.5	Intergenic	PB1|SINE|Alu	-10962	NM_145463	219134	Mm.275409	NM_145463	ENSMUSG00000044461	Shisa2	9430059P22Rik|Tmem46|mShisa|shisa	shisa homolog 2 (Xenopus laevis)
chr9-69	chr9	108880453	108880603	+	5099.4	0.5	intron (NM_173019, intron 9 of 13)	intron (NM_173019, intron 9 of 13)	-15505	NM_025858	66940	Mm.196533	NM_025858	ENSMUSG00000025647	Shisa5	2310008D10Rik|6430628I05Rik|Scotin|mShisa5	shisa homolog 5 (Xenopus laevis)
chr16-8	chr16	11946037	11946187	+	5099.4	0.5	intron (NM_001174086, intron 2 of 3)	intron (NM_001174086, intron 2 of 3)	48421	NM_001174086	72555	Mm.310139	NM_001174086	ENSMUSG00000022494	Shisa9	2700045P11Rik|Ckamp44	shisa homolog 9 (Xenopus laevis)
chr2-104	chr2	130778145	130778295	+	5099.4	0.5	promoter-TSS (NM_011426)	promoter-TSS (NM_011426)	-14	NM_011426	20612	Mm.1374	NM_011426	ENSMUSG00000027322	Siglec1	Cd169|Siglec-1|Sn	sialic acid binding Ig-like lectin 1, sialoadhesin
chr2-105	chr2	130780994	130781144	+	5099.4	0.5	Intergenic	Intergenic	-2863	NM_011426	20612	Mm.1374	NM_011426	ENSMUSG00000027322	Siglec1	Cd169|Siglec-1|Sn	sialic acid binding Ig-like lectin 1, sialoadhesin
chr2-106	chr2	130782091	130782241	+	5099.4	0.5	Intergenic	Intergenic	-3960	NM_011426	20612	Mm.1374	NM_011426	ENSMUSG00000027322	Siglec1	Cd169|Siglec-1|Sn	sialic acid binding Ig-like lectin 1, sialoadhesin
chr3-9	chr3	15553246	15553396	+	5099.4	0.5	Intergenic	Intergenic	-1512	NM_001173460	668101	Mm.423523	NM_001173460	ENSMUSG00000078781	Sirpb1b	-	signal-regulatory protein beta 1B
chr4-68	chr4	112325097	112325247	+	5099.4	0.5	intron (NM_001103199, intron 44 of 48)	L1_Mus1|LINE|L1	-52379	NM_177668	230613	Mm.122553	NM_177668	ENSMUSG00000048766	Skint10	A030001H23Rik|Gm570	selection and upkeep of intraepithelial T cells 10
chr15-45	chr15	66642287	66642437	+	5099.4	0.5	promoter-TSS (NM_009192)	promoter-TSS (NM_009192)	-100	NM_009192	20491	Mm.7601	NM_001029841	ENSMUSG00000022372	Sla	Slap|Slap-1	src-like adaptor
chr1-124	chr1	173502332	173502482	+	5099.4	0.5	Intergenic	Lx3B|LINE|L1	-12695	NM_144539	75345	Mm.164642	NM_144539	ENSMUSG00000038179	Slamf7	19A|19A24|4930560D03Rik|CRACC|CS1	SLAM family member 7
chr1-128	chr1	174292375	174292525	+	5099.4	0.5	Intergenic	Intergenic	-19585	NM_029612	98365	Mm.150050	NM_029612	ENSMUSG00000026548	Slamf9	2310026I04Rik|AI462096|CD2F-10|CD84-H1|Cd2f10|SF2001	SLAM family member 9
chr13-56	chr13	74269762	74269912	+	5099.4	0.5	intron (NM_011390, intron 17 of 23)	intron (NM_011390, intron 17 of 23)	40138	NM_011390	20499	Mm.275800	NM_011390	ENSMUSG00000017756	Slc12a7	AA408796|D13Ertd261e|Kcc4	solute carrier family 12, member 7
chr19-13	chr19	10908702	10908852	+	5099.4	0.5	promoter-TSS (NM_023044)	promoter-TSS (NM_023044)	-812	NM_023044	65221	Mm.485161	NM_023044	ENSMUSG00000024737	Slc15a3	Ci1|cI-1	solute carrier family 15, member 3
chr10-24	chr10	39782981	39783131	+	5099.4	0.5	intron (NM_028247, intron 1 of 2)	Kanga2_a|DNA|Tc2	48614	NM_028247	72472	Mm.186778	NM_001114332	ENSMUSG00000019838	Slc16a10	2610103N14Rik|9830169E08|Mct10|PRO0813|TAT1	solute carrier family 16 (monocarboxylic acid transporters), member 10
chr11-47	chr11	70014617	70014767	+	5099.4	0.5	Intergenic	RLTR19B|LTR|ERVK	-15413	NM_153081	216867	Mm.289238	NM_153081	ENSMUSG00000040938	Slc16a11	AB041591|MNCb-2717|RP23-198E14.4	solute carrier family 16 (monocarboxylic acid transporters), member 11
chr10-120	chr10	124720490	124720640	+	5099.4	0.5	intron (NM_011391, intron 1 of 6)	intron (NM_011391, intron 1 of 6)	11030	NM_011391	20503	Mm.29161	NM_011391	ENSMUSG00000020102	Slc16a7	4921534N07Rik|MGC143699|MGC143700|MGC143718|Mct2	solute carrier family 16 (monocarboxylic acid transporters), member 7
chr2-82	chr2	102502404	102502554	+	5099.4	0.5	intron (NM_001077514, intron 1 of 10)	intron (NM_001077514, intron 1 of 10)	-4798	NM_011393	20511	Mm.371582	NM_011393	ENSMUSG00000005089	Slc1a2	1700091C19Rik|2900019G14Rik|AI159670|Eaat2|GLT-1|GLT1|MGLT1	solute carrier family 1 (glial high affinity glutamate transporter), member 2
chr2-110	chr2	131788583	131788733	+	5099.4	0.5	intron (NM_018824, intron 2 of 15)	intron (NM_018824, intron 2 of 15)	47891	NM_018824	54338	Mm.103581	NM_018824	ENSMUSG00000027340	Slc23a2	AI844736|NBTL1|SVCT2|Slc23a1|YSPL2|YSPL3|mKIAA0238	solute carrier family 23 (nucleobase transporters), member 2
chr2-111	chr2	131842164	131842314	+	5099.4	0.5	Intergenic	Intergenic	-5690	NM_018824	54338	Mm.103581	NM_018824	ENSMUSG00000027340	Slc23a2	AI844736|NBTL1|SVCT2|Slc23a1|YSPL2|YSPL3|mKIAA0238	solute carrier family 23 (nucleobase transporters), member 2
chr6-2	chr6	6070887	6071037	+	5099.4	0.5	intron (NM_001177572, intron 5 of 17)	ID_B1|SINE|B4	96211	NM_015829	50799	Mm.24513	NM_001177572	ENSMUSG00000015112	Slc25a13	AI785475|Ctrn	solute carrier family 25 (mitochondrial carrier, adenine nucleotide translocator), member 13
chr11-129	chr11	115447736	115447886	+	5099.4	0.5	Intergenic	B3A|SINE|B2	-3582	NM_026071	67283	Mm.383426	NM_026071	ENSMUSG00000020744	Slc25a19	2900089E13Rik|DNC|MUP1|TPC	solute carrier family 25 (mitochondrial thiamine pyrophosphate carrier), member 19
chr11-130	chr11	115469525	115469675	+	5099.4	0.5	intron (NM_008163, intron 3 of 5)	intron (NM_008163, intron 3 of 5)	-25371	NM_026071	67283	Mm.383426	NM_026071	ENSMUSG00000020744	Slc25a19	2900089E13Rik|DNC|MUP1|TPC	solute carrier family 25 (mitochondrial thiamine pyrophosphate carrier), member 19
chr9-68	chr9	108519431	108519581	+	5099.4	0.5	promoter-TSS (NM_020520)	promoter-TSS (NM_020520)	4	NM_020520	57279	Mm.29666	NM_020520	ENSMUSG00000032602	Slc25a20	1110007P09Rik|C78826|Cact|mCAC	solute carrier family 25 (mitochondrial carnitine/acylcarnitine translocase), member 20
chr19-54	chr19	43723875	43724025	+	5099.4	0.5	intron (NM_145156, intron 1 of 3)	intron (NM_145156, intron 1 of 3)	4242	NM_145156	246696	Mm.23827	NM_145156	ENSMUSG00000040414	Slc25a28	2210403D18Rik|Mfrn2|Mrs3/4	solute carrier family 25, member 28
chr14-50	chr14	68239833	68239983	+	5099.4	0.5	Intergenic	Intergenic	-1475	NM_026331	67712	Mm.293635	NM_026331	ENSMUSG00000034248	Slc25a37	1700020E22Rik|4930513O14Rik|4930526G11Rik|AI848481|C330015G08Rik|Mfrn|Mfrn1|Mscp|frascati|mitoferrin	solute carrier family 25, member 37
chr8-35	chr8	74497161	74497311	+	5099.4	0.5	promoter-TSS (NM_011977)	promoter-TSS (NM_011977)	-680	NM_011977	26457	Mm.38165	NM_011977	ENSMUSG00000031808	Slc27a1	FATP1|Fatp	solute carrier family 27 (fatty acid transporter), member 1
chr5-39	chr5	67581116	67581266	+	5099.4	0.5	Intergenic	Intergenic	-4901	NM_178651	109108	Mm.234455	NM_178651	ENSMUSG00000029221	Slc30a9	2310024J23Rik|AL024256|GAC63|HUEL	solute carrier family 30 (zinc transporter), member 9
chr13-22	chr13	39431273	39431423	+	5099.4	0.5	Intergenic	PB1|SINE|Alu	-463007	NM_001170431	108652	Mm.255506	NM_001170430	ENSMUSG00000021432	Slc35b3	4921526O06Rik|AI428480|CGI-19|PABST2|PAPST2	solute carrier family 35, member B3
chr9-5	chr9	36982208	36982358	+	5099.4	0.5	intron (NM_020258, intron 17 of 17)	intron (NM_020258, intron 17 of 17)	23126	NM_020258	56857	Mm.440037	NM_001145960	ENSMUSG00000032122	Slc37a2	G3PP|Slc37a1|cI-2|ci2	solute carrier family 37 (glycerol-3-phosphate transporter), member 2
chr9-6	chr9	36985676	36985826	+	5099.4	0.5	intron (NM_001145960, intron 10 of 18)	intron (NM_001145960, intron 10 of 18)	19658	NM_020258	56857	Mm.440037	NM_001145960	ENSMUSG00000032122	Slc37a2	G3PP|Slc37a1|cI-2|ci2	solute carrier family 37 (glycerol-3-phosphate transporter), member 2
chr6-23	chr6	39309032	39309182	+	5099.4	0.5	Intergenic	Intergenic	-1793	NM_028123	72144	Mm.482167	NM_028123	ENSMUSG00000029924	Slc37a3	2610507O21Rik|AU044904|MGC106297	solute carrier family 37 (glycerol-3-phosphate transporter), member 3
chr1-17	chr1	46866055	46866205	+	5099.4	0.5	Intergenic	Intergenic	-68075	NM_172653	227059	Mm.475398	NM_172653	ENSMUSG00000025986	Slc39a10	2900042E17Rik|5430433I10|mKIAA1265	solute carrier family 39 (zinc transporter), member 10
chr11-123	chr11	113354952	113355102	+	5099.4	0.5	intron (NM_001166503, intron 3 of 9)	intron (NM_001166503, intron 3 of 9)	26878	NM_001166503	69806	Mm.341021	NM_001166503	ENSMUSG00000041654	Slc39a11	1810074D23Rik	solute carrier family 39 (metal ion transporter), member 11
chr2-72	chr2	90883764	90883914	+	5099.4	0.5	Intergenic	Intergenic	-12779	NM_026721	68427	Mm.192375	NM_026721	ENSMUSG00000002105	Slc39a13	1100001L14Rik|AA387663|MGC118284|ZIP13	solute carrier family 39 (metal ion transporter), member 13
chr10-69	chr10	82598029	82598179	+	5099.4	0.5	intron (NM_021439, intron 2 of 2)	intron (NM_021439, intron 2 of 2)	169512	NM_177388	338365	Mm.67073	NM_177388	ENSMUSG00000034591	Slc41a2	A230035L05Rik|SLC41A1-L1	solute carrier family 41, member 2
chr10-70	chr10	82731571	82731721	+	5099.4	0.5	intron (NM_177388, intron 4 of 10)	intron (NM_177388, intron 4 of 10)	35970	NM_177388	338365	Mm.67073	NM_177388	ENSMUSG00000034591	Slc41a2	A230035L05Rik|SLC41A1-L1	solute carrier family 41, member 2
chr10-71	chr10	82773015	82773165	+	5099.4	0.5	Intergenic	B4|SINE|B4	-5474	NM_177388	338365	Mm.67073	NM_177388	ENSMUSG00000034591	Slc41a2	A230035L05Rik|SLC41A1-L1	solute carrier family 41, member 2
chr4-29	chr4	53405891	53406041	+	5099.4	0.5	Intergenic	Intergenic	-55547	NM_001159633	100434	Mm.482207	NM_001159633	ENSMUSG00000028412	Slc44a1	2210409B22Rik|4833416H08Rik|AW547365|CHTL1|CTL1|Cdw92	solute carrier family 44, member 1
chr4-37	chr4	59957871	59958021	+	5099.4	0.5	intron (NM_172468, intron 2 of 8)	PB1D10|SINE|Alu	51164	NM_021053	30936	Mm.284433	NM_021053	ENSMUSG00000028386	Slc46a2	5430429N04Rik|Ly110|TSO-1C12|Tscot	solute carrier family 46, member 2
chr5-101	chr5	148222154	148222304	+	5099.4	0.5	Intergenic	Intergenic	-17078	NM_027872	71706	Mm.153218	NM_027872	ENSMUSG00000029650	Slc46a3	1200006F02Rik	solute carrier family 46, member 3
chr16-71	chr16	91928458	91928608	+	5099.4	0.5	Intergenic	Intergenic	-18648	NM_017391	53881	Mm.451146	NM_017391	ENSMUSG00000089774	Slc5a3	AA623876|BF642829|Smit1	solute carrier family 5 (inositol transporters), member 3
chr5-102	chr5	148761321	148761471	+	5099.4	0.5	Intergenic	Intergenic	-51143	NM_007513	11987	Mm.275489	NM_007513	ENSMUSG00000041313	Slc7a1	4831426K01Rik|AI447493|Atrc-1|Atrc1|Cat1|Rec-1|Rev-1|mCAT-1	solute carrier family 7 (cationic amino acid transporter, y+ system), member 1
chr4-6	chr4	19796587	19796737	+	5099.4	0.5	Intergenic	RMER1B|Other|Other	50788	NM_028746	74087	Mm.173833	NM_028746	ENSMUSG00000041052	Slc7a13	0610009O04Rik|AGT-1|AGT1|XAT2	solute carrier family 7, (cationic amino acid transporter, y+ system) member 13
chr14-30	chr14	53708807	53708957	+	5099.4	0.5	intron (NM_016972, intron 3 of 10)	intron (NM_016972, intron 3 of 10)	27209	NM_016972	50934	Mm.276831	NM_016972	ENSMUSG00000022180	Slc7a8	AA408822|LAT2	solute carrier family 7 (cationic amino acid transporter, y+ system), member 8
chr17-76	chr17	81611684	81611834	+	5099.4	0.5	intron (NM_001112798, intron 1 of 8)	intron (NM_001112798, intron 1 of 8)	34944	NM_001112798	20541	Mm.265834	NM_001112798	ENSMUSG00000054640	Slc8a1	AI852629|AV344025|D930008O12Rik|MGC90693|Ncx1	solute carrier family 8 (sodium/calcium exchanger), member 1
chr4-88	chr4	132641668	132641818	+	5099.4	0.5	promoter-TSS (NM_016981)	promoter-TSS (NM_016981)	-105	NM_016981	20544	Mm.4312	NM_016981	ENSMUSG00000028854	Slc9a1	AW554487|Apnh|Nhe1|swe	solute carrier family 9 (sodium/hydrogen exchanger), member 1
chr7-69	chr7	99554872	99555022	+	5099.4	0.5	intron (NM_175316, intron 7 of 13)	intron (NM_175316, intron 7 of 13)	30476	NM_175316	101488	Mm.442286	NM_175316	ENSMUSG00000030737	Slco2b1	AI060904|AI852653|MGC106224|OATP-B|Slc21a9	solute carrier organic anion transporter family, member 2b1
chr11-65	chr11	82879321	82879471	+	5099.4	0.5	Intergenic	Intergenic	-1911	NM_011408	20556	Mm.278689	NM_011408	ENSMUSG00000072620	Slfn2	Shlf2	schlafen 2
chr11-66	chr11	82894346	82894496	+	5099.4	0.5	Intergenic	Intergenic	13114	NM_011408	20556	Mm.278689	NM_011408	ENSMUSG00000072620	Slfn2	Shlf2	schlafen 2
chr4-74	chr4	120521468	120521618	+	5099.4	0.5	Intergenic	Intergenic	-6661	NM_133716	69780	Mm.271819	NM_133716	ENSMUSG00000032870	Smap2	1810031K02Rik|AA408614|Smap1l	stromal membrane-associated GTPase-activating protein 2
chr7-90	chr7	118004530	118004680	+	5099.4	0.5	intron (NM_001031814, intron 1 of 62)	B4A|SINE|B4	30181	NM_001031814	233789	Mm.309053	NM_001031814	ENSMUSG00000030655	Smg1	2610207I05Rik|5430435M13Rik|C130002K18Rik|mKIAA0421	SMG1 homolog, phosphatidylinositol 3-kinase-related kinase (C. elegans)
chr13-67	chr13	101252988	101253138	+	5099.4	0.5	intron (NM_010872, intron 12 of 15)	intron (NM_010872, intron 12 of 15)	27951	NM_011420	20595	Mm.2025	NM_011420	ENSMUSG00000021645	Smn1	AI849087|Gemin1|Smn	survival motor neuron 1
chr2-108	chr2	131118465	131118615	+	5099.4	0.5	Intergenic	RMER1B|Other|Other	-64763	NM_001177834	228608	Mm.136586	NM_001177833	ENSMUSG00000027333	Smox	B130066H01Rik|PAO|PAOh1|SMO	spermine oxidase
chr2-109	chr2	131121963	131122113	+	5099.4	0.5	Intergenic	Intergenic	-61265	NM_001177834	228608	Mm.136586	NM_001177833	ENSMUSG00000027333	Smox	B130066H01Rik|PAO|PAOh1|SMO	spermine oxidase
chr8-71	chr8	125350124	125350274	+	5099.4	0.5	Intergenic	Intergenic	-3417	NM_013914	30927	Mm.103673	NM_013914	ENSMUSG00000006587	Snai3	AI643946|Smuc|Zfp293	snail homolog 3 (Drosophila)
chr2-120	chr2	143879576	143879726	+	5099.4	0.5	Intergenic	MIR|SINE|MIR	77992	NR_030762	100313519	Mm.453538	NR_030762		Snord17	MBI-43	small nucleolar RNA, C/D box 17
chr11-134	chr11	116498489	116498639	+	5099.4	0.5	intron (NM_009180, intron 5 of 8)	B3|SINE|B2	7877	NR_028570	100216538		NR_028570		Snord1a	snR38	small nucleolar RNA, C/D box 1A
chr9-78	chr9	121964239	121964389	+	5099.4	0.5	Intergenic	Intergenic	-1650	NM_001164572	20623	Mm.257989	NM_001164572	ENSMUSG00000038145	Snrk	2010012F07Rik|AI448042|AW547029|E030034B15|MGC28970|R74830|mKIAA0096	SNF related kinase
chr6-48	chr6	86650111	86650261	+	5099.4	0.5	promoter-TSS (NM_025665)	promoter-TSS (NM_025665)	-61	NM_025665	66618	Mm.182650	NM_025665	ENSMUSG00000001158	Snrnp27	2610209M04Rik|AI449063|AU022368|Ry1	small nuclear ribonucleoprotein 27 (U4/U6.U5)
chr8-56	chr8	109853906	109854056	+	5099.4	0.5	intron (NM_009229, intron 1 of 6)	intron (NM_009229, intron 1 of 6)	29102	NM_009229	20650	Mm.30228	NM_009229	ENSMUSG00000041308	Sntb2	Snt2	syntrophin, basic 2
chr9-45	chr9	65912139	65912289	+	5099.4	0.5	intron (NM_019727, intron 1 of 14)	intron (NM_019727, intron 1 of 14)	10678	NM_019727	56440	Mm.271891	NM_019727	ENSMUSG00000032382	Snx1	-	sorting nexin 1
chr6-30	chr6	51462922	51463072	+	5099.4	0.5	intron (NM_001127349, intron 1 of 6)	intron (NM_001127349, intron 1 of 6)	9511	NM_001127349	71982	Mm.294166	NM_001127348	ENSMUSG00000038301	Snx10	2410004M09Rik	sorting nexin 10
chr6-31	chr6	51474984	51475134	+	5099.4	0.5	intron (NM_028035, intron 1 of 6)	intron (NM_028035, intron 1 of 6)	953	NM_001127348	71982	Mm.294166	NM_001127348	ENSMUSG00000038301	Snx10	2410004M09Rik	sorting nexin 10
chr6-32	chr6	51480890	51481040	+	5099.4	0.5	intron (NM_028035, intron 1 of 6)	MTC|LTR|MaLR	6859	NM_001127348	71982	Mm.294166	NM_001127348	ENSMUSG00000038301	Snx10	2410004M09Rik	sorting nexin 10
chr11-86	chr11	96581493	96581643	+	5099.4	0.5	Intergenic	Intergenic	12077	NM_028965	74479	Mm.270781	NM_001163389	ENSMUSG00000020876	Snx11	4933439F10Rik|A930041K09Rik|AI117694	sorting nexin 11
chr13-83	chr13	114607433	114607583	+	5099.4	0.5	Intergenic	Intergenic	131934	NM_130796	170625	Mm.33721	NM_130796	ENSMUSG00000042364	Snx18	Snag1	sorting nexin 18
chr3-48	chr3	94673338	94673488	+	5099.4	0.5	Intergenic	Intergenic	-5307	NM_029721	76742	Mm.28160	NM_001082484	ENSMUSG00000028136	Snx27	5730552M22Rik|ESTM45|ESTM47|R75405|mKIAA0488	sorting nexin family member 27
chr17-4	chr17	5753869	5754019	+	5099.4	0.5	Intergenic	MTD|LTR|MaLR	-43918	NM_025664	66616	Mm.89515	NM_025664	ENSMUSG00000002365	Snx9	2700073N08Rik|SDP1|SH3PX1	sorting nexin 9
chr16-3	chr16	10616032	10616182	+	5099.4	0.5	intron (NM_177562, intron 21 of 22)	intron (NM_177562, intron 21 of 22)	83007	NM_009896	12703	Mm.130	NM_009896	ENSMUSG00000038037	Socs1	Cish1|Cish7|JAB|SOCS-1|SSI-1	suppressor of cytokine signaling 1
chr16-4	chr16	10668055	10668205	+	5099.4	0.5	Intergenic	Intergenic	30984	NM_009896	12703	Mm.130	NM_009896	ENSMUSG00000038037	Socs1	Cish1|Cish7|JAB|SOCS-1|SSI-1	suppressor of cytokine signaling 1
chr18-43	chr18	89058619	89058693	+	5099.4	0.5	Intergenic	Intergenic	-30256	NM_018821	54607	Mm.476577	NM_018821	ENSMUSG00000056153	Socs6	1500012M23Rik|5830401B18Rik|AI447482|Cis4|Cish4|HSPC060|MGC102463|SOCS-4|SOCS-6|SSI4|STAI4|STATI4|Socs4	suppressor of cytokine signaling 6
chr16-65	chr16	90086221	90086371	+	5099.4	0.5	Intergenic	Intergenic	-23305	NM_011434	20655	Mm.466779	NM_011434	ENSMUSG00000022982	Sod1	B430204E11Rik|Cu/Zn-SOD|CuZnSOD|Ipo-1|Ipo1|MGC107553|SODC|Sod-1	superoxide dismutase 1, soluble
chr16-66	chr16	90087812	90087962	+	5099.4	0.5	Intergenic	RSINE1|SINE|B4	-21714	NM_011434	20655	Mm.466779	NM_011434	ENSMUSG00000022982	Sod1	B430204E11Rik|Cu/Zn-SOD|CuZnSOD|Ipo-1|Ipo1|MGC107553|SODC|Sod-1	superoxide dismutase 1, soluble
chr9-13	chr9	41879015	41879165	+	5099.4	0.5	Intergenic	Intergenic	-3806	NM_011436	20660	Mm.121920	NM_011436	ENSMUSG00000049313	Sorl1	2900010L19Rik|AI596264|AW261561|LR11|SorLA|gp250|mSorLA	sortilin-related receptor, LDLR class A repeats-containing
chr3-65	chr3	108413552	108413702	+	5099.4	0.5	intron (NM_019972, intron 1 of 19)	intron (NM_019972, intron 1 of 19)	1439	NM_019972	20661	Mm.157119	NM_019972	ENSMUSG00000068747	Sort1	2900053A11Rik|AI852375|Ntr3|Ntsr3	sortilin 1
chr13-14	chr13	28614251	28614401	+	5099.4	0.5	Intergenic	L1MB7|LINE|L1	346821	NM_009238	20677	Mm.455819	NM_009238	ENSMUSG00000076431	Sox4	AA682046|Sox-4	SRY-box containing gene 4
chr11-87	chr11	96782938	96783088	+	5099.4	0.5	intron (NM_030220, intron 1 of 6)	intron (NM_030220, intron 1 of 6)	10765	NM_030220	78912	Mm.482333	NM_001080964	ENSMUSG00000018678	Sp2	4930480I16Rik|mKIAA0048	Sp2 transcription factor
chr2-61	chr2	72840154	72840304	+	5099.4	0.5	Intergenic	(A)n|Simple_repeat|Simple_repeat	-58944	NM_001018042	20687	Mm.465887	NM_001018042	ENSMUSG00000027109	Sp3	D130027J01Rik|MGC105187	trans-acting transcription factor 3
chr11-81	chr11	93842957	93843107	+	5099.4	0.5	intron (NM_001199203, intron 2 of 29)	intron (NM_001199203, intron 2 of 29)	-17263	NM_001025430	70834	Mm.260737	NM_001025428	ENSMUSG00000020859	Spag9	3110018C07Rik|4733401I23Rik|4831406C20Rik|AW552012|JLP|JSAP2|JSAP2a|Jip4|Mapk8ip4|syd1	sperm associated antigen 9
chr11-82	chr11	93847595	93847745	+	5099.4	0.5	intron (NM_001199203, intron 2 of 29)	intron (NM_001199203, intron 2 of 29)	-12625	NM_001025430	70834	Mm.260737	NM_001025428	ENSMUSG00000020859	Spag9	3110018C07Rik|4733401I23Rik|4831406C20Rik|AW552012|JLP|JSAP2|JSAP2a|Jip4|Mapk8ip4|syd1	sperm associated antigen 9
chr11-36	chr11	61823531	61823681	+	5099.4	0.5	Intergenic	Intergenic	-69686	NM_001029936	432572	Mm.458025	NM_001029936	ENSMUSG00000042331	Specc1	2810012G08Rik|B230396K10Rik|Cytsb|KIAA4061|mKIAA4061	sperm antigen with calponin homology and coiled-coil domains 1
chr5-56	chr5	104620892	104621042	+	5099.4	0.5	Intergenic	Intergenic	-54446	NM_001204202	20750	Mm.288474	NM_001204201	ENSMUSG00000029304	Spp1	2AR|Apl-1|BNSP|BSPI|Bsp|ETA-1|Eta|OP|Opn|Opnl|Ric|Spp-1	secreted phosphoprotein 1
chr12-50	chr12	88282547	88282697	+	5099.4	0.5	Intergenic	Intergenic	-5289	NM_011479	20773	Mm.565	NM_011479	ENSMUSG00000021036	Sptlc2	AI173915|LCB2|mKIAA0526	serine palmitoyltransferase, long chain base subunit 2
chr17-70	chr17	73923164	73923314	+	5099.4	0.5	intron (NM_053188, intron 4 of 4)	Lx8|LINE|L1	29575	NM_053188	94224	Mm.38933	NM_053188	ENSMUSG00000038541	Srd5a2	5ART2|S5AR 2	steroid 5 alpha-reductase 2
chr4-82	chr4	131145276	131145426	+	5099.4	0.5	promoter-TSS (NM_020587)	promoter-TSS (NM_020587)	-364	NM_020587	57317	Mm.2478	NM_020587	ENSMUSG00000028911	Srsf4	5730499P16Rik|AW550192|MNCb-2616|SRp75|Sfrs4	serine/arginine-rich splicing factor 4
chr17-73	chr17	80083386	80083536	+	5099.4	0.5	intron (NM_176963, intron 4 of 6)	intron (NM_176963, intron 4 of 6)	32170	NM_001195486	225027	Mm.292016	NM_001195485	ENSMUSG00000024097	Srsf7	35kDa|9430065L19Rik|9G8|MGC38287|NX-96|Sfrs7	serine/arginine-rich splicing factor 7
chr6-134	chr6	145934935	145935085	+	5099.4	0.5	Intergenic	Intergenic	43704	NM_010656	16651	Mm.49689	NM_010656	ENSMUSG00000030255	Sspn	Krag	sarcospan
chr6-135	chr6	145944414	145944488	+	5099.4	0.5	Intergenic	GA-rich|Low_complexity|Low_complexity	53145	NM_010656	16651	Mm.49689	NM_010656	ENSMUSG00000030255	Sspn	Krag	sarcospan
chr2-126	chr2	148084658	148084808	+	5099.4	0.5	Intergenic	MTE2a|LTR|MaLR	-2085	NM_009219	20608	Mm.445410	NM_009219	ENSMUSG00000037014	Sstr4	Smstr4|sst4	somatostatin receptor 4
chr15-46	chr15	66991275	66991425	+	5099.4	0.5	intron (NM_009177, intron 1 of 8)	MIR|SINE|MIR	15201	NM_009177	20442	Mm.461082	NM_009177	ENSMUSG00000013846	St3gal1	5330418N22Rik|AI467004|MGC90735|ST3GalI|Siat4|Siat4a|St3gal-1	ST3 beta-galactoside alpha-2,3-sialyltransferase 1
chr15-47	chr15	67311300	67311450	+	5099.4	0.5	Intergenic	Intergenic	-304824	NM_009177	20442	Mm.461082	NM_009177	ENSMUSG00000013846	St3gal1	5330418N22Rik|AI467004|MGC90735|ST3GalI|Siat4|Siat4a|St3gal-1	ST3 beta-galactoside alpha-2,3-sialyltransferase 1
chr15-48	chr15	67343796	67343946	+	5099.4	0.5	Intergenic	Intergenic	-337320	NM_009177	20442	Mm.461082	NM_009177	ENSMUSG00000013846	St3gal1	5330418N22Rik|AI467004|MGC90735|ST3GalI|Siat4|Siat4a|St3gal-1	ST3 beta-galactoside alpha-2,3-sialyltransferase 1
chr3-94	chr3	153061146	153061220	+	5099.4	0.5	Intergenic	(CATTC)n|Simple_repeat|Simple_repeat	-141590	NM_012028	26938	Mm.40915	NM_012028	ENSMUSG00000039037	St6galnac5	AI851940|Siat7e	ST6 (alpha-N-acetyl-neuraminyl-2,3-beta-galactosyl-1,3)-N-acetylgalactosaminide alpha-2,6-sialyltransferase 5
chr1-55	chr1	97420603	97420753	+	5099.4	0.5	3' UTR (NM_009183, exon 5 of 5)	3' UTR (NM_009183, exon 5 of 5)	77322	NM_009183	20452	Mm.306228	NM_001159745	ENSMUSG00000040710	St8sia4	PST|PST-1|ST8SiaIV|Siat8d	ST8 alpha-N-acetyl-neuraminide alpha-2,8-sialyltransferase 4
chr1-56	chr1	97454776	97454926	+	5099.4	0.5	intron (NM_009183, intron 4 of 4)	intron (NM_009183, intron 4 of 4)	43149	NM_009183	20452	Mm.306228	NM_001159745	ENSMUSG00000040710	St8sia4	PST|PST-1|ST8SiaIV|Siat8d	ST8 alpha-N-acetyl-neuraminide alpha-2,8-sialyltransferase 4
chr1-57	chr1	97476438	97476588	+	5099.4	0.5	intron (NM_009183, intron 3 of 4)	intron (NM_009183, intron 3 of 4)	21487	NM_009183	20452	Mm.306228	NM_001159745	ENSMUSG00000040710	St8sia4	PST|PST-1|ST8SiaIV|Siat8d	ST8 alpha-N-acetyl-neuraminide alpha-2,8-sialyltransferase 4
chr11-92	chr11	98177235	98177385	+	5099.4	0.5	intron (NM_021547, intron 1 of 14)	intron (NM_021547, intron 1 of 14)	2836	NM_021547	59045	Mm.265546	NM_021547	ENSMUSG00000018167	Stard3	Mln64|es64	START domain containing 3
chr7-51	chr7	83521581	83521731	+	5099.4	0.5	intron (NM_010551, intron 18 of 18)	intron (NM_010551, intron 18 of 18)	13454	NM_023377	170460	Mm.357953	NM_023377	ENSMUSG00000046027	Stard5	2310058G22Rik|AI607880|D7Ertd152e	StAR-related lipid transfer (START) domain containing 5
chr7-52	chr7	83523842	83523992	+	5099.4	0.5	intron (NM_010551, intron 16 of 18)	intron (NM_010551, intron 16 of 18)	15715	NM_023377	170460	Mm.357953	NM_023377	ENSMUSG00000046027	Stard5	2310058G22Rik|AI607880|D7Ertd152e	StAR-related lipid transfer (START) domain containing 5
chr7-53	chr7	83534864	83535014	+	5099.4	0.5	intron (NM_010551, intron 12 of 18)	intron (NM_010551, intron 12 of 18)	26737	NM_023377	170460	Mm.357953	NM_023377	ENSMUSG00000046027	Stard5	2310058G22Rik|AI607880|D7Ertd152e	StAR-related lipid transfer (START) domain containing 5
chr11-96	chr11	100642570	100642720	+	5099.4	0.5	intron (NM_001113563, intron 1 of 18)	intron (NM_001113563, intron 1 of 18)	-3985	NM_011489	20851	Mm.34064	NM_001113563	ENSMUSG00000020919	Stat5b	-	signal transducer and activator of transcription 5B
chr1-62	chr1	122078897	122079047	+	5099.4	0.5	intron (NM_001085409, intron 2 of 5)	intron (NM_001085409, intron 2 of 5)	13854	NM_133186	68428	Mm.181033	NM_001085409	ENSMUSG00000026389	Steap3	1010001D01Rik|Tsap6|pHyde	STEAP family member 3
chr11-20	chr11	32463703	32463853	+	5099.4	0.5	intron (NM_009288, intron 2 of 18)	intron (NM_009288, intron 2 of 18)	30512	NM_009288	20868	Mm.8235	NM_009288	ENSMUSG00000020272	Stk10	Gek1|KIAA4026|Lok|mKIAA4026	serine/threonine kinase 10
chr1-19	chr1	53768745	53768895	+	5099.4	0.5	intron (NM_001001883, intron 28 of 28)	intron (NM_001001883, intron 28 of 28)	-39060	NM_133810	98267	Mm.25559	NM_133810	ENSMUSG00000026094	Stk17b	3110009A03Rik|AI120141|Drak2	serine/threonine kinase 17b (apoptosis-inducing)
chr7-102	chr7	139076116	139076266	+	5099.4	0.5	intron (NM_001143755, intron 6 of 8)	intron (NM_001143755, intron 6 of 8)	-11564	NM_001162540	57740	Mm.65336	NM_001162540	ENSMUSG00000015981	Stk32c	PKE|Pkek|YANK3	serine/threonine kinase 32C
chr9-27	chr9	58054537	58054687	+	5099.4	0.5	intron (NR_028146, intron 3 of 7)	intron (NR_028146, intron 3 of 7)	3311	NM_026942	69106	Mm.216502	NM_026942	ENSMUSG00000032333	Stoml1	1810015E19Rik|AI847431|MGC13700|SLP1|STORP|UNC24|WPB72	stomatin-like 1
chr9-28	chr9	58073269	58073419	+	5099.4	0.5	Intergenic	Intergenic	22043	NM_026942	69106	Mm.216502	NM_026942	ENSMUSG00000032333	Stoml1	1810015E19Rik|AI847431|MGC13700|SLP1|STORP|UNC24|WPB72	stomatin-like 1
chr12-52	chr12	92152033	92152183	+	5099.4	0.5	intron (NM_175367, intron 1 of 6)	MTC|LTR|MaLR	39885	NM_175367	108800	Mm.23125	NM_175367	ENSMUSG00000020961	Ston2	4933401N24Rik|AI425999|AW544599	stonin 2
chr6-17	chr6	34868652	34868802	+	5099.4	0.5	intron (NM_009292, intron 8 of 8)	intron (NM_009292, intron 8 of 8)	17615	NM_009292	20899	Mm.5171	NM_009292	ENSMUSG00000029848	Stra8	-	stimulated by retinoic acid gene 8
chr7-98	chr7	127642114	127642264	+	5099.4	0.5	Intergenic	PB1D10|SINE|Alu	9233	NM_009294	20909	Mm.24867	NM_009294	ENSMUSG00000030805	Stx4a	Stx4|Syn-4|Syn4	syntaxin 4A (placental)
chr10-10	chr10	23831608	23831758	+	5099.4	0.5	Intergenic	L1MD3|LINE|L1	-7050	NM_016797	53331	Mm.248042	NM_016797	ENSMUSG00000019998	Stx7	AI315064|AI317144|AW107239|Syn7	syntaxin 7
chr1-3	chr1	12629906	12630056	+	5099.4	0.5	Intergenic	Intergenic	-47663	NM_001198565	240725	Mm.45563	NM_001198565	ENSMUSG00000016918	Sulf1	AI467640|AW121680|mKIAA1077	sulfatase 1
chr4-32	chr4	59425815	59425965	+	5099.4	0.5	intron (NM_001163288, intron 13 of 16)	intron (NM_001163288, intron 13 of 16)	106797	NM_001163288	634731	Mm.483589	NM_001163288	ENSMUSG00000038578	Susd1	A530080P10|FLJ32142|Gm12528|OTTMUSG00000007332	sushi domain containing 1
chr4-33	chr4	59457012	59457162	+	5099.4	0.5	intron (NM_001163288, intron 10 of 16)	intron (NM_001163288, intron 10 of 16)	75600	NM_001163288	634731	Mm.483589	NM_001163288	ENSMUSG00000038578	Susd1	A530080P10|FLJ32142|Gm12528|OTTMUSG00000007332	sushi domain containing 1
chr4-34	chr4	59460301	59460451	+	5099.4	0.5	intron (NM_001163288, intron 9 of 16)	intron (NM_001163288, intron 9 of 16)	72311	NM_001163288	634731	Mm.483589	NM_001163288	ENSMUSG00000038578	Susd1	A530080P10|FLJ32142|Gm12528|OTTMUSG00000007332	sushi domain containing 1
chr4-35	chr4	59513323	59513473	+	5099.4	0.5	intron (NM_001163288, intron 3 of 16)	L1MB3|LINE|L1	19289	NM_001163288	634731	Mm.483589	NM_001163288	ENSMUSG00000038578	Susd1	A530080P10|FLJ32142|Gm12528|OTTMUSG00000007332	sushi domain containing 1
chr4-36	chr4	59533995	59534145	+	5099.4	0.5	Intergenic	B1_Mur2|SINE|Alu	-1383	NM_001163288	634731	Mm.483589	NM_001163288	ENSMUSG00000038578	Susd1	A530080P10|FLJ32142|Gm12528|OTTMUSG00000007332	sushi domain containing 1
chr18-6	chr18	4908784	4908934	+	5099.4	0.5	Intergenic	L1MD3|LINE|L1	-137728	NM_153153	225115	Mm.136791	NM_153153	ENSMUSG00000024236	Svil	AU024053|B430302E16Rik	supervillin
chr3-90	chr3	145901357	145901507	+	5099.4	0.5	Intergenic	URR1A|DNA|MER1_type	-23824	NM_001166064	214804	Mm.268854	NM_001166064	ENSMUSG00000036863	Syde2	C430017H16Rik	synapse defective 1, Rho GTPase, homolog 2 (C. elegans)
chr13-39	chr13	52581044	52581194	+	5099.4	0.5	Intergenic	MER21B|LTR|ERV1	-14750	NM_001198977	20963	Mm.375031	NM_001198977	ENSMUSG00000021457	Sykb	Syk	spleen tyrosine kinase
chr13-40	chr13	52584873	52585023	+	5099.4	0.5	Intergenic	Intergenic	-10921	NM_001198977	20963	Mm.375031	NM_001198977	ENSMUSG00000021457	Sykb	Syk	spleen tyrosine kinase
chr13-41	chr13	52587928	52588078	+	5099.4	0.5	Intergenic	Intergenic	-7866	NM_001198977	20963	Mm.375031	NM_001198977	ENSMUSG00000021457	Sykb	Syk	spleen tyrosine kinase
chr13-42	chr13	52614541	52614691	+	5099.4	0.5	intron (NM_011518, intron 1 of 13)	MER82|DNA|MER2_type	5302	NM_011518	20963	Mm.375031	NM_001198977	ENSMUSG00000021457	Sykb	Syk	spleen tyrosine kinase
chr13-43	chr13	52615074	52615224	+	5099.4	0.5	intron (NM_011518, intron 1 of 13)	intron (NM_011518, intron 1 of 13)	5835	NM_011518	20963	Mm.375031	NM_001198977	ENSMUSG00000021457	Sykb	Syk	spleen tyrosine kinase
chr13-44	chr13	52618325	52618475	+	5099.4	0.5	intron (NM_011518, intron 1 of 13)	intron (NM_011518, intron 1 of 13)	9086	NM_011518	20963	Mm.375031	NM_001198977	ENSMUSG00000021457	Sykb	Syk	spleen tyrosine kinase
chr12-32	chr12	76770334	76770484	+	5099.4	0.5	intron (NM_001005510, intron 1 of 115)	intron (NM_001005510, intron 1 of 115)	33251	NM_001005510	319565	Mm.26652	NM_001005510	ENSMUSG00000063450	Syne2	6820443O06Rik|AW546258|D12Ertd777e|MGC96690|NUA|Nesp2g|mKIAA1011	synaptic nuclear envelope 2
chr12-13	chr12	25119289	25119439	+	5099.4	0.5	intron (NR_028341, intron 7 of 13)	L1M1|LINE|L1	31704	NR_028341	21340	Mm.421402	NM_020614	ENSMUSG00000059669	Taf1b	4930408G01Rik|A230108M10Rik|TAFI68|Tafi86	TATA box binding protein (Tbp)-associated factor, RNA polymerase I, B
chr7-103	chr7	141245516	141245666	+	5099.4	0.5	intron (NM_011528, intron 1 of 7)	L1MC4|LINE|L1	2111	NM_011528	21351	Mm.29182	NM_011528	ENSMUSG00000025503	Taldo1	-	transaldolase 1
chr2-50	chr2	61333246	61333396	+	5099.4	0.5	Intergenic	Intergenic	-46104	NM_011529	21353	Mm.244393	NM_001164071	ENSMUSG00000064289	Tank	C86182|E430026L09Rik|I-TRAF	TRAF family member-associated Nf-kappa B activator
chr5-67	chr5	117410483	117410633	+	5099.4	0.5	intron (NM_001081308, intron 1 of 19)	intron (NM_001081308, intron 1 of 19)	15940	NM_183306	330177	Mm.24343	NM_001081308	ENSMUSG00000061288	Taok3	2900006A08Rik|A130052D22|A430105I05Rik	TAO kinase 3
chr5-29	chr5	44511864	44512014	+	5099.4	0.5	intron (NM_173764, intron 1 of 13)	intron (NM_173764, intron 1 of 13)	2915	NM_173764	231225	Mm.30688	NM_173764	ENSMUSG00000046985	Tapt1	4932414K18Rik	transmembrane anterior posterior transformation 1
chr15-27	chr15	58763201	58763351	+	5099.4	0.5	promoter-TSS (NM_023172)	promoter-TSS (NM_023172)	537	NM_175151	69694	Mm.383230	NM_175151	ENSMUSG00000050891	Tatdn1	2310079P03Rik|CDA11	TatD DNase domain containing 1
chr6-80	chr6	113656217	113656367	+	5099.4	0.5	intron (NM_001113553, intron 10 of 11)	intron (NM_001113553, intron 10 of 11)	-6984	NM_001033463	381801	Mm.333322	NM_001033463	ENSMUSG00000056952	Tatdn2	AI646012|KIAA0218|mKIAA0218	TatD DNase domain containing 2
chr6-33	chr6	52612215	52612365	+	5099.4	0.5	Intergenic	PB1D7|SINE|Alu	-31017	NM_025816	52440	Mm.389757	NM_025816	ENSMUSG00000004535	Tax1bp1	1200003J11Rik|1700069J21Rik|AA930106|D6Ertd404e|D6Ertd772e|T6bp|TXBP151	Tax1 (human T-cell leukemia virus type I) binding protein 1
chr5-33	chr5	64506131	64506281	+	5099.4	0.5	intron (NM_019636, intron 2 of 19)	PB1|SINE|Alu	66860	NM_019636	57915	Mm.286353	NM_019636	ENSMUSG00000029174	Tbc1d1	1110062G02Rik|AI385682|AW555803|MGC106104|MGC144097|Tbc1|mKIAA1108	TBC1 domain family, member 1
chr5-34	chr5	64576257	64576407	+	5099.4	0.5	intron (NM_019636, intron 12 of 19)	intron (NM_019636, intron 12 of 19)	136986	NM_019636	57915	Mm.286353	NM_019636	ENSMUSG00000029174	Tbc1d1	1110062G02Rik|AI385682|AW555803|MGC106104|MGC144097|Tbc1|mKIAA1108	TBC1 domain family, member 1
chr5-35	chr5	64605587	64605737	+	5099.4	0.5	intron (NM_019636, intron 15 of 19)	intron (NM_019636, intron 15 of 19)	166316	NM_019636	57915	Mm.286353	NM_019636	ENSMUSG00000029174	Tbc1d1	1110062G02Rik|AI385682|AW555803|MGC106104|MGC144097|Tbc1|mKIAA1108	TBC1 domain family, member 1
chr5-36	chr5	64623256	64623406	+	5099.4	0.5	intron (NM_019636, intron 18 of 19)	intron (NM_019636, intron 18 of 19)	183985	NM_019636	57915	Mm.286353	NM_019636	ENSMUSG00000029174	Tbc1d1	1110062G02Rik|AI385682|AW555803|MGC106104|MGC144097|Tbc1|mKIAA1108	TBC1 domain family, member 1
chr4-23	chr4	46664505	46664655	+	5099.4	0.5	intron (NM_198664, intron 2 of 12)	intron (NM_198664, intron 2 of 12)	6719	NM_198664	381605	Mm.331595	NM_198664	ENSMUSG00000039813	Tbc1d2	A630005A06Rik|BC022630|Gm1037|PARIS-1|PARIS1	TBC1 domain family, member 2
chr15-69	chr15	86034284	86034434	+	5099.4	0.5	Intergenic	Intergenic	-7866	NM_145476	223754	Mm.28904	NM_145476	ENSMUSG00000051864	Tbc1d22a	BC023106|D15Ertd781e|MGC28337	TBC1 domain family, member 22a
chr8-48	chr8	85999928	86000078	+	5099.4	0.5	Intergenic	(CAGAGA)n|Simple_repeat|Simple_repeat	-55454	NM_001111304	71310	Mm.24031	NM_001111304	ENSMUSG00000031709	Tbc1d9	4933431N12Rik|AI847101|AW490653|C76116	TBC1 domain family, member 9
chr17-52	chr17	46337278	46337428	+	5099.4	0.5	Intergenic	Intergenic	-16459	NM_178385	72726	Mm.33780	NM_178385	ENSMUSG00000036430	Tbcc	2810055C19Rik|MGC103238	tubulin-specific chaperone C
chr3-11	chr3	21996689	21996839	+	5099.4	0.5	Intergenic	Intergenic	-270961	NM_030732	81004	Mm.446265	NM_030732	ENSMUSG00000027630	Tbl1xr1	8030499H02Rik|A630076E03Rik|AW539987|C21|C230089I12Rik|DC42|Ira1|TBLR1	transducin (beta)-like 1X-linked receptor 1
chr3-12	chr3	21999645	21999795	+	5099.4	0.5	Intergenic	Intergenic	-268005	NM_030732	81004	Mm.446265	NM_030732	ENSMUSG00000027630	Tbl1xr1	8030499H02Rik|A630076E03Rik|AW539987|C21|C230089I12Rik|DC42|Ira1|TBLR1	transducin (beta)-like 1X-linked receptor 1
chr3-13	chr3	22149765	22149915	+	5099.4	0.5	Intergenic	Intergenic	-117885	NM_030732	81004	Mm.446265	NM_030732	ENSMUSG00000027630	Tbl1xr1	8030499H02Rik|A630076E03Rik|AW539987|C21|C230089I12Rik|DC42|Ira1|TBLR1	transducin (beta)-like 1X-linked receptor 1
chr3-14	chr3	22186683	22186833	+	5099.4	0.5	Intergenic	Intergenic	-80967	NM_030732	81004	Mm.446265	NM_030732	ENSMUSG00000027630	Tbl1xr1	8030499H02Rik|A630076E03Rik|AW539987|C21|C230089I12Rik|DC42|Ira1|TBLR1	transducin (beta)-like 1X-linked receptor 1
chr6-21	chr6	38879151	38879301	+	5099.4	0.5	intron (NM_011539, intron 2 of 12)	intron (NM_011539, intron 2 of 12)	30633	NM_011539	21391	Mm.4054	NM_011539	ENSMUSG00000029925	Tbxas1	CYP5|CYP5A1|THAS|TS|TXAS|TXS	thromboxane A synthase 1, platelet
chr19-58	chr19	55713318	55713468	+	5099.4	0.5	Intergenic	Intergenic	-81667	NM_001142921	21416	Mm.139815	NM_001142918	ENSMUSG00000024985	Tcf7l2	TCF4B|TCF4E|Tcf-4|Tcf4|mTcf-4B|mTcf-4E	transcription factor 7-like 2, T-cell specific, HMG-box
chr17-55	chr17	47223249	47223399	+	5099.4	0.5	intron (NM_001161723, intron 1 of 8)	intron (NM_001161723, intron 1 of 8)	22202	NM_001161723	21425	Mm.2305	NM_001161722	ENSMUSG00000023990	Tcfeb	TFEB|bHLHe35	transcription factor EB
chr17-56	chr17	47231987	47232137	+	5099.4	0.5	intron (NM_001161723, intron 1 of 8)	intron (NM_001161723, intron 1 of 8)	-16873	NM_011549	21425	Mm.2305	NM_001161722	ENSMUSG00000023990	Tcfeb	TFEB|bHLHe35	transcription factor EB
chr6-3	chr6	16839305	16839455	+	5099.4	0.5	intron (NM_031198, intron 1 of 6)	intron (NM_031198, intron 1 of 6)	9061	NM_031198	21426	Mm.36217	NM_031198	ENSMUSG00000029553	Tcfec	BB107417|MGC107474|TFEC|bHLHe34	transcription factor EC
chr5-65	chr5	114963507	114963657	+	5099.4	0.5	Intergenic	Intergenic	-5196	NM_029992	77832	Mm.239698	NM_029992	ENSMUSG00000002486	Tchp	A930031F18Rik|AV279199	trichoplein, keratin filament binding
chr4-19	chr4	45970300	45970450	+	5099.4	0.5	intron (NM_198660, intron 36 of 37)	intron (NM_198660, intron 36 of 37)	-38187	NM_146142	100121	Mm.275413	NM_146142	ENSMUSG00000035517	Tdrd7	5730495N10Rik|AI447470|MGC36668|PCTAIRE2BP	tudor domain containing 7
chr4-20	chr4	45970698	45970848	+	5099.4	0.5	intron (NM_198660, intron 37 of 37)	intron (NM_198660, intron 37 of 37)	-37789	NM_146142	100121	Mm.275413	NM_146142	ENSMUSG00000035517	Tdrd7	5730495N10Rik|AI447470|MGC36668|PCTAIRE2BP	tudor domain containing 7
chr12-64	chr12	111337547	111337697	+	5099.4	0.5	promoter-TSS (NM_027223)	promoter-TSS (NM_027223)	551	NM_001081057	104859	Mm.35583	NM_001081057	ENSMUSG00000021275	Tecpr2	4930573I19Rik|AI604920|mKIAA0297	tectonin beta-propeller repeat containing 2
chr11-38	chr11	62862576	62862726	+	5099.4	0.5	Intergenic	Intergenic	-15203	NM_027660	71062	Mm.23534	NM_027660	ENSMUSG00000042189	Tekt3	4933407G07Rik	tektin 3
chr14-27	chr14	49764524	49764674	+	5099.4	0.5	intron (NM_009351, intron 28 of 54)	MTE2b|LTR|MaLR	27906	NM_009351	21745	Mm.318736	NM_009351	ENSMUSG00000006281	Tep1	MGC91078|Tp1	telomerase associated protein 1
chr8-57	chr8	109993740	109993890	+	5099.4	0.5	Intergenic	Intergenic	-8141	NM_009353	21750	Mm.6402	NM_001083118	ENSMUSG00000031921	Terf2	TRF2	telomeric repeat binding factor 2
chr8-61	chr8	114921451	114921601	+	5099.4	0.5	Intergenic	Intergenic	23494	NM_020584	57321	Mm.213064	NM_020584	ENSMUSG00000033430	Terf2ip	Rap1	telomeric repeat binding factor 2, interacting protein
chr3-87	chr3	133520138	133520288	+	5099.4	0.5	Intergenic	Intergenic	-38517	NM_001040400	214133	Mm.347816	NM_001040400	ENSMUSG00000040943	Tet2	Ayu17-449|E130014J05Rik|MGC37385|mKIAA1546	tet oncogene family member 2
chr11-115	chr11	106431554	106431704	+	5099.4	0.5	Intergenic	Intergenic	-2609	NM_198292	21763	Mm.102407	NM_198292	ENSMUSG00000040548	Tex2	4930568E07Rik|AI553404|Def-5|Taz4	testis expressed gene 2
chr4-24	chr4	47336499	47336649	+	5099.4	0.5	Intergenic	Intergenic	-37831	NM_009370	21812	Mm.197552	NM_009370	ENSMUSG00000007613	Tgfbr1	ALK5|AU017191|Alk-5|TbetaR-I|TbetaRI	transforming growth factor, beta receptor I
chr4-25	chr4	47367936	47368086	+	5099.4	0.5	Intergenic	Intergenic	-6394	NM_009370	21812	Mm.197552	NM_009370	ENSMUSG00000007613	Tgfbr1	ALK5|AU017191|Alk-5|TbetaR-I|TbetaRI	transforming growth factor, beta receptor I
chr9-72	chr9	115926055	115926205	+	5099.4	0.5	Intergenic	Intergenic	97931	NM_029575	21813	Mm.172346	NM_009371	ENSMUSG00000032440	Tgfbr2	1110020H15Rik|AU042018|DNIIR|RIIDN|TBR-II|TbetaR-II|TbetaRII	transforming growth factor, beta receptor II
chr9-73	chr9	115985441	115985591	+	5099.4	0.5	intron (NM_029575, intron 1 of 6)	intron (NM_029575, intron 1 of 6)	38545	NM_029575	21813	Mm.172346	NM_009371	ENSMUSG00000032440	Tgfbr2	1110020H15Rik|AU042018|DNIIR|RIIDN|TBR-II|TbetaR-II|TbetaRII	transforming growth factor, beta receptor II
chr9-74	chr9	115988261	115988411	+	5099.4	0.5	intron (NM_029575, intron 1 of 6)	intron (NM_029575, intron 1 of 6)	35725	NM_029575	21813	Mm.172346	NM_009371	ENSMUSG00000032440	Tgfbr2	1110020H15Rik|AU042018|DNIIR|RIIDN|TBR-II|TbetaR-II|TbetaRII	transforming growth factor, beta receptor II
chr2-144	chr2	157841254	157841404	+	5099.4	0.5	Intergenic	Intergenic	-3496	NM_009373	21817	Mm.330731	NM_009373	ENSMUSG00000037820	Tgm2	G[a]h|TG2|TGase2|tTG|tTGas	transglutaminase 2, C polypeptide
chr2-89	chr2	117699457	117699607	+	5099.4	0.5	Intergenic	Intergenic	-103831	NM_011580	21825	Mm.4159	NM_011580	ENSMUSG00000040152	Thbs1	TSP-1|TSP1|Thbs-1|tbsp1	thrombospondin 1
chr13-47	chr13	56188143	56188293	+	5099.4	0.5	5' UTR (NM_001168615, exon 1 of 3)	5' UTR (NM_001168615, exon 1 of 3)	289	NM_001168615	212937	Mm.116697	NM_001168615	ENSMUSG00000049625	Tifab	MGC32345|MGC37193	TRAF-interacting protein with forkhead-associated domain, family member B
chr10-73	chr10	85672460	85672610	+	5099.4	0.5	intron (NM_013722, intron 6 of 13)	PB1D7|SINE|Alu	-57676	NM_011595	21859	Mm.4871	NM_011595	ENSMUSG00000020044	Timp3	Timp-3	tissue inhibitor of metalloproteinase 3
chr3-32	chr3	65603789	65603939	+	5099.4	0.5	Intergenic	Intergenic	-12512	NM_178892	99929	Mm.246398	NM_178892	ENSMUSG00000034640	Tiparp	AW558171|PARP7	TCDD-inducible poly(ADP-ribose) polymerase
chr14-13	chr14	29376455	29376605	+	5099.4	0.5	Intergenic	Lx9|LINE|L1	-1628	NM_009388	21881	Mm.290692	NM_009388	ENSMUSG00000021957	Tkt	p68	transketolase
chr9-29	chr9	61040253	61040403	+	5099.4	0.5	Intergenic	Intergenic	-130044	NM_001083928	21887	Mm.469199	NM_001083927	ENSMUSG00000032280	Tle3	2610103N05Rik|ESG|Grg3a|Grg3b|mKIAA1547	transducin-like enhancer of split 3, homolog of Drosophila E(spl)
chr9-30	chr9	61049615	61049765	+	5099.4	0.5	Intergenic	Intergenic	-120682	NM_001083928	21887	Mm.469199	NM_001083927	ENSMUSG00000032280	Tle3	2610103N05Rik|ESG|Grg3a|Grg3b|mKIAA1547	transducin-like enhancer of split 3, homolog of Drosophila E(spl)
chr9-31	chr9	61135699	61135849	+	5099.4	0.5	Intergenic	Intergenic	-34598	NM_001083928	21887	Mm.469199	NM_001083927	ENSMUSG00000032280	Tle3	2610103N05Rik|ESG|Grg3a|Grg3b|mKIAA1547	transducin-like enhancer of split 3, homolog of Drosophila E(spl)
chr9-32	chr9	61147834	61147984	+	5099.4	0.5	Intergenic	MLT1J2|LTR|MaLR	-22463	NM_001083928	21887	Mm.469199	NM_001083927	ENSMUSG00000032280	Tle3	2610103N05Rik|ESG|Grg3a|Grg3b|mKIAA1547	transducin-like enhancer of split 3, homolog of Drosophila E(spl)
chr9-33	chr9	61311438	61311588	+	5099.4	0.5	Intergenic	L1M2|LINE|L1	141141	NM_001083927	21887	Mm.469199	NM_001083927	ENSMUSG00000032280	Tle3	2610103N05Rik|ESG|Grg3a|Grg3b|mKIAA1547	transducin-like enhancer of split 3, homolog of Drosophila E(spl)
chr19-23	chr19	14667092	14667242	+	5099.4	0.5	Intergenic	L2|LINE|L2	-2165	NM_011600	21888	Mm.103638	NM_011600	ENSMUSG00000024642	Tle4	5730411M05Rik|AA792082|Bce-1|Bce1|ESTM13|ESTM14|Grg4|X83332|X83333	transducin-like enhancer of split 4, homolog of Drosophila E(spl)
chr2-56	chr2	70678179	70678329	+	5099.4	0.5	Intergenic	Intergenic	-51935	NM_172664	228012	Mm.136511	NM_172664	ENSMUSG00000041997	Tlk1	4930545J15Rik	tousled-like kinase 1
chr4-40	chr4	66308132	66308282	+	5099.4	0.5	Intergenic	Intergenic	-5965	NM_021297	21898	Mm.38049	NM_021297	ENSMUSG00000039005	Tlr4	Lps|Ly87|Ran/M1|Rasl2-8	toll-like receptor 4
chr4-41	chr4	66329618	66329768	+	5099.4	0.5	TTS (NM_021297)	TTS (NM_021297)	15521	NM_021297	21898	Mm.38049	NM_021297	ENSMUSG00000039005	Tlr4	Lps|Ly87|Ran/M1|Rasl2-8	toll-like receptor 4
chr4-42	chr4	66335276	66335426	+	5099.4	0.5	Intergenic	Lx4B|LINE|L1	21179	NM_021297	21898	Mm.38049	NM_021297	ENSMUSG00000039005	Tlr4	Lps|Ly87|Ran/M1|Rasl2-8	toll-like receptor 4
[truncated: 233 more rows]
