# Supplementary material for: Lack of PPARγ in Myeloid Cells Confers Resistance to Listeria monocytogenes Infection
Source: PLoS One. 2012 May 21;7(5):e37349. doi: 10.1371/journal.pone.0037349 (PMC3357414; doi:10.1371/journal.pone.0037349)
Supplement: Table S3 — List of genes differentially regulated in macrophages infected with Listeria in compared to non-infected macrophages. (XLSX) [file pone.0037349.s010.xlsx]

## Sheet: Blatt1
SYMBOL	Fold-Change(M0-0h vs. M.inf-wtLm)	p-value(M0-0h vs. M.inf-wtLm)	Fold-Change(M0-0h vs. M.inf-wtLm) (Description)
CCL8	-99.6475	3.41E-05	M0-0h down vs M.inf-wtLm
IL6	-36.9411	0.000474728	M0-0h down vs M.inf-wtLm
TNFRSF21	-32.6783	4.62E-08	M0-0h down vs M.inf-wtLm
LY6E	-16.9321	2.13E-08	M0-0h down vs M.inf-wtLm
C1QTNF1	-16.0937	2.75E-10	M0-0h down vs M.inf-wtLm
SLC16A10	-15.5162	3.68E-05	M0-0h down vs M.inf-wtLm
TNIP3	-11.8774	0.000105566	M0-0h down vs M.inf-wtLm
CCL3	-11.3559	0.0374697	M0-0h down vs M.inf-wtLm
IFIH1	-10.2635	2.70E-07	M0-0h down vs M.inf-wtLm
GADD45A	-10.2479	4.63E-05	M0-0h down vs M.inf-wtLm
TMEM140	-10.1239	1.17E-08	M0-0h down vs M.inf-wtLm
IRAK2	-9.81773	0.00159629	M0-0h down vs M.inf-wtLm
SERPINB2	-9.73994	0.0368933	M0-0h down vs M.inf-wtLm
ARID5B	-8.13074	2.29E-05	M0-0h down vs M.inf-wtLm
HESX1	-7.90945	4.54E-08	M0-0h down vs M.inf-wtLm
KCNJ2	-7.79054	3.50E-05	M0-0h down vs M.inf-wtLm
TNFAIP3	-7.64882	0.0161995	M0-0h down vs M.inf-wtLm
SLAMF7	-7.3423	4.16E-09	M0-0h down vs M.inf-wtLm
SLC25A37	-7.33713	1.56E-06	M0-0h down vs M.inf-wtLm
TGM2	-6.91657	1.91E-06	M0-0h down vs M.inf-wtLm
OBFC2A	-6.51033	9.12E-06	M0-0h down vs M.inf-wtLm
RNF144B	-6.25947	4.08E-08	M0-0h down vs M.inf-wtLm
IL1A	-6.24418	0.168851	M0-0h down vs M.inf-wtLm
SERPINE2	-6.14194	8.34E-05	M0-0h down vs M.inf-wtLm
ITGAV	-6.11112	2.35E-09	M0-0h down vs M.inf-wtLm
IL15RA	-5.72494	1.37E-09	M0-0h down vs M.inf-wtLm
ELMO2	-5.47867	1.39E-08	M0-0h down vs M.inf-wtLm
TNFAIP2	-5.27542	0.00018284	M0-0h down vs M.inf-wtLm
SNX10	-5.27475	0.000223252	M0-0h down vs M.inf-wtLm
SLC41A2	-5.10195	1.02E-06	M0-0h down vs M.inf-wtLm
LGALS3BP	-4.98051	2.14E-07	M0-0h down vs M.inf-wtLm
EDN1	-4.91899	0.00197937	M0-0h down vs M.inf-wtLm
RTP4	-4.8551	4.64E-07	M0-0h down vs M.inf-wtLm
PRKCH	-4.7592	5.31E-07	M0-0h down vs M.inf-wtLm
TTC39B	-4.71895	1.95E-06	M0-0h down vs M.inf-wtLm
BANP	-4.71494	2.38E-06	M0-0h down vs M.inf-wtLm
RAI14	-4.69326	5.35E-05	M0-0h down vs M.inf-wtLm
NCOA7	-4.66675	5.19E-07	M0-0h down vs M.inf-wtLm
TNIP1	-4.61256	2.68E-05	M0-0h down vs M.inf-wtLm
MARCKS	-4.5919	0.00047896	M0-0h down vs M.inf-wtLm
CCRN4L	-4.52419	1.42E-06	M0-0h down vs M.inf-wtLm
MGST1	-4.40686	8.70E-08	M0-0h down vs M.inf-wtLm
SAMSN1	-4.30516	0.000154704	M0-0h down vs M.inf-wtLm
EHD1	-4.14425	0.00361048	M0-0h down vs M.inf-wtLm
SOCS1	-4.1014	4.34E-05	M0-0h down vs M.inf-wtLm
NAV1	-4.00626	5.67E-05	M0-0h down vs M.inf-wtLm
TDRD7	-3.99942	1.0505e-05	M0-0h down vs M.inf-wtLm
SLC25A28	-3.96674	9.52E-06	M0-0h down vs M.inf-wtLm
PLIN2	-3.90569	8.49E-05	M0-0h down vs M.inf-wtLm
CREG1	-3.89192	2.03E-05	M0-0h down vs M.inf-wtLm
CXCR4	-3.86944	6.18E-05	M0-0h down vs M.inf-wtLm
RGL1	-3.86541	0.000879489	M0-0h down vs M.inf-wtLm
TSC22D1	-3.77734	0.0066876	M0-0h down vs M.inf-wtLm
B4GALT5	-3.74638	3.54E-06	M0-0h down vs M.inf-wtLm
GVIN1	-3.70031	3.38E-06	M0-0h down vs M.inf-wtLm
PPAP2B	-3.6985	0.000103955	M0-0h down vs M.inf-wtLm
SMOX	-3.69723	0.000485702	M0-0h down vs M.inf-wtLm
SIGLEC1	-3.69169	3.83E-05	M0-0h down vs M.inf-wtLm
PLD1	-3.62222	4.42E-06	M0-0h down vs M.inf-wtLm
GPR132	-3.61446	0.00763859	M0-0h down vs M.inf-wtLm
ANGPTL4	-3.47584	4.41E-08	M0-0h down vs M.inf-wtLm
SLC5A3	-3.40282	2.01E-05	M0-0h down vs M.inf-wtLm
PLA2G7	-3.28692	0.000276854	M0-0h down vs M.inf-wtLm
PGS1	-3.28643	7.43E-05	M0-0h down vs M.inf-wtLm
MAP3K8	-3.26898	0.0382024	M0-0h down vs M.inf-wtLm
LITAF	-3.22196	8.14E-07	M0-0h down vs M.inf-wtLm
FFAR2	-3.16029	0.000673823	M0-0h down vs M.inf-wtLm
FTH1	-3.09507	0.00151003	M0-0h down vs M.inf-wtLm
IL15	-3.0852	6.19E-06	M0-0h down vs M.inf-wtLm
CSF3	-3.04854	1.04E-06	M0-0h down vs M.inf-wtLm
BATF	-3.02387	1.53E-05	M0-0h down vs M.inf-wtLm
NR1H3	-3.00308	2.29E-05	M0-0h down vs M.inf-wtLm
FAM46A	-2.97991	0.00450482	M0-0h down vs M.inf-wtLm
P2RX4	-2.957	0.000130916	M0-0h down vs M.inf-wtLm
BAZ1A	-2.94559	3.59E-06	M0-0h down vs M.inf-wtLm
RAB7L1	-2.8985	0.00018418	M0-0h down vs M.inf-wtLm
DUSP10	-2.89054	1.09E-05	M0-0h down vs M.inf-wtLm
UGCG	-2.88637	0.000179169	M0-0h down vs M.inf-wtLm
TNFRSF1B	-2.85105	0.00329002	M0-0h down vs M.inf-wtLm
AGPAT4	-2.84562	5.45E-07	M0-0h down vs M.inf-wtLm
HIF1A	-2.82449	0.000734825	M0-0h down vs M.inf-wtLm
TRIM25	-2.81093	1.71E-05	M0-0h down vs M.inf-wtLm
RND3	-2.77378	1.76E-05	M0-0h down vs M.inf-wtLm
MLLT6	-2.74479	2.05E-07	M0-0h down vs M.inf-wtLm
TRAFD1	-2.71885	4.51E-06	M0-0h down vs M.inf-wtLm
DMXL2	-2.67926	7.43E-06	M0-0h down vs M.inf-wtLm
SCARB2	-2.65736	7.93E-05	M0-0h down vs M.inf-wtLm
P4HA2	-2.65387	2.92E-06	M0-0h down vs M.inf-wtLm
RILPL2	-2.60981	0.00116846	M0-0h down vs M.inf-wtLm
APBA3	-2.57505	1.74E-05	M0-0h down vs M.inf-wtLm
DSE	-2.56495	0.00345944	M0-0h down vs M.inf-wtLm
LGMN	-2.55747	0.0960512	M0-0h down vs M.inf-wtLm
CHIC2	-2.4688	3.59E-08	M0-0h down vs M.inf-wtLm
ABCA1	-2.45528	0.000545134	M0-0h down vs M.inf-wtLm
CFLAR	-2.44109	0.00929488	M0-0h down vs M.inf-wtLm
CXCL1	-2.42831	0.100799	M0-0h down vs M.inf-wtLm
LHFPL2	-2.38221	0.00429621	M0-0h down vs M.inf-wtLm
SLC1A2	-2.3757	2.19E-07	M0-0h down vs M.inf-wtLm
GSDMD	-2.36086	0.000133073	M0-0h down vs M.inf-wtLm
RIN2	-2.34224	0.000152493	M0-0h down vs M.inf-wtLm
BTG1	-2.28492	0.00183482	M0-0h down vs M.inf-wtLm
ATF3	-2.27369	0.128843	M0-0h down vs M.inf-wtLm
F5	-2.26012	0.0186569	M0-0h down vs M.inf-wtLm
TANK	-2.25976	6.68E-05	M0-0h down vs M.inf-wtLm
EMR1	-2.25317	0.000539667	M0-0h down vs M.inf-wtLm
IKBKE	-2.24549	0.000125091	M0-0h down vs M.inf-wtLm
NCF1	-2.24128	0.00155765	M0-0h down vs M.inf-wtLm
AMPD3	-2.23636	4.23E-07	M0-0h down vs M.inf-wtLm
PLXNC1	-2.22696	2.53E-05	M0-0h down vs M.inf-wtLm
RCSD1	-2.21644	1.01E-05	M0-0h down vs M.inf-wtLm
PTPN2	-2.21263	1.59E-05	M0-0h down vs M.inf-wtLm
FMNL2	-2.18629	4.73E-07	M0-0h down vs M.inf-wtLm
IFNAR1	-2.1681	1.30E-06	M0-0h down vs M.inf-wtLm
PIM3	-2.15658	0.0536571	M0-0h down vs M.inf-wtLm
ELL	-2.15236	6.39E-05	M0-0h down vs M.inf-wtLm
NOD1	-2.1216	0.00455443	M0-0h down vs M.inf-wtLm
ARHGEF2	-2.12049	0.000959291	M0-0h down vs M.inf-wtLm
AXL	-2.10258	0.000147212	M0-0h down vs M.inf-wtLm
LRP12	-2.0979	7.75E-06	M0-0h down vs M.inf-wtLm
SPAG9	-2.09168	2.84E-06	M0-0h down vs M.inf-wtLm
ANPEP	-2.07117	0.0234502	M0-0h down vs M.inf-wtLm
PATL1	-2.06397	0.00282909	M0-0h down vs M.inf-wtLm
SLAMF9	-2.02651	2.22E-06	M0-0h down vs M.inf-wtLm
B3GNT2	-2.01866	0.00433558	M0-0h down vs M.inf-wtLm
EHD4	-2.0105	0.000167382	M0-0h down vs M.inf-wtLm
NCF4	2.00427	0.0018909	M0-0h up vs M.inf-wtLm
IQGAP1	2.0297	0.000845275	M0-0h up vs M.inf-wtLm
PDE3B	2.0374	0.00119079	M0-0h up vs M.inf-wtLm
CDK6	2.06885	0.00393317	M0-0h up vs M.inf-wtLm
CHPT1	2.09099	0.00116541	M0-0h up vs M.inf-wtLm
FGD2	2.09476	0.0423749	M0-0h up vs M.inf-wtLm
MAP4K1	2.12045	9.83E-05	M0-0h up vs M.inf-wtLm
PPFIBP2	2.13516	0.000439401	M0-0h up vs M.inf-wtLm
ATG4C	2.15265	0.0018254	M0-0h up vs M.inf-wtLm
GAS2L3	2.15298	0.00711371	M0-0h up vs M.inf-wtLm
MTDH	2.15901	0.00138779	M0-0h up vs M.inf-wtLm
IL17RA	2.17406	0.000671558	M0-0h up vs M.inf-wtLm
COMMD9	2.1922	0.000255353	M0-0h up vs M.inf-wtLm
TOMM20	2.21725	0.0001889	M0-0h up vs M.inf-wtLm
PLA2G15	2.237	0.000460177	M0-0h up vs M.inf-wtLm
ATP5O	2.24658	3.34E-06	M0-0h up vs M.inf-wtLm
PTGER4	2.24848	0.0134939	M0-0h up vs M.inf-wtLm
ENC1	2.25368	7.36E-05	M0-0h up vs M.inf-wtLm
PTMA	2.27975	0.122711	M0-0h up vs M.inf-wtLm
NDUFAB1	2.31782	0.00112064	M0-0h up vs M.inf-wtLm
DOPEY2	2.34754	6.40E-06	M0-0h up vs M.inf-wtLm
MBP	2.3874	0.00152742	M0-0h up vs M.inf-wtLm
DUSP3	2.39161	0.00144415	M0-0h up vs M.inf-wtLm
ITPK1	2.40214	0.000447891	M0-0h up vs M.inf-wtLm
ITPR1	2.42426	0.0003009	M0-0h up vs M.inf-wtLm
ADCY7	2.46069	0.00078688	M0-0h up vs M.inf-wtLm
VCL	2.47662	1.17E-07	M0-0h up vs M.inf-wtLm
PPARG	2.48179	0.000270674	M0-0h up vs M.inf-wtLm
SVIL	2.48419	0.00193972	M0-0h up vs M.inf-wtLm
DUSP6	2.50614	0.0124526	M0-0h up vs M.inf-wtLm
ATP6V0A1	2.52858	2.08E-05	M0-0h up vs M.inf-wtLm
APRT	2.55515	1.19E-05	M0-0h up vs M.inf-wtLm
NINJ2	2.55673	0.00406395	M0-0h up vs M.inf-wtLm
MAP3K1	2.57554	0.00110861	M0-0h up vs M.inf-wtLm
TSEN2	2.59307	8.21E-06	M0-0h up vs M.inf-wtLm
DHRS9	2.6178	0.00136766	M0-0h up vs M.inf-wtLm
HCFC1R1	2.62254	1.34E-05	M0-0h up vs M.inf-wtLm
GCNT1	2.66552	0.000384837	M0-0h up vs M.inf-wtLm
LY96	2.66945	0.000141922	M0-0h up vs M.inf-wtLm
PIM1	2.67085	0.0475468	M0-0h up vs M.inf-wtLm
FAR1	2.67685	6.78E-05	M0-0h up vs M.inf-wtLm
APEH	2.68334	6.12E-06	M0-0h up vs M.inf-wtLm
CCNY	2.7258	6.15E-05	M0-0h up vs M.inf-wtLm
MGAT4A	2.73636	0.000369344	M0-0h up vs M.inf-wtLm
CORO1C	2.77129	0.000200943	M0-0h up vs M.inf-wtLm
GATM	2.77634	0.0018449	M0-0h up vs M.inf-wtLm
CD9	2.83739	0.00041182	M0-0h up vs M.inf-wtLm
PDGFC	2.84265	3.29E-06	M0-0h up vs M.inf-wtLm
LIPA	2.9009	0.0462618	M0-0h up vs M.inf-wtLm
LMNA	2.92264	0.00186692	M0-0h up vs M.inf-wtLm
QPRT	2.93316	0.000139309	M0-0h up vs M.inf-wtLm
TUBA1C	2.99139	0.000279188	M0-0h up vs M.inf-wtLm
PTPN22	3.03235	2.38E-07	M0-0h up vs M.inf-wtLm
ARHGAP18	3.07311	0.000819547	M0-0h up vs M.inf-wtLm
RARA	3.11431	1.39E-06	M0-0h up vs M.inf-wtLm
MPEG1	3.14225	1.96E-05	M0-0h up vs M.inf-wtLm
IRF2BP2	3.22554	2.26E-05	M0-0h up vs M.inf-wtLm
CD69	3.29033	0.0350034	M0-0h up vs M.inf-wtLm
ITGA4	3.36639	0.000734532	M0-0h up vs M.inf-wtLm
SH3TC1	3.604	9.77E-07	M0-0h up vs M.inf-wtLm
HPCAL1	3.61367	1.74E-06	M0-0h up vs M.inf-wtLm
MAPKAPK3	3.66359	3.80E-05	M0-0h up vs M.inf-wtLm
MAF	3.73302	0.00297855	M0-0h up vs M.inf-wtLm
ADORA2B	3.73449	0.000538901	M0-0h up vs M.inf-wtLm
ADO	3.80803	0.000159754	M0-0h up vs M.inf-wtLm
RBPJ	3.91975	2.65E-07	M0-0h up vs M.inf-wtLm
DOCK10	4.04409	0.000218296	M0-0h up vs M.inf-wtLm
PECAM1	4.05303	5.29E-05	M0-0h up vs M.inf-wtLm
MFNG	4.20114	5.79E-07	M0-0h up vs M.inf-wtLm
ZFP36L2	4.29965	0.000777845	M0-0h up vs M.inf-wtLm
CD300LF	4.31995	2.18E-05	M0-0h up vs M.inf-wtLm
MFSD1	4.34319	4.89E-06	M0-0h up vs M.inf-wtLm
INSIG1	4.38119	0.000172617	M0-0h up vs M.inf-wtLm
CCND2	4.46342	0.00243799	M0-0h up vs M.inf-wtLm
CD300A	4.61203	0.000178088	M0-0h up vs M.inf-wtLm
IDH1	4.65246	5.66E-05	M0-0h up vs M.inf-wtLm
SORT1	4.70591	0.000130727	M0-0h up vs M.inf-wtLm
APBB1IP	4.75227	7.29E-06	M0-0h up vs M.inf-wtLm
HADH	4.82884	2.95E-06	M0-0h up vs M.inf-wtLm
KLF4	5.01065	0.000149628	M0-0h up vs M.inf-wtLm
TKT	5.62569	4.96E-05	M0-0h up vs M.inf-wtLm
KLF2	5.77298	8.49E-05	M0-0h up vs M.inf-wtLm
LMO2	5.93484	1.83E-06	M0-0h up vs M.inf-wtLm
BTG2	6.11375	1.06E-05	M0-0h up vs M.inf-wtLm
CD36	6.27333	3.39E-06	M0-0h up vs M.inf-wtLm
PLXDC2	6.59119	4.23E-07	M0-0h up vs M.inf-wtLm
EVL	6.67218	0.000516085	M0-0h up vs M.inf-wtLm
CCR2	6.67341	4.85E-05	M0-0h up vs M.inf-wtLm
TBXAS1	6.72719	1.28E-07	M0-0h up vs M.inf-wtLm
PPT1	7.33281	1.89E-05	M0-0h up vs M.inf-wtLm
SORL1	7.61877	1.87E-07	M0-0h up vs M.inf-wtLm
FUCA1	8.20398	0.000153309	M0-0h up vs M.inf-wtLm
TGFBR2	9.10911	1.64E-06	M0-0h up vs M.inf-wtLm
TM6SF1	9.11787	3.44E-06	M0-0h up vs M.inf-wtLm
LY86	9.23139	1.14E-06	M0-0h up vs M.inf-wtLm
FOS	11.0656	0.000365404	M0-0h up vs M.inf-wtLm
CLEC10A	12.2432	6.75E-06	M0-0h up vs M.inf-wtLm
SLCO2B1	12.9729	2.17E-05	M0-0h up vs M.inf-wtLm
ALOX5AP	17.0702	1.4263e-05	M0-0h up vs M.inf-wtLm
F13A1	40.5707	1.54E-06	M0-0h up vs M.inf-wtLm
